# Supplementary material for: Crystal structure of 3-{[4-(2-meth­oxy­phen­yl)piperazin-1-yl]meth­yl}-5-(thio­phen-2-yl)-1,3,4-oxa­diazole-2(3H)-thione
Source: Acta Crystallogr E Crystallogr Commun. 2016 Jan 30;72(Pt 2):269–72. doi: 10.1107/S2056989016000992 (PMC4770969; doi:10.1107/S2056989016000992)
Supplement: Supplementary file 1 [file e-72-00269-sup1.cif]

##############################################################################
#                                                                            #
# This CIF contains the data in a paper accepted for publication in          #
# Acta Crystallographica Section E. It conforms to the requirements of       #
# Notes for Authors for Acta Crystallographica Section E, and has been       #
# peer reviewed under the auspices of the IUCr Commission on Journals.       #
#                                                                            #
# Full details of the Crystallographic Information File format               #
# are given in the paper "The Crystallographic Information File (CIF):       #
# a New Standard Archive File for Crystallography" by S. R. Hall, F. H.      #
# Allen and I. D. Brown [Acta Cryst. (1991), A47, 655-685].                  #
#                                                                            #
# The current version of the core CIF dictionary is obtainable from          #
# ftp://ftp.iucr.org/pub/cif_core.dic.                                       #
#                                                                            #
# Software is freely available for graphical display of the structure(s)     #
# in this CIF. For information consult the CIF software page                 #
# http://www.iucr.org/resources/cif/software.                                #
#                                                                            #
# This file may be used for bona fide research purposes within the           #
# scientific community so long as proper attribution is given to the journal # 
# article from which it was obtained.                                        #
#                                                                            #
##############################################################################
data_global
_audit_creation_method     'WinGX routine CIF_UPDATE'
_audit_conform_dict_name     cif_core.dic
_audit_conform_dict_version     2.4.3
_journal_data_validation_number     ?
_journal_date_recd_electronic     2016-01-03
_journal_date_accepted     2016-01-17
_journal_name_full     'Acta Crystallographica, Section E'
_journal_year     2016
_journal_volume     72
_journal_issue      2
_journal_page_first     269
_journal_page_last     272
_journal_paper_category     GO
_journal_paper_doi     10.1107/S2056989016000992
_journal_coeditor_code     SU5269
_publ_contact_author_name
;
Santiago Garcia-Granda
;
_publ_contact_author_address
;
Department of Physical and Analytical Chemistry,
Faculty of Chemistry,
Oviedo University-CINN,
33006 Oviedo,
Spain
;
_publ_contact_author_email     'sgg@uniovi,es'
_publ_contact_author_fax     '0034985103125'
_publ_contact_author_phone     '0034985103477'
_publ_section_title
;\
Crystal structure of
3-{[4-(2-methoxyphenyl)piperazin-1-yl]methyl}-5-(thiophen-2-yl)-1,3,4-\
oxadiazole-2(3<i>H</i>)-thione
;
loop_
    _publ_author_name
    _publ_author_footnote
    _publ_author_address
    'Monirah A. Al-Alshaikh' .
;
Department of Chemistry,
College of Sciences,
King Saud University,
Riyadh 11451,
Saudi Arabia
;
    'Hatem A. Abuelizz' .
;
Department of Pharmaceutical Chemistry,
College of Pharmacy,
King Saud University,
Riyadh 11451,
Saudi Arabia
;
    'Ali A. El-Emam'
;
Additional correspondence author, e-mail: elemam5@hotmail.com.
;
;
Department of Pharmaceutical Chemistry,
College of Pharmacy,
King Saud University,
Riyadh 11451,
Saudi Arabia
;
    'Mohammed S. M. Abdelbaky' .
;
Department of Physical and Analytical Chemistry,
Faculty of Chemistry,
Oviedo University-CINN,
Oviedo 33006,
Spain
;
    'Santiago Garcia-Granda' .
;
Department of Physical and Analytical Chemistry,
Faculty of Chemistry,
Oviedo University-CINN,
Oviedo 33006,
Spain
;
_publ_section_synopsis
;
In the crystal of the title compound, a novel biologically active agent based
on 1,3,4-oxadiazole, molecules are linked by C---H...S hydrogen bonds and
C---H...\p interactions to form layers in the <i>bc</i> plane.
;
data_I
_database_code_depnum_ccdc_archive 'CCDC 1447823'
_audit_creation_method     'WinGX routine CIF_UPDATE'
_audit_conform_dict_name     cif_core.dic
_audit_conform_dict_version     2.4.3
_chemical_name_systematic
;\
3-{[4-(2-Methoxyphenyl)piperazin-1-yl]methyl}-\
5-(thiophen-2-yl)-1,3,4-oxadiazole-2(3<i>H</i>)-thione
;
_chemical_formula_moiety     'C18 H20 N4 O2 S2'
_chemical_formula_sum     'C18 H20 N4 O2 S2'
_chemical_formula_iupac     'C18 H20 N4 O2 S2'
_chemical_formula_weight     388.5
_symmetry_cell_setting     monoclinic
_symmetry_space_group_name_H-M     'P 21/c'
_symmetry_space_group_name_Hall     '-P 2ybc'
loop_
    _symmetry_equiv_pos_as_xyz
    'x, y, z'
    '-x, y+1/2, -z+1/2'
    '-x, -y, -z'
    'x, -y-1/2, z-1/2'
_cell_length_a     15.2925(2)
_cell_length_b     10.07450(10)
_cell_length_c     11.97260(10)
_cell_angle_alpha     90
_cell_angle_beta     93.4130(10)
_cell_angle_gamma     90
_cell_volume     1841.28(3)
_cell_formula_units_Z     4
_cell_measurement_reflns_used     11296
_cell_measurement_theta_min     3.675
_cell_measurement_theta_max     70.475
_cell_measurement_temperature     100.0(10)
_exptl_crystal_description     prism
_exptl_crystal_colour     colourless
_exptl_crystal_size_max     0.7042
_exptl_crystal_size_mid     0.5109
_exptl_crystal_size_min     0.4128
_exptl_crystal_density_diffrn     1.401
_exptl_crystal_density_method     'not measured'
_exptl_crystal_F_000     816
_exptl_absorpt_coefficient_mu     2.796
_exptl_absorpt_correction_type     multi-scan
_exptl_absorpt_process_details
;
(CrysAlis PRO; Agilent, 2014)
;
_exptl_absorpt_correction_T_min     0.225
_exptl_absorpt_correction_T_max     0.315
_exptl_special_details     ?
_diffrn_ambient_temperature     100.0(10)
_diffrn_radiation_type     CuK\a
_diffrn_radiation_wavelength     1.54184
_diffrn_radiation_monochromator     graphite
_diffrn_measurement_device_type     'Agilent Xcalibur Ruby Gemini'
_diffrn_measurement_method     '\w scans'
_diffrn_detector_area_resol_mean     10.2673
_diffrn_reflns_number     13494
_diffrn_reflns_av_R_equivalents     0.0255
_diffrn_reflns_theta_min     5.26
_diffrn_reflns_theta_max     70.65
_diffrn_reflns_theta_full     70.65
_diffrn_measured_fraction_theta_max     0.986
_diffrn_measured_fraction_theta_full     0.986
_diffrn_reflns_limit_h_min     -18
_diffrn_reflns_limit_h_max     17
_diffrn_reflns_limit_k_min     -8
_diffrn_reflns_limit_k_max     12
_diffrn_reflns_limit_l_min     -14
_diffrn_reflns_limit_l_max     14
_refine_special_details
;
 Refinement of F^2^ against ALL reflections.  The weighted R-factor wR and
 goodness of fit S are based on F^2^, conventional R-factors R are based
 on F, with F set to zero for negative F^2^. The threshold expression of
 F^2^ > 2sigma(F^2^) is used only for calculating R-factors(gt) etc. and is
 not relevant to the choice of reflections for refinement.  R-factors based
 on F^2^ are statistically about twice as large as those based on F, and R-
 factors based on ALL data will be even larger.
;
_reflns_number_total     3545
_reflns_number_gt     3401
_reflns_threshold_expression     >2sigma(I)
_refine_ls_structure_factor_coef     Fsqd
_refine_ls_matrix_type     full
_refine_ls_R_factor_all     0.0452
_refine_ls_R_factor_gt     0.0445
_refine_ls_wR_factor_gt     0.1125
_refine_ls_wR_factor_ref     0.1129
_refine_ls_goodness_of_fit_ref     1.043
_refine_ls_restrained_S_all     1.043
_refine_ls_number_reflns     3494
_refine_ls_number_parameters     230
_refine_ls_number_restraints     0
_refine_ls_number_constraints     0
_refine_ls_hydrogen_treatment     constr
_refine_ls_weighting_scheme     calc
_refine_ls_weighting_details
         'calc w=1/[\s^2^(Fo^2^)+(0.0574P)^2^+2.0480P] where P=(Fo^2^+2Fc^2^)/3'
_atom_sites_solution_hydrogens     geom
_atom_sites_solution_primary     direct
_atom_sites_solution_secondary     difmap
_refine_ls_shift/su_max     0
_refine_ls_shift/su_mean     0
_refine_diff_density_max     0.95
_refine_diff_density_min     -0.653
_refine_ls_extinction_method     none
loop_
    _atom_type_symbol
    _atom_type_description
    _atom_type_scat_dispersion_real
    _atom_type_scat_dispersion_imag
    _atom_type_scat_source
    C C 0.0181 0.0091 'International Tables Vol C Tables 4.2.6.8 and 6.1.1.4'
    H H 0 0 'International Tables Vol C Tables 4.2.6.8 and 6.1.1.4'
    N N 0.0311 0.018 'International Tables Vol C Tables 4.2.6.8 and 6.1.1.4'
    O O 0.0492 0.0322 'International Tables Vol C Tables 4.2.6.8 and 6.1.1.4'
    S S 0.3331 0.5567 'International Tables Vol C Tables 4.2.6.8 and 6.1.1.4'
_computing_data_collection
;
CrysAlis CCD (Oxford Diffraction, 2006)
;
_computing_cell_refinement
;
CrysAlis CCD (Oxford Diffraction, 2006)
;
_computing_data_reduction
;
CrysAlis RED (Oxford Diffraction, 2006)
;
_computing_structure_solution
;
SHELXS97 (Sheldrick, 2008)
;
_computing_structure_refinement
;
SHELXL97 (Sheldrick, 2008)
;
_computing_molecular_graphics
;
ORTEP-3 for Windows (Farrugia, 2012) and Mercury (Macrae <i>et al.</i>,
2008)
;
_computing_publication_material
;
WinGX (Farrugia, 2012) and publCIF (Westrip, 2010)
;
loop_
    _atom_site_type_symbol
    _atom_site_label
    _atom_site_fract_x
    _atom_site_fract_y
    _atom_site_fract_z
    _atom_site_U_iso_or_equiv
    _atom_site_adp_type
    _atom_site_calc_flag
    _atom_site_refinement_flags
    _atom_site_occupancy
    _atom_site_symmetry_multiplicity
    _atom_site_disorder_assembly
    _atom_site_disorder_group
    S S1 0.89998(3) 0.09896(5) 0.99378(4) 0.02414(15) Uani d . 1 1 . .
    S S2A 0.87403(4) 0.74266(6) 1.04820(5) 0.02497(16) Uani d P 0.7913(14) 1 A 1
    C C16A 0.94021(8) 0.57554(13) 1.21094(10) 0.02497(16) Uani d P 0.7913(14) 1
                                                                               A
                                                                               1
    H H16A 0.9598 0.501 1.2508 0.03 Uiso calc PR 0.7913(14) 1 A 1
    S S2B 0.94021(8) 0.57554(13) 1.21094(10) 0.02497(16) Uani d P 0.2087(14) 1 A
                                                                               2
    C C16B 0.87403(4) 0.74266(6) 1.04820(5) 0.02497(16) Uani d P 0.2087(14) 1 A
                                                                               2
    H H16B 0.8502 0.779 0.9817 0.03 Uiso calc PR 0.2087(14) 1 A 2
    O O1 0.90631(8) 0.35048(13) 1.06190(11) 0.0189(3) Uani d . 1 1 . .
    O O2 0.43793(9) 0.38449(17) 0.90935(12) 0.0312(4) Uani d . 1 1 . .
    N N3 0.85646(10) 0.33316(16) 0.89001(13) 0.0192(3) Uani d . 1 1 . .
    N N1 0.55319(10) 0.37224(16) 0.74811(13) 0.0198(3) Uani d . 1 1 . .
    N N4 0.85770(10) 0.46847(16) 0.91387(13) 0.0204(3) Uani d . 1 1 . .
    N N2 0.73225(10) 0.29806(17) 0.75238(13) 0.0210(3) Uani d . 1 1 . .
    C C1 0.46191(12) 0.37565(18) 0.71654(16) 0.0202(4) Uani d . 1 1 . .
    C C15 0.90176(11) 0.58606(19) 1.08927(15) 0.0183(4) Uani d . 1 1 . .
    C C14 0.88737(11) 0.47285(19) 1.01696(15) 0.0180(4) Uani d . 1 1 A .
    C C13 0.88567(12) 0.26006(19) 0.97769(15) 0.0187(4) Uani d . 1 1 . .
    C C6 0.40227(13) 0.3813(2) 0.80197(17) 0.0229(4) Uani d . 1 1 . .
    C C9 0.67626(13) 0.2461(2) 0.83683(17) 0.0237(4) Uani d . 1 1 . .
    H H9A 0.6806 0.3025 0.9026 0.028 Uiso calc R 1 1 . .
    H H9B 0.6955 0.1577 0.8589 0.028 Uiso calc R 1 1 . .
    C C11 0.61058(12) 0.4202(2) 0.66366(16) 0.0231(4) Uani d . 1 1 . .
    H H11A 0.5908 0.5066 0.6368 0.028 Uiso calc R 1 1 . .
    H H11B 0.6088 0.3596 0.6007 0.028 Uiso calc R 1 1 . .
    C C4 0.28120(13) 0.3853(2) 0.66375(19) 0.0278(5) Uani d . 1 1 . .
    H H4 0.2211 0.3875 0.6463 0.033 Uiso calc R 1 1 . .
    C C3 0.33874(14) 0.3826(2) 0.57913(18) 0.0284(5) Uani d . 1 1 . .
    H H3 0.3177 0.3844 0.5046 0.034 Uiso calc R 1 1 . .
    C C2 0.42871(13) 0.3770(2) 0.60627(17) 0.0249(4) Uani d . 1 1 . .
    H H2 0.4672 0.3741 0.5491 0.03 Uiso calc R 1 1 . .
    C C10 0.70379(12) 0.4304(2) 0.71497(16) 0.0228(4) Uani d . 1 1 . .
    H H10A 0.7424 0.4638 0.66 0.027 Uiso calc R 1 1 . .
    H H10B 0.7058 0.4912 0.7779 0.027 Uiso calc R 1 1 . .
    C C8 0.58162(13) 0.2411(2) 0.78978(18) 0.0240(4) Uani d . 1 1 . .
    H H8A 0.5763 0.177 0.7292 0.029 Uiso calc R 1 1 . .
    H H8B 0.5441 0.2125 0.8478 0.029 Uiso calc R 1 1 . .
    C C5 0.31283(13) 0.3849(2) 0.77469(18) 0.0275(5) Uani d . 1 1 . .
    H H5 0.2738 0.3869 0.8313 0.033 Uiso calc R 1 1 . .
    C C12 0.82390(12) 0.2821(2) 0.77866(15) 0.0224(4) Uani d . 1 1 . .
    H H12A 0.8555 0.3268 0.7217 0.027 Uiso calc R 1 1 . .
    H H12B 0.8379 0.1883 0.7749 0.027 Uiso calc R 1 1 . .
    C C17 0.93757(13) 0.7167(2) 1.24746(17) 0.0268(4) Uani d . 1 1 . .
    H H17 0.9571 0.7421 1.3193 0.032 Uiso calc R 1 1 A 1
    C C7 0.38537(15) 0.4430(3) 0.99152(19) 0.0342(5) Uani d . 1 1 . .
    H H7A 0.4167 0.4403 1.0634 0.051 Uiso calc R 1 1 . .
    H H7B 0.3316 0.3943 0.9947 0.051 Uiso calc R 1 1 . .
    H H7C 0.3726 0.5335 0.9715 0.051 Uiso calc R 1 1 . .
    C C18 0.90558(13) 0.8060(2) 1.1716(2) 0.0297(5) Uani d . 1 1 A .
    H H18 0.9016 0.8961 1.1874 0.036 Uiso calc R 1 1 B 1
loop_
    _atom_site_aniso_label
    _atom_site_aniso_U_11
    _atom_site_aniso_U_22
    _atom_site_aniso_U_33
    _atom_site_aniso_U_12
    _atom_site_aniso_U_13
    _atom_site_aniso_U_23
    S1 0.0282(3) 0.0197(3) 0.0246(3) 0.00178(18) 0.00181(19) 0.00051(18)
    S2A 0.0229(3) 0.0257(3) 0.0265(3) -0.0011(2) 0.0022(2) -0.0008(2)
    C16A 0.0229(3) 0.0257(3) 0.0265(3) -0.0011(2) 0.0022(2) -0.0008(2)
    S2B 0.0229(3) 0.0257(3) 0.0265(3) -0.0011(2) 0.0022(2) -0.0008(2)
    C16B 0.0229(3) 0.0257(3) 0.0265(3) -0.0011(2) 0.0022(2) -0.0008(2)
    O1 0.0189(6) 0.0199(6) 0.0177(6) 0.0015(5) 0.0001(5) 0.0003(5)
    O2 0.0213(7) 0.0510(10) 0.0218(7) -0.0010(6) 0.0057(6) -0.0044(6)
    N3 0.0175(7) 0.0216(8) 0.0184(8) 0.0028(6) 0.0006(6) -0.0007(6)
    N1 0.0161(8) 0.0234(8) 0.0201(8) 0.0005(6) 0.0037(6) 0.0027(6)
    N4 0.0196(8) 0.0219(8) 0.0197(8) 0.0030(6) 0.0022(6) 0.0002(6)
    N2 0.0170(8) 0.0260(8) 0.0201(8) 0.0035(6) 0.0011(6) 0.0002(7)
    C1 0.0175(9) 0.0190(9) 0.0244(10) -0.0012(7) 0.0030(7) 0.0003(7)
    C15 0.0141(8) 0.0219(9) 0.0191(9) 0.0009(7) 0.0019(7) 0.0014(7)
    C14 0.0128(8) 0.0209(9) 0.0204(9) 0.0022(7) 0.0029(7) 0.0023(7)
    C13 0.0143(8) 0.0241(10) 0.0182(9) 0.0006(7) 0.0031(7) -0.0016(7)
    C6 0.0216(10) 0.0233(10) 0.0239(10) -0.0022(8) 0.0034(8) 0.0000(8)
    C9 0.0218(10) 0.0248(10) 0.0245(10) 0.0031(8) 0.0021(8) 0.0047(8)
    C11 0.0177(9) 0.0309(11) 0.0211(9) 0.0008(8) 0.0031(7) 0.0060(8)
    C4 0.0163(9) 0.0309(11) 0.0360(11) -0.0025(8) 0.0000(8) 0.0014(9)
    C3 0.0228(10) 0.0351(12) 0.0267(10) -0.0024(8) -0.0019(8) 0.0032(9)
    C2 0.0197(9) 0.0309(11) 0.0246(10) -0.0008(8) 0.0042(8) 0.0010(8)
    C10 0.0177(9) 0.0284(10) 0.0224(9) -0.0002(8) 0.0024(7) 0.0055(8)
    C8 0.0203(9) 0.0228(10) 0.0290(10) -0.0003(7) 0.0030(8) 0.0035(8)
    C5 0.0197(10) 0.0331(11) 0.0307(11) -0.0032(8) 0.0087(8) -0.0001(9)
    C12 0.0204(9) 0.0295(10) 0.0174(9) 0.0047(8) 0.0017(7) -0.0042(8)
    C17 0.0173(9) 0.0420(12) 0.0211(9) -0.0069(8) 0.0027(7) -0.0057(9)
    C7 0.0326(11) 0.0442(13) 0.0272(11) -0.0067(10) 0.0117(9) -0.0083(10)
    C18 0.0240(10) 0.0230(10) 0.0432(12) -0.0017(8) 0.0102(9) -0.0017(9)
_geom_special_details
;
 All esds (except the esd in the dihedral angle between two l.s. planes)
 are estimated using the full covariance matrix.  The cell esds are taken
 into account individually in the estimation of esds in distances, angles
 and torsion angles; correlations between esds in cell parameters are only
 used when they are defined by crystal symmetry.  An approximate (isotropic)
 treatment of cell esds is used for estimating esds involving l.s. planes.
;
loop_
    _geom_bond_atom_site_label_1
    _geom_bond_atom_site_label_2
    _geom_bond_site_symmetry_2
    _geom_bond_distance
    _geom_bond_publ_flag
    S1 C13 . 1.647(2) ?
    S2A C18 . 1.655(2) ?
    S2A C15 . 1.6988(19) ?
    C16A C17 . 1.489(3) ?
    C16A C15 . 1.542(2) ?
    C16A H16A . 0.93 ?
    O1 C14 . 1.369(2) ?
    O1 C13 . 1.381(2) ?
    O2 C6 . 1.367(3) ?
    O2 C7 . 1.434(3) ?
    N3 C13 . 1.337(2) ?
    N3 N4 . 1.393(2) ?
    N3 C12 . 1.487(2) ?
    N1 C1 . 1.425(2) ?
    N1 C11 . 1.460(2) ?
    N1 C8 . 1.469(2) ?
    N4 C14 . 1.290(2) ?
    N2 C12 . 1.427(2) ?
    N2 C9 . 1.460(2) ?
    N2 C10 . 1.464(3) ?
    C1 C2 . 1.386(3) ?
    C1 C6 . 1.412(3) ?
    C15 C14 . 1.441(3) ?
    C6 C5 . 1.388(3) ?
    C9 C8 . 1.522(3) ?
    C9 H9A . 0.97 ?
    C9 H9B . 0.97 ?
    C11 C10 . 1.522(3) ?
    C11 H11A . 0.97 ?
    C11 H11B . 0.97 ?
    C4 C3 . 1.381(3) ?
    C4 C5 . 1.386(3) ?
    C4 H4 . 0.93 ?
    C3 C2 . 1.396(3) ?
    C3 H3 . 0.93 ?
    C2 H2 . 0.93 ?
    C10 H10A . 0.97 ?
    C10 H10B . 0.97 ?
    C8 H8A . 0.97 ?
    C8 H8B . 0.97 ?
    C5 H5 . 0.93 ?
    C12 H12A . 0.97 ?
    C12 H12B . 0.97 ?
    C17 C18 . 1.349(3) ?
    C17 H17 . 0.93 ?
    C7 H7A . 0.96 ?
    C7 H7B . 0.96 ?
    C7 H7C . 0.96 ?
    C18 H18 . 0.93 ?
loop_
    _geom_angle_atom_site_label_1
    _geom_angle_atom_site_label_2
    _geom_angle_atom_site_label_3
    _geom_angle_site_symmetry_1
    _geom_angle_site_symmetry_3
    _geom_angle
    _geom_angle_publ_flag
    C18 S2A C15 . . 92.58(10) ?
    C17 C16A C15 . . 101.32(13) ?
    C17 C16A H16A . . 129.3 ?
    C15 C16A H16A . . 129.3 ?
    C14 O1 C13 . . 105.85(14) ?
    C6 O2 C7 . . 116.52(17) ?
    C13 N3 N4 . . 112.23(15) ?
    C13 N3 C12 . . 126.27(17) ?
    N4 N3 C12 . . 121.49(15) ?
    C1 N1 C11 . . 115.34(15) ?
    C1 N1 C8 . . 112.16(15) ?
    C11 N1 C8 . . 110.80(15) ?
    C14 N4 N3 . . 103.26(15) ?
    C12 N2 C9 . . 114.55(15) ?
    C12 N2 C10 . . 116.12(16) ?
    C9 N2 C10 . . 111.25(15) ?
    C2 C1 C6 . . 118.29(18) ?
    C2 C1 N1 . . 123.40(17) ?
    C6 C1 N1 . . 118.28(17) ?
    C14 C15 C16A . . 123.32(15) ?
    C14 C15 S2A . . 122.32(14) ?
    C16A C15 S2A . . 114.33(12) ?
    N4 C14 O1 . . 113.53(16) ?
    N4 C14 C15 . . 129.37(18) ?
    O1 C14 C15 . . 117.09(16) ?
    N3 C13 O1 . . 105.12(16) ?
    N3 C13 S1 . . 132.09(15) ?
    O1 C13 S1 . . 122.77(14) ?
    O2 C6 C5 . . 123.60(18) ?
    O2 C6 C1 . . 116.35(17) ?
    C5 C6 C1 . . 120.05(19) ?
    N2 C9 C8 . . 109.84(16) ?
    N2 C9 H9A . . 109.7 ?
    C8 C9 H9A . . 109.7 ?
    N2 C9 H9B . . 109.7 ?
    C8 C9 H9B . . 109.7 ?
    H9A C9 H9B . . 108.2 ?
    N1 C11 C10 . . 109.26(15) ?
    N1 C11 H11A . . 109.8 ?
    C10 C11 H11A . . 109.8 ?
    N1 C11 H11B . . 109.8 ?
    C10 C11 H11B . . 109.8 ?
    H11A C11 H11B . . 108.3 ?
    C3 C4 C5 . . 120.10(19) ?
    C3 C4 H4 . . 120 ?
    C5 C4 H4 . . 120 ?
    C4 C3 C2 . . 119.49(19) ?
    C4 C3 H3 . . 120.3 ?
    C2 C3 H3 . . 120.3 ?
    C1 C2 C3 . . 121.48(19) ?
    C1 C2 H2 . . 119.3 ?
    C3 C2 H2 . . 119.3 ?
    N2 C10 C11 . . 108.46(16) ?
    N2 C10 H10A . . 110 ?
    C11 C10 H10A . . 110 ?
    N2 C10 H10B . . 110 ?
    C11 C10 H10B . . 110 ?
    H10A C10 H10B . . 108.4 ?
    N1 C8 C9 . . 110.57(16) ?
    N1 C8 H8A . . 109.5 ?
    C9 C8 H8A . . 109.5 ?
    N1 C8 H8B . . 109.5 ?
    C9 C8 H8B . . 109.5 ?
    H8A C8 H8B . . 108.1 ?
    C4 C5 C6 . . 120.56(19) ?
    C4 C5 H5 . . 119.7 ?
    C6 C5 H5 . . 119.7 ?
    N2 C12 N3 . . 115.51(15) ?
    N2 C12 H12A . . 108.4 ?
    N3 C12 H12A . . 108.4 ?
    N2 C12 H12B . . 108.4 ?
    N3 C12 H12B . . 108.4 ?
    H12A C12 H12B . . 107.5 ?
    C18 C17 C16A . . 117.01(18) ?
    C18 C17 H17 . . 121.5 ?
    C16A C17 H17 . . 121.5 ?
    O2 C7 H7A . . 109.5 ?
    O2 C7 H7B . . 109.5 ?
    H7A C7 H7B . . 109.5 ?
    O2 C7 H7C . . 109.5 ?
    H7A C7 H7C . . 109.5 ?
    H7B C7 H7C . . 109.5 ?
    C17 C18 S2A . . 114.76(17) ?
    C17 C18 H18 . . 122.6 ?
    S2A C18 H18 . . 122.6 ?
loop_
    _geom_torsion_atom_site_label_1
    _geom_torsion_atom_site_label_2
    _geom_torsion_atom_site_label_3
    _geom_torsion_atom_site_label_4
    _geom_torsion_site_symmetry_1
    _geom_torsion_site_symmetry_2
    _geom_torsion_site_symmetry_3
    _geom_torsion_site_symmetry_4
    _geom_torsion
    _geom_torsion_publ_flag
    C13 N3 N4 C14 . . . . -0.5(2) ?
    C12 N3 N4 C14 . . . . 178.38(15) ?
    C11 N1 C1 C2 . . . . 22.5(3) ?
    C8 N1 C1 C2 . . . . -105.7(2) ?
    C11 N1 C1 C6 . . . . -155.90(18) ?
    C8 N1 C1 C6 . . . . 76.0(2) ?
    C17 C16A C15 C14 . . . . -177.76(16) ?
    C17 C16A C15 S2A . . . . 0.16(15) ?
    C18 S2A C15 C14 . . . . 177.79(16) ?
    C18 S2A C15 C16A . . . . -0.16(13) ?
    N3 N4 C14 O1 . . . . 0.53(19) ?
    N3 N4 C14 C15 . . . . -178.64(17) ?
    C13 O1 C14 N4 . . . . -0.4(2) ?
    C13 O1 C14 C15 . . . . 178.90(15) ?
    C16A C15 C14 N4 . . . . -178.37(16) ?
    S2A C15 C14 N4 . . . . 3.9(3) ?
    C16A C15 C14 O1 . . . . 2.5(2) ?
    S2A C15 C14 O1 . . . . -175.28(13) ?
    N4 N3 C13 O1 . . . . 0.29(19) ?
    C12 N3 C13 O1 . . . . -178.53(15) ?
    N4 N3 C13 S1 . . . . -178.25(15) ?
    C12 N3 C13 S1 . . . . 2.9(3) ?
    C14 O1 C13 N3 . . . . 0.03(18) ?
    C14 O1 C13 S1 . . . . 178.74(13) ?
    C7 O2 C6 C5 . . . . -24.0(3) ?
    C7 O2 C6 C1 . . . . 155.31(19) ?
    C2 C1 C6 O2 . . . . -177.78(18) ?
    N1 C1 C6 O2 . . . . 0.7(3) ?
    C2 C1 C6 C5 . . . . 1.5(3) ?
    N1 C1 C6 C5 . . . . 179.97(18) ?
    C12 N2 C9 C8 . . . . -167.82(16) ?
    C10 N2 C9 C8 . . . . 58.0(2) ?
    C1 N1 C11 C10 . . . . 171.49(16) ?
    C8 N1 C11 C10 . . . . -59.7(2) ?
    C5 C4 C3 C2 . . . . 1.1(3) ?
    C6 C1 C2 C3 . . . . -0.5(3) ?
    N1 C1 C2 C3 . . . . -178.91(19) ?
    C4 C3 C2 C1 . . . . -0.8(3) ?
    C12 N2 C10 C11 . . . . 165.92(15) ?
    C9 N2 C10 C11 . . . . -60.7(2) ?
    N1 C11 C10 N2 . . . . 60.7(2) ?
    C1 N1 C8 C9 . . . . -172.53(16) ?
    C11 N1 C8 C9 . . . . 57.0(2) ?
    N2 C9 C8 N1 . . . . -55.2(2) ?
    C3 C4 C5 C6 . . . . -0.2(3) ?
    O2 C6 C5 C4 . . . . 178.1(2) ?
    C1 C6 C5 C4 . . . . -1.2(3) ?
    C9 N2 C12 N3 . . . . -52.8(2) ?
    C10 N2 C12 N3 . . . . 79.1(2) ?
    C13 N3 C12 N2 . . . . 110.8(2) ?
    N4 N3 C12 N2 . . . . -67.9(2) ?
    C15 C16A C17 C18 . . . . -0.1(2) ?
    C16A C17 C18 S2A . . . . 0.0(2) ?
    C15 S2A C18 C17 . . . . 0.11(17) ?
loop_
    _geom_hbond_atom_site_label_D
    _geom_hbond_atom_site_label_H
    _geom_hbond_atom_site_label_A
    _geom_hbond_site_symmetry_A
    _geom_hbond_distance_DH
    _geom_hbond_distance_HA
    _geom_hbond_distance_DA
    _geom_hbond_angle_DHA
    C12 H12A S1 4_565 0.97 2.95 3.860(2) 157
    C17 H17 O1 2_757 0.93 2.69 3.475(2) 143
    C5 H5 Cg1 3_667 0.93 2.95 3.660(2) 135
_shelx_hkl_file
;
   2   0   0 72000.7 441.339   3
   2   0   0 67942.8 403.867  12
   3   0   0 57388.5 474.724   3
  -3   0   0 57778.6 438.272   2
   4   0   0 999999. 2303.66   3
   5   0   0 592587. 1902.57  12
  -5   0   0 632482. 1780.03   2
  -6   0   0 373857. 1468.41   2
   6   0   0 368085. 1397.86  11
   7   0   0 182810. 1064.46  11
  -7   0   0 189991. 1110.38   2
  -7   0   0 196976. 1460.01   1
   7   0   0 176043. 1235.72  12
   8   0   0 4525.26 176.885  11
  -8   0   0 4303.42 226.719   1
  -8   0   0 4555.54 178.401   2
   8   0   0 3934.12 200.264  12
   9   0   0 67158.1 897.558  12
  -9   0   0 68918.4 956.413   1
 -10   0   0 22043.1 395.270   6
  10   0   0 21282.0 539.800  12
  10   0   0 22427.4 444.795  10
 -10   0   0 21263.9 556.531   1
  11   0   0 2956.23 212.120  12
 -11   0   0 3008.48 220.748   1
  11   0   0 2888.36 166.137  10
 -11   0   0 2830.29 148.018   6
 -12   0   0 3743.36 174.260   6
  12   0   0 3640.02 192.956  10
 -12   0   0 3847.20 255.649   1
  12   0   0 4119.12 260.527  12
  13   0   0 5481.26 242.152  10
 -13   0   0 5475.53 214.479   6
 -13   0   0 5571.98 313.553   1
 -14   0   0 9497.60 281.208   6
  14   0   0 9225.52 315.145  10
 -15   0   0 81.2973 39.9392   9
  15   0   0 121.639 38.6718  10
 -15   0   0 110.202 33.8615   6
  16   0   0 207.043 47.8356  10
 -16   0   0 203.854 40.6721   6
 -16   0   0 203.964 48.5123   9
 -17   0   0 442.588 52.2730   6
  17   0   0 374.272 57.9547  10
 -18   0   0 12736.5 232.324   6
 -18   0   0 13578.8 289.626   9
   0   1   0 205.819 15.6214   3
   1  -1   0 25625.0 173.108  12
  -1   1   0 25357.9 220.272   1
   2  -1   0 17362.3 191.038  12
   2   1   0 17622.9 257.016   3
   2   1   0 19832.4 227.362  13
  -2   1   0 16533.8 212.600   1
  -2   1   0 19714.2 223.183  13
   2   1   0 17406.1 227.441  12
  -3   1   0 32134.2 364.657   1
   3   1   0 37897.2 311.617  13
   3  -1   0 33241.1 325.933  12
   3   1   0 32130.8 166.086  11
  -3   1   0 36754.0 314.684  13
  -3   1   0 33303.5 185.455   2
   3   1   0 33801.5 413.652   3
   3   1   0 33347.6 370.315  12
   4   1   0 11068.2 239.743  12
   4  -1   0 11638.4 227.608  12
  -4   1   0 11726.9 147.898   2
  -4   1   0 11254.8 253.002   1
   4   1   0 11835.4 138.754  11
   4   1   0 11922.2 276.912   3
  -5  -1   0 30302.2 454.974   2
   5  -1   0 28755.4 407.318  12
   5   1   0 27673.7 419.225  12
  -5   1   0 27997.8 275.718   2
   5   1   0 29693.6 265.774  11
  -5   1   0 28142.9 450.573   1
   5   1   0 28747.8 468.770   3
   6   1   0 10549.6 307.285   3
   6   1   0 10401.6 181.692  11
  -6  -1   0 10570.6 282.829   2
   6  -1   0 11214.9 281.756  12
  -6   1   0 9765.41 295.944   1
  -6   1   0 10532.2 190.415   2
   6   1   0 9802.72 279.320  12
   7  -1   0 9425.07 284.995  12
   7   1   0 8213.19 279.111  12
  -7   1   0 8766.00 300.384   1
  -7  -1   0 8675.96 271.555   2
  -7   1   0 9469.14 194.136   2
   7   1   0 9033.26 187.284  11
   8  -1   0 1043.78 98.0927  11
   8   1   0 910.533 102.219  12
  -8   1   0 904.552 104.724   1
   8  -1   0 853.995 94.0307  12
   9   1   0 4177.58 228.800  12
  -9   1   0 4286.79 239.216   1
   9  -1   0 4115.13 214.481  12
  -9  -1   0 4590.68 211.173   2
   9  -1   0 4393.62 211.614  11
  10  -1   0 6176.14 286.630  12
 -10  -1   0 6263.02 311.574   1
 -10  -1   0 6324.01 210.487   6
  10   1   0 6094.26 294.934  12
 -10   1   0 6058.64 294.833   1
  10   1   0 6352.59 242.897  10
 -10   1   0 6147.79 214.694   6
  10  -1   0 6442.11 266.613  11
  10  -1   0 6252.05 232.988  10
  11  -1   0 133.038 36.8188  10
  11  -1   0 63.7687 36.1972  12
 -11  -1   0 59.4486 23.2841   6
  11   1   0 125.497 36.8578  10
 -11   1   0 63.3407 37.6629   1
 -11  -1   0 120.591 51.0509   1
 -11   1   0 116.224 30.9186   6
  12  -1   0 13275.8 468.730  12
 -12   1   0 13067.5 476.818   1
  12  -1   0 11703.1 340.225  10
 -12   1   0 11907.4 316.453   6
  12   1   0 11697.5 350.011  10
 -12  -1   0 12778.0 473.048   1
 -12  -1   0 12648.5 316.491   6
 -13  -1   0 32078.1 767.258   1
  13   1   0 29515.8 567.011  10
 -13   1   0 29643.3 507.900   6
 -13  -1   0 31536.7 502.576   6
 -13   1   0 33004.3 790.451   1
 -13   1   0 29499.5 577.828   9
  13  -1   0 28239.6 544.045  10
 -14   1   0 12135.4 321.084   6
  14  -1   0 12374.3 359.502  10
 -14   1   0 11728.5 356.435   9
 -14  -1   0 13143.0 322.861   6
  14   1   0 12174.6 367.453  10
 -15  -1   0 1091.27 91.4919   6
 -15   1   0 826.257 94.5048   9
  15  -1   0 989.514 101.073  10
 -15   1   0 1000.80 90.7671   6
  15   1   0 1049.33 106.389  10
 -16   1   0 221.509 52.4214   9
  16  -1   0 263.988 50.6208  10
  16   1   0 230.876 49.9939  10
 -16  -1   0 277.277 43.5707   6
 -16   1   0 279.794 47.9636   6
 -16  -1   0 217.945 51.5421   9
  17   1   0 5560.14 215.810  10
 -17  -1   0 5071.85 196.643   9
 -17   1   0 5453.71 182.528   6
 -17   1   0 5228.38 204.140   9
 -18   1   0 13048.3 241.927   6
 -18   1   0 13039.9 281.033   9
 -18  -1   0 12572.1 270.717   9
   0   2   0 84791.6 466.465   3
   1   2   0 35270.6 365.138   3
  -1   2   0 34813.1 217.315   3
   2   2   0 4686.29 153.112   3
  -2  -2   0 4684.08 66.6334  11
   2  -2   0 4660.82 106.963  12
  -2   2   0 5095.70 164.133  13
   2   2   0 4596.46 159.215  13
   3   2   0 43289.2 477.141  13
   3   2   0 43910.0 527.617   3
  -3   2   0 42156.4 449.479   1
  -3   2   0 44594.8 479.341  13
   3  -2   0 41835.4 373.454  12
   4   2   0 6127.69 183.480  13
   4   2   0 5389.34 178.855  12
   4   2   0 5504.51 205.395   3
   4  -2   0 5550.73 155.658  12
  -4   2   0 5577.26 182.051   1
   5   2   0 13630.1 318.373  12
   5   2   0 14204.3 352.209   3
  -5   2   0 13678.7 320.317   1
   5  -2   0 14299.5 285.639  12
  -6   2   0 1906.20 130.659   1
   6  -2   0 2140.66 124.210  12
   6   2   0 2008.04 145.760   3
  -6  -2   0 2163.98 146.368   2
   6   2   0 1949.49 132.510  12
  -7   2   0 15415.4 402.815   1
   7   2   0 16695.7 429.605   3
   7  -2   0 16000.7 370.765  12
   7   2   0 15316.4 397.084  12
  -7  -2   0 15805.0 408.381   2
   8  -2   0 181.609 50.5768  11
  -8  -2   0 118.849 42.7594   2
   8   2   0 88.4211 34.6727  12
   8  -2   0 93.7717 33.1848  12
  -8   2   0 105.864 41.6042   1
  -9   2   0 8408.46 346.486   1
  -9  -2   0 8324.31 314.528   2
   9  -2   0 8128.17 314.261  11
   9  -2   0 8256.21 307.659  12
 -10   2   0 4084.76 202.531   9
 -10  -2   0 4727.35 243.364   2
  10  -2   0 4046.51 227.508  12
 -10   2   0 4314.34 261.260   1
  10  -2   0 3932.83 181.091  10
  10  -2   0 4325.22 240.307  11
 -10   2   0 3895.34 175.345   6
  10   2   0 4143.91 199.286  10
  11  -2   0 3156.97 216.484  12
 -11   2   0 2870.59 154.497   6
 -11   2   0 2815.56 172.769   9
  11   2   0 2911.08 174.126  10
 -11   2   0 3143.29 234.322   1
  11  -2   0 2808.59 161.226  10
  12  -2   0 723.115 84.4219  10
 -12   2   0 821.487 85.4787   6
 -12  -2   0 924.485 84.8191   6
 -12   2   0 830.090 127.929   1
 -12  -2   0 766.956 122.261   1
  12  -2   0 927.360 123.839  12
 -12   2   0 801.696 95.2028   9
  12   2   0 736.663 90.4934  10
  13   2   0 11427.3 355.535  10
 -13   2   0 11868.5 362.963   9
  13  -2   0 12069.0 348.847  10
 -13   2   0 11561.2 321.361   6
  14  -2   0 73.6897 32.6741  10
  14   2   0 22.6056 24.2349  10
 -14   2   0 12.3783 28.2779   9
 -15   2   0 7004.10 271.456   9
  15   2   0 6967.04 269.894  10
 -15   2   0 6921.01 237.054   6
  15  -2   0 7436.12 266.830  10
  16   2   0 5120.28 219.939  10
 -16   2   0 5057.11 193.154   6
 -16   2   0 5106.34 221.087   9
  16  -2   0 5567.72 217.260  10
 -17   2   0 1525.43 97.3448   6
 -17  -2   0 1290.72 98.9667   9
 -17   2   0 1511.46 109.558   9
  17   2   0 1635.58 101.202   4
 -18  -2   0 511.277 53.4885   9
 -18   2   0 497.204 54.9352   9
 -18   2   0 554.848 50.7538   6
   0   3   0 5819.89 154.790   3
  -1   3   0 32324.0 301.682   3
   1   3   0 31753.2 412.751   3
   1   3   0 31718.3 515.708  13
   2  -3   0 439086. 1175.93  12
   2   3   0 420985. 1673.99   3
  -2  -3   0 417577. 998.291  11
   2   3   0 418966. 1885.46  13
  -2   3   0 439671. 1868.22  13
   3   3   0 21238.5 412.041   3
   3   3   0 21932.1 429.609  13
  -3   3   0 21783.9 408.330  13
   3  -3   0 20988.3 278.486  12
   4  -3   0 18341.5 294.319  12
   4   3   0 17989.7 406.750   3
   4   3   0 19513.4 403.396  13
  -4   3   0 18972.8 389.661  13
  -5   3   0 50519.1 623.495  13
   5   3   0 49010.6 719.418   3
   5  -3   0 50592.6 547.194  12
   6  -3   0 23412.6 416.703  12
  -6  -3   0 22143.9 504.918   2
   6   3   0 24172.5 408.959  13
  -6   3   0 21496.5 466.006   1
  -7  -3   0 92741.2 1078.26   2
  -7   3   0 93984.8 1059.63   1
   8  -3   0 18453.7 494.940  11
   8  -3   0 19307.9 444.620  12
  -8  -3   0 17466.9 481.839   2
  -8   3   0 16885.5 483.436   1
  -9   3   0 14217.2 469.697   1
   9  -3   0 13899.5 443.957  11
  -9   3   0 14794.1 335.360   6
   9   3   0 15122.0 377.650  10
  -9   3   0 14566.3 365.251   9
   9  -3   0 15958.8 429.541  12
  -9  -3   0 13871.1 443.507   2
 -10   3   0 1412.21 120.202   9
 -10   3   0 1439.38 157.819   1
  10   3   0 1308.36 116.470  10
  10  -3   0 1513.87 138.586  12
 -10   3   0 1643.89 116.838   8
  10  -3   0 1329.60 145.434  11
 -10   3   0 1326.55 105.982   6
 -10  -3   0 1351.24 144.356   2
 -11  -3   0 41378.0 795.701   2
 -11   3   0 43414.3 903.082   1
  11   3   0 41041.2 663.754  10
  11  -3   0 40899.4 817.410  11
 -11   3   0 40888.8 589.609   6
 -11   3   0 41640.0 676.378   9
  11  -3   0 43790.2 619.429  10
  12   3   0 684.992 90.0795  10
 -12   3   0 682.159 79.6559   6
 -12   3   0 713.951 120.534   1
 -12   3   0 704.451 91.9283   9
 -13   3   0 1971.25 154.232   9
 -13   3   0 1777.48 127.524   6
  13   3   0 1767.58 142.846  10
  13  -3   0 1888.49 134.964  10
  14  -3   0 4368.49 202.638  10
 -14   3   0 4280.61 223.746   9
 -14   3   0 4092.52 188.635   6
  14   3   0 4001.13 209.529  10
  15  -3   0 201.668 43.9684  10
 -15   3   0 220.301 55.4999   9
 -15   3   0 155.455 41.1773   6
  15   3   0 155.498 46.9484  10
  16   3   0 34.0058 26.7939  10
  16   3   0 48.1534 27.7936   4
 -16   3   0 39.4753 30.4735   9
 -16   3   0 32.3266 21.8424   6
  17   3   0 59.3631 23.8781   4
 -17  -3   0 79.9162 31.3886   9
 -17   3   0 82.8072 26.0678   6
 -17   3   0 86.6688 32.5458   9
 -18   3   0 1072.47 75.1986   9
 -18   3   0 1013.25 65.5495   6
   0   4   0 123238. 1230.40  13
   0   4   0 126471. 846.002   3
  -1   4   0 125726. 1208.40  13
   1   4   0 127223. 1255.90  13
   2   4   0 47900.3 637.804   3
   2   4   0 46937.4 762.584  13
   2  -4   0 47541.1 438.529  12
  -2   4   0 47320.9 713.320  13
  -2  -4   0 48511.3 424.552  11
  -3   4   0 12590.3 368.724  13
   3   4   0 12277.0 341.559   3
   3  -4   0 12711.7 238.867  12
   3   4   0 12311.7 395.599  13
  -4   4   0 6478.05 267.550  13
   4   4   0 7001.65 292.255  13
   4   4   0 6461.78 267.034   3
   4  -4   0 6506.16 183.024  12
   5   4   0 4917.03 240.670  13
   5  -4   0 5281.46 182.879  12
   5   4   0 4854.52 246.159   3
  -5   4   0 5085.50 235.441  13
  -6  -4   0 53295.8 858.829   2
   6  -4   0 61380.5 685.989  12
   6   4   0 56050.6 873.356   3
   6   4   0 59840.2 796.002  13
   7  -4   0 3514.81 178.186  12
  -7  -4   0 3177.11 215.893   2
  -8  -4   0 54642.6 922.961   2
   8  -4   0 55071.6 927.864  11
  -8   4   0 61808.7 673.310   6
  -8   4   0 57687.7 746.428   9
  -8   4   0 61703.5 712.090   8
   9  -4   0 9314.76 391.702  11
  -9   4   0 10248.0 301.080   8
  -9   4   0 9963.97 280.981   6
  -9   4   0 9426.20 316.271   9
   9   4   0 10122.0 315.595  10
  -9   4   0 10285.2 278.392   7
  -9  -4   0 9455.22 390.283   2
 -10   4   0 4311.91 191.795   6
 -10  -4   0 4106.03 265.187   2
 -10   4   0 4519.00 202.728   8
  10   4   0 4617.12 219.462  10
 -10   4   0 4259.11 220.663   9
  10  -4   0 4535.63 281.356  11
 -10   4   0 4776.28 188.837   7
  11   4   0 51648.5 757.936  10
  11  -4   0 48188.2 935.135  11
 -11  -4   0 50090.3 930.710   2
 -11   4   0 49548.1 777.941   9
 -11   4   0 50166.0 666.778   6
 -12   4   0 7453.26 259.810   6
 -12   4   0 7212.89 300.023   9
  12   4   0 7858.34 296.988  10
 -13   4   0 10749.3 309.769   6
  13   4   0 11322.3 354.390  10
 -13   4   0 11157.9 368.260   9
  14   4   0 666.162 84.3871  10
 -14   4   0 690.620 78.6503   6
 -14   4   0 664.475 88.8094   9
 -15   4   0 16091.1 401.864   9
 -15   4   0 15771.2 346.199   6
  16   4   0 23234.3 426.979   4
 -16   4   0 22979.6 438.790   9
 -16   4   0 23388.2 388.355   6
 -17   4   0 14796.7 306.181   9
  17   4   0 15025.0 291.338   4
 -17   4   0 15198.8 276.493   6
   0   5   0 152.631 58.0967  13
   0   5   0 9.90280 13.1365   3
   1   5   0 8403.55 366.913  13
  -1  -5   0 8856.74 247.686  11
   1  -5   0 9038.11 214.516  12
  -1   5   0 8064.80 345.960  13
  -2   5   0 130665. 1390.41  13
   2   5   0 129085. 1454.74  13
   2   5   0 137262. 1188.53   3
   2  -5   0 137923. 832.803  12
  -3   5   0 26640.4 621.906  13
   3   5   0 25764.9 555.876   3
   4   5   0 6225.70 284.285   3
  -4   5   0 6397.35 302.990  13
   4   5   0 6259.36 313.608  13
   5   5   0 29.2796 25.2869  13
   5   5   0 43.6379 30.0205   3
  -5   5   0 16.4984 24.3744  13
  -6   5   0 2664.38 153.949   9
  -6   5   0 2412.86 140.085   8
   6   5   0 2637.78 197.157  13
  -6  -5   0 2341.45 194.680   2
   6  -5   0 2337.42 194.749  11
  -7   5   0 12823.3 353.503   9
  -7  -5   0 12167.4 454.772   2
   7  -5   0 12500.0 460.191  11
  -7   5   0 13102.0 332.473   7
  -7   5   0 12857.6 337.422   8
  -8   5   0 2720.90 172.434   9
  -8   5   0 3257.96 167.032   7
  -8  -5   0 2463.80 212.310   2
   8  -5   0 2669.01 219.440  11
  -8   5   0 2790.79 147.427   6
  -8   5   0 2713.42 158.683   8
  -9   5   0 10488.2 294.549   6
  -9   5   0 9731.63 335.115   9
  -9  -5   0 10027.0 429.958   2
  -9   5   0 9735.54 306.679   8
   9  -5   0 9664.95 423.380  11
  -9   5   0 10008.8 292.675   7
 -10   5   0 1986.09 141.029   8
  10  -5   0 1830.53 187.993  11
 -10  -5   0 2031.90 196.900   2
  10   5   0 2183.73 152.079  10
 -10   5   0 2163.60 135.805   7
 -10   5   0 1900.35 154.584   9
 -10   5   0 1984.57 132.463   6
 -11   5   0 60.5306 30.9072   6
 -11   5   0 72.5032 34.7437   9
  11   5   0 34.0640 25.5329  10
 -11   5   0 99.0715 34.5536   8
 -11   5   0 65.5524 28.0349   7
  12   5   0 1581.68 133.574  10
 -12   5   0 1522.72 117.299   6
 -12   5   0 1560.88 122.072   8
 -12   5   0 1238.75 127.497   9
 -13   5   0 10525.0 294.962   8
 -13   5   0 10003.7 290.394   6
  13   5   0 10922.3 339.033  10
 -14   5   0 28.7673 30.0700   9
 -14   5   0 57.5744 23.8098   6
  14   5   0 75.1592 34.8061   4
 -15   5   0 695.328 82.5646   9
 -15   5   0 771.036 72.6617   6
  15   5   0 696.797 80.4803   4
 -16   5   0 3497.96 159.448   9
 -16   5   0 3667.37 142.261   6
  16   5   0 3339.70 151.626   4
 -17   5   0 1402.21 85.6619   9
   0   6   0 180316. 1898.25  13
   0  -6   0 184925. 1486.63   2
   1   6   0 3763.42 277.733  13
  -1  -6   0 3869.64 228.837   2
   1  -6   0 4068.31 225.914  11
   1  -6   0 4203.84 208.868   2
  -1   6   0 4557.40 300.240  13
  -2  -6   0 3621.54 232.159   2
   2   6   0 3707.99 276.955  13
   2  -6   0 3908.75 237.852  11
  -2   6   0 3905.37 274.477  13
  -3   6   0 3693.48 262.945  13
  -3  -6   0 3831.01 248.969   2
   3  -6   0 4253.69 260.564  11
   3   6   0 4144.25 294.475  13
  -4   6   0 42713.0 873.778  13
   4  -6   0 41316.6 841.898  11
  -4   6   0 44762.5 631.051   5
  -4  -6   0 42246.2 845.941   2
  -4   6   0 43301.0 589.070   8
   4   6   0 43049.0 938.268  13
  -5   6   0 23429.3 644.240  13
  -5   6   0 23595.5 456.254   5
  -5   6   0 24128.8 479.160   9
   5   6   0 25217.1 702.451  13
   5  -6   0 22538.8 639.288  11
  -5   6   0 22541.5 441.974   8
  -5   6   0 23459.8 463.677   7
  -5  -6   0 23603.7 645.158   2
  -6   6   0 19575.3 425.070   8
  -6  -6   0 19673.3 598.199   2
  -6   6   0 19479.7 454.042   9
  -6   6   0 20328.2 436.883   7
   6  -6   0 19681.0 609.296  11
  -6   6   0 19468.6 410.549   5
  -7  -6   0 76.3271 41.1949   2
  -7   6   0 117.409 35.0809   5
  -7   6   0 29.9908 27.0391   8
  -7   6   0 95.9559 37.9046   9
  -7   6   0 28.4714 19.7283   7
  -8  -6   0 24.2770 35.4045   2
  -8   6   0 105.781 39.6622   8
  -8   6   0 14.3418 26.2310   5
  -8   6   0 117.277 43.7486   9
  -8   6   0 73.6874 28.5635   7
   8  -6   0 50.8856 37.6002  11
  -9  -6   0 5899.32 346.074   2
  -9   6   0 5885.28 274.120   9
   9  -6   0 6229.58 358.905  11
  -9   6   0 6332.79 244.947   7
  -9   6   0 6183.10 254.903   8
 -10   6   0 18285.7 438.340   8
 -10   6   0 18504.8 409.767   7
 -11   6   0 1808.75 135.896   8
 -11   6   0 2036.43 132.446   7
 -11   6   0 1939.15 128.772   6
 -11   6   0 1732.26 152.129   9
  12   6   0 3099.75 196.096   4
 -12   6   0 3529.46 179.360   8
 -12   6   0 3505.82 161.957   7
 -12   6   0 3570.07 170.903   6
 -13   6   0 5045.91 200.499   8
 -13   6   0 4862.43 235.290   9
 -13   6   0 4921.23 193.849   6
  13   6   0 4454.56 222.134   4
 -14   6   0 6232.78 249.252   9
 -14   6   0 7095.95 211.946   8
 -14   6   0 6967.63 215.191   6
  14   6   0 6101.04 239.334   4
 -15   6   0 30.2627 18.8987   6
  15   6   0 11.9901 21.7843   4
 -15   6   0 29.2125 24.9153   9
 -16   6   0 4267.73 158.791   9
  16   6   0 4183.45 150.073   4
   0   7   0 19.2265 20.7370   5
   0   7   0 63.6138 28.3820   7
   1   7   0 30902.4 563.244   5
  -1   7   0 32235.7 550.559   9
   1   7   0 27530.6 845.839  13
  -1  -7   0 30429.8 684.337   2
  -1   7   0 32112.5 526.187   7
  -1   7   0 34795.3 597.695   5
  -1   7   0 28932.1 838.328  13
  -1   7   0 32046.8 486.740   8
   1  -7   0 32170.9 688.417  11
  -2   7   0 1162.89 96.7763   8
   2   7   0 1117.10 172.102  13
  -2   7   0 1318.12 112.737   9
   2   7   0 1177.45 110.986   5
  -2   7   0 1154.71 105.158   7
  -2   7   0 1113.93 109.655   5
  -2   7   0 1089.31 161.504  13
   2  -7   0 1089.66 135.455  11
  -2  -7   0 1069.48 135.472   2
  -3   7   0 47.9739 22.7689   8
   3  -7   0 71.9047 43.4336  11
   3   7   0 180.072 46.2016   5
  -3   7   0 64.4795 39.2951  13
  -3   7   0 90.1573 34.3193   5
  -3   7   0 143.458 40.2375   7
  -3   7   0 72.1177 31.3885   9
   4  -7   0 3860.51 277.600  11
  -4   7   0 4086.83 296.942  13
  -4  -7   0 4174.42 283.213   2
   4   7   0 4129.80 319.159  13
  -4   7   0 4142.72 207.650   5
  -4   7   0 4008.17 190.381   8
   4   7   0 4677.98 210.535   5
  -4   7   0 4087.35 203.041   7
  -4   7   0 4417.18 220.692   9
   5  -7   0 4006.35 290.247  11
  -5  -7   0 4980.66 316.578   2
   5   7   0 4666.71 213.253   4
  -5   7   0 3976.99 201.012   5
   5   7   0 4240.50 314.164  13
  -5   7   0 3968.53 201.180   7
  -5   7   0 4332.69 220.501   9
  -5   7   0 3973.96 196.792   8
  -6   7   0 24915.5 506.175   7
  -6   7   0 24259.4 535.620   9
  -6   7   0 23934.5 494.221   8
  -6  -7   0 25910.1 735.687   2
  -6   7   0 25223.7 499.337   5
   6  -7   0 24914.3 738.544  11
  -7   7   0 2644.75 182.355   9
  -7   7   0 2701.98 167.983   7
  -7   7   0 2770.40 172.876   8
  -7  -7   0 2686.28 239.236   2
  -7   7   0 2992.18 171.578   5
   7   7   0 3105.54 191.079   4
   7  -7   0 2688.56 245.334  11
  -8   7   0 19866.8 450.118   7
  -8   7   0 19996.6 465.241   8
  -8   7   0 18542.0 487.474   9
   8   7   0 19327.2 489.429   4
  -8   7   0 21058.5 441.902   5
  -9   7   0 19970.3 513.628   9
  -9   7   0 21314.8 477.400   8
  -9   7   0 21574.1 463.647   7
   9   7   0 21156.3 520.484   4
 -10   7   0 4681.33 248.110   9
  10   7   0 5502.42 263.055   4
 -10   7   0 5478.08 223.557   7
 -10   7   0 5373.72 235.295   8
 -11   7   0 1216.23 126.521   9
 -11   7   0 1331.45 114.528   8
  11   7   0 1315.76 125.762   4
 -11   7   0 1353.14 107.733   7
  12   7   0 6780.59 272.236   4
 -12   7   0 7237.55 226.496   7
 -12   7   0 6976.58 244.748   8
 -12   7   0 6528.76 276.926   9
  13   7   0 22562.6 458.062   4
 -13   7   0 24456.7 366.862   7
 -13   7   0 24047.6 410.080   8
 -13   7   0 21916.8 469.281   9
  14   7   0 10925.0 288.980   4
 -14   7   0 10619.7 296.930   9
 -14   7   0 11244.5 240.554   8
  15   7   0 410.425 49.8643   4
 -15   7   0 487.270 57.5097   9
   0   8   0 57954.8 834.054   5
   0   8   0 54262.1 1259.74  13
  -1   8   0 10818.6 343.491   9
   1   8   0 9927.09 540.149  13
   1   8   0 11334.5 364.661   5
  -1   8   0 11176.9 366.157   5
  -1   8   0 10049.0 531.052  13
  -1   8   0 12017.2 316.960   8
  -1   8   0 11513.6 327.911   7
  -2   8   0 4789.53 205.363   8
  -2   8   0 4759.93 228.747   9
  -2   8   0 4632.37 353.706  13
   2   8   0 4895.66 237.791   5
  -2   8   0 4647.09 235.792   5
   2   8   0 4595.69 368.004  13
  -2   8   0 4627.30 213.740   7
   3   8   0 6002.60 413.682  13
  -3   8   0 6223.53 263.853   9
  -3   8   0 6232.22 270.263   5
   3  -8   0 6669.20 370.452  11
  -3   8   0 6138.94 253.470   7
  -3   8   0 6136.19 238.427   8
  -3  -8   0 6392.20 359.152   2
  -3   8   0 6274.22 405.602  13
   3   8   0 6663.87 274.366   5
  -4   8   0 11914.3 372.960   9
  -4  -8   0 12728.5 517.571   2
   4   8   0 13843.2 384.149   5
  -4   8   0 11674.7 335.655   8
   4  -8   0 11939.1 514.522  11
  -4   8   0 11980.7 356.215   7
  -4   8   0 12068.4 371.836   5
   4   8   0 12414.4 580.954  13
  -5   8   0 5273.07 231.531   8
  -5   8   0 5326.82 240.344   7
  -5   8   0 5520.15 250.094   5
  -5   8   0 5508.17 257.590   9
  -5  -8   0 5826.89 357.760   2
   5  -8   0 5559.59 357.282  11
  -6   8   0 367.059 72.6755   9
   6   8   0 518.327 76.8889   4
  -6   8   0 425.786 71.0035   8
  -6   8   0 490.152 75.0817   5
  -6   8   0 385.479 68.4839   7
  -7   8   0 17628.1 485.891   9
  -7   8   0 17677.6 436.034   7
  -7   8   0 16771.7 422.660   8
  -7   8   0 18013.5 429.058   5
  -8   8   0 559.834 80.6255   8
  -8   8   0 554.521 92.1520   9
   8   8   0 668.171 91.1892   4
  -8   8   0 555.450 79.1610   7
  -8   8   0 576.633 77.0786   5
  -9   8   0 50265.3 690.513   7
  -9   8   0 48496.5 793.791   9
  -9   8   0 52915.2 647.224   5
  -9   8   0 48356.7 703.178   8
   9   8   0 51447.3 777.633   4
 -10   8   0 30.4244 27.0687   8
 -10   8   0 63.8481 31.5058   7
 -10   8   0 33.6576 32.9815   9
  10   8   0 55.2100 35.2693   4
  11   8   0 1453.68 123.342   4
 -11   8   0 1516.98 106.740   7
 -11   8   0 1453.45 131.999   9
 -11   8   0 1446.56 112.213   8
 -12   8   0 615.463 83.3253   9
  12   8   0 546.714 70.6642   4
 -12   8   0 570.128 60.5931   7
 -12   8   0 583.043 66.4475   8
 -13   8   0 7370.41 242.129   9
 -13   8   0 7698.92 179.410   7
  13   8   0 7698.81 230.567   4
 -13   8   0 7475.41 202.491   8
 -14   8   0 816.559 70.0561   9
  14   8   0 772.619 63.7136   4
   0   9   0 123.738 44.8208   5
  -1   9   0 1412.54 110.027   8
  -1   9   0 1352.59 113.877   7
  -1   9   0 1210.46 124.772   5
   1   9   0 1278.79 128.000   5
  -2   9   0 1799.91 134.932   7
  -2   9   0 1894.83 130.848   8
  -2   9   0 1727.41 143.219   9
   2   9   0 1743.40 145.714   5
  -2   9   0 1756.21 148.289   5
   3   9   0 3591.27 200.802   5
  -3   9   0 3208.60 183.438   7
  -3   9   0 3132.28 173.356   8
  -3   9   0 3324.34 202.473   5
  -3   9   0 3147.84 195.768   9
  -4   9   0 2371.04 168.694   5
  -4   9   0 2385.55 159.806   7
  -4   9   0 2299.28 150.569   8
  -4   9   0 2281.91 167.618   9
   4   9   0 2688.19 167.905   5
  -5   9   0 1546.40 139.201   9
  -5   9   0 1623.81 137.040   5
  -5   9   0 1536.37 125.666   8
  -5   9   0 1551.42 129.239   7
  -6   9   0 3101.70 180.449   7
  -6   9   0 2853.28 187.723   9
  -6   9   0 2925.67 175.976   5
  -6   9   0 2753.03 167.613   8
  -7   9   0 1860.92 136.215   7
  -7   9   0 1767.81 134.404   8
  -7   9   0 1663.94 128.115   5
  -7   9   0 1587.51 140.229   9
  -8   9   0 2725.27 159.535   7
   8   9   0 2894.15 167.703   4
  -8   9   0 2753.10 152.656   5
  -8   9   0 2613.40 160.139   8
  -8   9   0 2541.28 174.338   9
   9   9   0 4002.15 190.778   4
  -9   9   0 3707.46 175.373   7
  -9   9   0 3780.81 158.878   5
  -9   9   0 3372.65 194.414   9
  -9   9   0 3575.50 179.136   8
 -10   9   0 31.9437 25.5465   9
 -10   9   0 27.7280 22.2372   8
 -10   9   0 60.0932 23.7467   7
  10   9   0 63.6134 26.0400   4
 -11   9   0 5037.90 172.177   7
 -11   9   0 4868.66 203.557   9
 -11   9   0 5145.18 185.197   8
  11   9   0 5422.61 193.483   4
  12   9   0 234.992 37.1317   4
 -12   9   0 276.477 40.7425   7
 -12   9   0 196.261 40.3092   9
 -12   9   0 220.465 36.2877   8
   0  10   0 866.609 103.253   5
  -1  10   0 393.633 72.0033   5
   1  10   0 506.796 79.9439   5
  -1  10   0 495.438 66.1230   7
   2  10   0 53.9973 29.8238   5
  -2  10   0 48.3547 31.3922   7
  -2  10   0 42.7203 34.0504   5
  -2  10   0 82.9591 31.8476   8
  -3  10   0 1553.50 115.714   8
   3  10   0 1565.09 127.324   5
  -3  10   0 1608.37 136.949   5
  -3  10   0 1481.37 118.104   7
  -4  10   0 2538.56 149.493   8
   4  10   0 2928.14 163.407   5
  -4  10   0 2510.82 153.094   7
  -4  10   0 2405.62 162.332   5
  -5  10   0 1948.33 141.184   5
  -5  10   0 2010.38 137.429   7
  -5  10   0 1950.28 131.650   8
  -5  10   0 1963.95 150.275   9
  -6  10   0 8439.62 270.066   8
  -6  10   0 8052.49 297.532   9
  -6  10   0 8534.14 277.688   5
  -6  10   0 8663.47 274.841   7
  -7  10   0 5557.11 208.526   5
  -7  10   0 5167.87 232.213   9
  -7  10   0 5300.59 209.209   8
  -7  10   0 5627.49 214.190   7
  -8  10   0 2498.87 135.582   7
  -8  10   0 2509.63 126.110   5
  -8  10   0 2120.07 142.878   9
  -8  10   0 2452.49 137.628   8
  -9  10   0 187.698 37.7931   7
  -9  10   0 244.220 43.9608   8
  -9  10   0 227.564 48.7873   9
 -10  10   0 3769.35 162.773   9
 -10  10   0 3840.57 140.235   7
 -10  10   0 3804.90 145.945   8
   0  11   0-40.2638 52.4669   5
  -1  11   0 45.9184 32.0152   5
   1  11   0 132.708 35.2122   5
  -2  11   0 33255.8 564.656   5
   2  11   0 34812.5 541.230   5
   3  11   0 820.088 79.0010   5
  -3  11   0 828.254 76.2470   7
  -3  11   0 788.699 87.6755   5
  -4  11   0 83.1495 43.0765   5
  -4  11   0 54.0979 27.6494   8
  -5  11   0 1156.31 97.8082   5
  -5  11   0 967.454 81.6749   7
  -5  11   0 898.272 76.5073   8
  -6  11   0 240.518 41.9648   7
  -6  11   0 217.967 40.9029   8
  -7  11   0 5672.03 176.549   8
  -7  11   0 5794.60 179.578   7
  -8  11   0 462.132 50.2686   7
  -8  11   0 403.368 45.7445   8
   0  12   0 1465.40 95.6845   5
   1  12   0 15501.6 285.139   5
  -1  12   0 15257.8 302.194   5
  -2  12   0 232.119 49.0639   5
  -3  12   0 622.261 66.2074   5
  -4  12   0 12420.0 244.100   5
 -18   0   1 12.1142 17.5485   9
 -17   0   1 15.8864 17.3879   6
 -17   0   1 13.9522 19.9625   9
 -16   0   1 5.22258 24.0448   9
 -16   0   1 19.0212 22.1337   6
  16   0  -1 33.5776 27.4394  10
 -15   0   1 32.2362 24.9766   9
  15   0  -1 24.1613 24.7566  10
 -15   0   1 21.0142 21.3161   6
 -14   0   1-11.0502 20.1826   6
  14   0  -1-6.00104 21.8622  10
  13   0  -1-10.3348 35.4659  12
 -13   0   1 3.32516 27.0781   1
  13   0  -1 22.3599 24.7762  10
 -13   0   1 14.1884 20.8978   6
  12   0  -1 48.7733 29.2551  10
 -12   0   1 3.80440 24.8554   1
  12   0  -1-3.94918 24.7512  12
 -12   0   1 0.54776 17.9294   6
  11   0  -1 5.57099 18.9830  10
 -11   0   1 21.5780 25.3287   6
  11   0  -1 29.7490 31.4354  12
  10   0  -1 9.34960 18.2466  10
 -10   0   1-8.68846 26.8859   1
 -10   0   1 3.76986 19.3597   6
  10   0  -1 13.2960 26.1866  12
   9   0  -1 65.4930 37.2323  12
  -9   0   1 31.7945 31.2899   1
   8   0  -1-10.7968 25.5711  12
  -8   0   1 11.3193 13.1649   2
  -8   0   1 48.2182 33.6886   1
  -7   0   1 33.7398 21.3622   2
   7   0  -1 71.2264 31.4682   3
   7   0  -1 60.6533 33.5728  12
   6   0  -1 6.45179 17.6997  12
   6   0  -1 51.6593 22.1836   3
   5   0  -1 106.324 28.2011   3
   5   0  -1 100.885 31.4801  12
   4   0  -1 397.765 46.8561  12
   4   0  -1 493.030 48.1801   3
   3   0  -1 75.2362 17.8808   3
   3   0  -1 34.6471 15.9526  12
   2   0  -1 814.413 46.6497  12
   2   0  -1 832.459 41.0344   3
   1   0  -1 79.1086 12.0332   2
   1   0  -1 12.1458 5.79617   3
   1   0  -1 21.3236 7.65465  12
  -1   0   1 59.2409 9.87311  11
   0   0   1 49.1546 9.27634  11
   0   0  -1 21.3352 6.51215   2
  -1   0  -1 121.247 15.1515   2
   1   0   1 146.648 17.0264  11
  -1   0  -1 167.528 17.4240   1
   2   0   1 439.888 33.6606  12
   2   0   1 458.642 35.0629  11
  -2   0  -1 510.216 37.8471   2
  -3   0  -1 20.1874 14.7933   2
   3   0   1 29.8343 13.7887  11
   3   0   1 43.1850 17.6680  12
   4   0   1 199.582 34.7827  12
   4   0   1 161.570 27.3116  11
  -4   0  -1 173.221 30.5486   2
   5   0   1 48.9795 24.2180  12
  -5   0  -1 13.2125 15.3967   2
   5   0   1 46.7505 18.2279  11
   6   0   1-3.14637 11.6923  11
  -6   0  -1 8.42963 15.9844   2
   6   0   1 6.27578 18.0024  12
  -6   0  -1 12.7975 25.0696   1
  -7   0  -1-1.51829 13.0225   2
   7   0   1 12.0076 20.0205  12
   7   0   1-1.68858 13.4565  11
  -7   0  -1 11.3849 24.3165   1
   8   0   1 4.22245 14.4504  11
  -8   0  -1 14.6254 22.9089   1
   8   0   1 19.0930 23.8284  12
  -9   0  -1 24.2780 30.3415   1
  -9   0  -1 9.30507 12.3046   2
   9   0   1 18.9146 22.0979  12
  10   0   1-3.04829 16.2719  10
 -10   0  -1-7.93752 16.9953   6
  10   0   1 6.19462 24.1642  12
  11   0   1 13.2507 18.3308  10
 -11   0  -1 15.1391 25.4591   1
 -11   0  -1 57.4964 21.7164   6
 -12   0  -1 68.3343 45.1744   1
 -12   0  -1 8.64532 16.1877   6
  13   0   1 12.1756 27.2611  10
 -13   0  -1 16.5267 18.7988   6
 -13   0  -1 4.92749 20.4983   1
  14   0   1 5.26922 20.2009  10
 -14   0  -1 8.20170 19.8664   6
 -15   0  -1 3.10080 24.2865   9
  15   0   1 62.8489 34.2642  10
 -15   0  -1 18.8724 18.4918   6
 -16   0  -1 5.55600 16.7834   6
 -16   0  -1 32.0362 26.0284   9
  16   0   1-0.15208 23.7240  10
 -17   0  -1 36.4217 22.1983   6
  17   0   1 27.5440 23.2613  10
 -17   0  -1 15.0250 22.8794   9
 -18   0  -1 11.1531 18.7905   9
 -18   1   1 207.818 38.1636   9
 -18  -1   1 214.094 37.2999   9
 -18   1   1 187.418 31.4982   6
 -17   1   1 20.5969 20.8747   6
 -17  -1   1 36.7197 25.5486   9
 -17   1   1 15.3138 18.9414   9
 -17  -1   1 37.0226 18.5083   6
  16   1  -1 10717.2 326.926  10
 -16   1   1 10396.0 277.504   6
 -16   1   1 10146.5 310.209   9
 -16  -1   1 11393.3 278.890   6
  16  -1  -1 10792.8 316.025  10
 -16  -1   1 9936.09 304.258   9
 -15  -1   1 2685.40 145.147   6
 -15   1   1 2440.12 142.448   6
  15  -1  -1 2365.57 157.589  10
  15   1  -1 2461.83 165.706  10
 -15   1   1 2115.21 148.963   9
 -14   1   1 9200.13 281.742   6
 -14   1   1 9675.86 323.749   9
 -14  -1   1 10068.6 290.143   6
  14   1  -1 9050.08 319.835  10
  14  -1  -1 9168.01 311.934  10
  13   1  -1 916.458 101.952  10
 -13  -1   1 596.658 106.846   1
  13  -1  -1 494.526 73.8474  10
 -13  -1   1 591.587 71.1306   6
 -13   1   1 600.274 74.7054   6
 -13   1   1 631.408 86.8819   9
  13  -1  -1 695.866 112.674  12
 -13   1   1 780.936 119.617   1
 -12  -1   1 2101.57 131.821   6
 -12  -1   1 2136.76 195.187   1
  12   1  -1 2416.58 159.888  10
  12  -1  -1 2326.23 198.676  12
 -12   1   1 2115.63 134.886   6
  12  -1  -1 2274.48 152.728  10
 -12   1   1 2287.33 200.316   1
  12   1  -1 2016.62 187.512  12
  11   1  -1 869.542 115.723  12
 -11  -1   1 889.155 83.4006   6
 -11   1   1 904.056 86.1478   6
 -11   1   1 962.766 123.675   1
  11   1  -1 876.255 95.1819  10
  11  -1  -1 818.697 112.027  12
 -11  -1   1 874.737 121.457   1
  11  -1  -1 1269.04 109.888  10
  10   1  -1 9564.55 369.568  12
  10  -1  -1 9614.32 359.541  12
 -10  -1   1 10299.1 274.232   6
 -10  -1   1 10026.0 394.487   1
 -10   1   1 9970.67 277.022   6
  10  -1  -1 9826.48 290.905  10
  10   1  -1 9686.82 299.140  10
 -10   1   1 9796.41 375.107   1
   9  -1  -1 4015.92 218.417  12
  -9  -1   1 4542.88 209.818   2
  -9   1   1 4196.71 234.196   1
   9   1  -1 4206.70 229.762  12
  -8   1   1 25546.5 540.820   1
   8   1  -1 23145.6 493.716  12
   8  -1  -1 24495.1 505.962  12
  -8  -1   1 24817.6 473.087   2
   8   1  -1 23605.5 506.412   3
   7   1  -1 945.631 94.7710  12
   7  -1  -1 1025.76 96.4421  12
   7   1  -1 1033.62 100.374   3
   7   1  -1 783.398 55.4306  11
  -7   1   1 753.303 88.2327   1
   6  -1  -1 2108.63 126.369  12
   6   1  -1 2030.34 130.350   3
  -6   1   1 2073.66 132.725   1
   6  -1  -1 2160.31 110.813   3
  -6   1   1 2329.30 83.0024   2
  -5   1   1 21472.9 382.529   1
   5  -1  -1 22629.9 365.702  12
   5   1  -1 21828.3 386.293   3
  -5   1   1 23892.1 227.012  13
   5  -1  -1 22710.2 324.720   3
   5   1  -1 21785.6 382.068  12
  -5   1   1 23449.3 237.214   2
   4  -1  -1 118169. 640.687   3
   4   1  -1 120104. 802.393   3
  -4   1   1 118535. 795.937   1
   4  -1  -1 120518. 754.342  12
   3  -1  -1 136740. 541.718   3
   3   1  -1 135573. 740.692   3
   3   1  -1 136234. 753.431  12
  -2   1   1 14270.0 181.495   1
   2  -1  -1 14287.5 199.767  12
   2   1  -1 14417.9 209.627  12
   2   1  -1 14502.0 207.123   3
   2  -1  -1 15088.3 125.901   3
  -2  -1   1 14880.6 131.370  11
   1  -1  -1 2780.56 79.6799  12
  -1  -1   1 2991.03 68.3041  11
   1   1  -1 2676.15 68.4386  12
   1   1  -1 2855.82 90.8000  13
   1  -1  -1 2734.68 54.4027   2
   1   1  -1 2473.70 73.0941   3
   0   1   1 27287.6 236.416  11
   0  -1  -1 27314.8 241.847   2
   0  -1   1 27814.1 243.823  11
  -1  -1  -1 27020.9 303.969   2
   1  -1   1 27676.5 279.391  11
  -1   1  -1 27042.0 220.543   2
   1   1   1 27658.3 209.591  11
  -1   1  -1 27774.6 249.338   1
   2  -1   1 1036.92 44.5450  12
  -2   1  -1 944.148 43.4429   2
  -2   1  -1 929.916 55.4952   1
  -2  -1  -1 1117.21 71.0253   2
   2  -1   1 1029.27 62.7562  11
  -3   1  -1 1831.62 66.2824   2
  -3  -1  -1 1996.66 103.988   2
   3   1   1 2083.62 67.1006  11
   3  -1   1 1902.97 78.0467  12
  -3   1  -1 1721.74 86.9197   1
   3  -1   1 1956.74 96.1994  11
   4   1   1 883.656 50.2096  11
  -4   1  -1 757.189 68.5426   1
  -4  -1  -1 797.711 73.3726   2
   4  -1   1 789.890 59.8985  12
   4   1   1 760.496 65.1313  12
   4   1   1 784.194 64.3718  13
  -4   1  -1 848.138 50.8889   2
   5  -1   1 67793.4 622.768  12
  -5   1  -1 68302.3 503.299   2
   5  -1   1 68924.3 665.964  11
   5   1   1 65338.0 673.511  12
  -5  -1  -1 70287.3 716.845   2
  -5   1  -1 64784.5 700.286   1
   5   1   1 71273.3 496.849  11
   5   1   1 69615.0 582.478  13
   6  -1   1 5526.05 204.960  11
  -6   1  -1 5329.91 221.629   1
   6   1   1 5530.40 213.599  12
   6  -1   1 5571.13 195.685  12
   6   1   1 6050.92 160.573  13
   6   1   1 5681.33 153.204  11
  -6   1  -1 5455.12 156.498   2
  -6  -1  -1 5880.15 220.119   2
   7   1   1 31461.2 391.262  11
  -7  -1  -1 28715.9 508.177   2
  -7   1  -1 28019.0 547.682   1
  -7   1  -1 30271.9 392.578   2
   7  -1   1 29233.7 500.055  12
   7   1   1 26835.1 506.730  12
   7  -1   1 27568.0 482.894  11
   8  -1   1 2422.22 150.655  11
  -8   1  -1 2062.48 159.885   1
   8   1   1 2006.18 150.682  12
   8  -1   1 2267.34 152.619  12
  -8  -1  -1 2288.13 150.055   2
  -9   1  -1 17483.0 483.158   1
   9  -1   1 18959.9 448.383  11
  -9  -1  -1 18355.2 514.559   1
  -9  -1  -1 18837.1 441.044   2
   9  -1   1 18433.3 467.717  12
  10   1   1 5690.09 230.989  10
  10  -1   1 5434.10 220.206  10
 -10   1  -1 5912.88 214.404   6
 -10  -1  -1 5901.04 201.890   6
 -10  -1  -1 6162.66 259.737   2
 -10   1  -1 5392.11 282.775   1
 -10  -1  -1 5597.86 294.641   1
  10  -1   1 5949.63 284.471  12
 -11  -1  -1 14762.2 490.608   1
  11  -1   1 14987.1 378.686  10
 -11   1  -1 14956.2 497.418   1
  11   1   1 14394.5 381.130  10
 -11  -1  -1 14831.6 332.668   6
 -11   1  -1 14853.8 346.790   6
 -12   1  -1 2810.42 222.789   1
 -12   1  -1 2619.30 149.673   6
  12  -1   1 2536.39 160.769  10
  12   1   1 2664.72 167.672  10
 -12  -1  -1 2896.42 151.813   6
  13  -1   1 2527.25 162.993  10
 -13   1  -1 2464.74 146.660   6
  13   1   1 2418.85 163.482  10
 -13   1  -1 2463.28 169.639   9
 -13  -1  -1 2677.18 146.263   6
 -14   1  -1 184.325 42.7979   6
  14   1   1 217.451 51.4873  10
  14  -1   1 194.836 47.8580  10
 -14  -1  -1 222.316 43.6514   6
 -14   1  -1 287.434 61.7365   9
  15   1   1 466.788 71.9737  10
 -15   1  -1 488.583 63.9622   6
 -15  -1  -1 506.297 61.0511   6
  15  -1   1 475.574 71.2522  10
 -15   1  -1 436.147 67.7705   9
 -16  -1  -1 966.803 78.6874   6
  16   1   1 836.579 90.7816  10
 -16  -1  -1 672.127 81.6774   9
  16  -1   1 799.672 85.8174  10
 -16   1  -1 850.153 77.7522   6
 -16   1  -1 607.973 77.5280   9
 -17  -1  -1 766.018 78.4412   9
  17   1   1 850.410 85.0206  10
  17  -1   1 902.876 83.9898  10
 -17   1  -1 752.027 66.8038   6
 -17   1  -1 781.217 79.5702   9
 -18   1  -1 201.809 38.3659   9
 -18  -1  -1 178.201 35.4820   9
 -18   1  -1 172.570 29.1746   6
 -18   2   1 586.594 53.4387   6
 -18  -2   1 634.728 59.7093   9
 -18   2   1 713.662 65.3628   9
 -17   2   1 1315.71 102.385   9
 -17   2   1 1375.21 93.8495   6
 -17  -2   1 1180.34 93.6173   9
  16   2  -1-7.92729 19.1540   4
  16   2  -1 23.9610 25.8300  10
 -16   2   1 1.57387 21.4494   6
 -16   2   1 44.5820 29.2061   9
  15   2  -1 236.411 53.3203  10
 -15   2   1 167.487 41.3075   6
 -15   2   1 247.134 55.8877   9
  15  -2  -1 230.643 50.3418  10
 -14   2   1 7743.54 294.047   9
  14  -2  -1 8493.45 295.401  10
  14   2  -1 8342.80 308.331  10
 -14   2   1 7975.46 264.202   6
 -13   2   1 12187.7 366.420   9
  13  -2  -1 12384.3 355.004  10
 -13   2   1 11799.2 326.139   6
  13   2  -1 11974.5 368.611  10
 -12   2   1 713.410 81.1486   6
 -12  -2   1 783.493 123.202   1
 -12  -2   1 787.903 79.4971   6
 -12   2   1 936.567 132.369   1
  12   2  -1 724.999 91.5938  10
  12  -2  -1 824.170 119.817  12
 -12   2   1 714.017 90.6632   9
  11   2  -1 6709.64 264.883  10
  11  -2  -1 6707.30 314.467  12
 -11   2   1 6726.47 239.098   6
 -11   2   1 7178.72 350.532   1
  11  -2  -1 6680.47 248.349  10
 -11   2   1 7124.87 271.471   9
 -11  -2   1 7080.64 231.507   6
  10  -2  -1 18643.4 503.349  12
  10   2  -1 19691.3 438.773  10
 -10   2   1 18092.9 383.274   6
 -10  -2   1 19414.4 494.378   2
 -10   2   1 18751.9 427.393   9
 -10   2   1 19096.3 544.240   1
  10  -2  -1 18613.8 392.956  10
  10  -2  -1 19195.9 506.395  11
  10   2  -1 18059.7 517.598  12
   9   2  -1 34979.5 688.023   3
   9  -2  -1 38176.0 682.173  12
   9   2  -1 35713.3 685.198  12
  -9  -2   1 37132.6 668.799   2
  -9   2   1 36783.2 700.043   1
  -8  -2   1 58726.2 816.959   2
   8  -2  -1 58924.4 788.798  12
  -8   2   1 56467.2 813.500   1
   8   2  -1 58538.2 825.958  12
   8   2  -1 56175.5 842.727   3
  -7   2   1 3918.23 197.625   1
   7   2  -1 4153.68 205.221  12
   7  -2  -1 4228.37 197.128  12
   7   2  -1 4166.06 215.199   3
   6   2  -1 3327.07 179.897   3
  -6   2   1 3298.36 165.960   1
   6   2  -1 3333.99 171.003  12
   6  -2  -1 3649.84 166.927  12
   5   2  -1 5790.31 216.900   3
   5   2  -1 5754.68 205.330  12
  -5   2   1 6207.91 175.628  13
  -5   2   1 5617.08 198.464   1
   5  -2  -1 5759.81 187.911  12
  -4   2   1 2358.69 114.783   1
   4   2  -1 2243.19 123.720   3
   4   2  -1 2313.57 117.478  12
   4   2  -1 2294.02 101.597  13
   4  -2  -1 2495.18 112.033  12
   3   2  -1 98943.5 682.626  13
   3  -2  -1 97541.2 629.665  12
  -3   2   1 98162.5 653.754   1
  -3   2   1 98312.9 708.656  13
  -2   2   1 356.242 44.4957  13
   2   2  -1 116.077 22.1083  12
   2   2  -1 387.821 45.8462  13
   2   2  -1 186.597 31.0864   3
   2  -2  -1 130.236 23.7807  12
  -2  -2   1 172.791 18.1465  11
   2  -2  -1 122.797 11.8945   2
   1  -2  -1 109347. 530.273   2
   1   2  -1 109578. 593.035   3
   0  -2  -1 706448. 1667.43   2
   0   2  -1 729329. 1329.16   3
   1  -2   1 141771. 789.392  11
   1  -2   1 138199. 324.691  12
  -1  -2  -1 140535. 857.646   2
  -1   2  -1 137952. 541.561   3
   2  -2   1 2170.35 109.131  11
  -2  -2  -1 2253.64 119.257   2
   2   2   1 1983.02 117.990  13
   2  -2   1 2242.11 61.5903  12
  -3  -2  -1 29374.9 462.738   2
   3  -2   1 29292.2 433.796  11
  -3   2  -1 27660.0 263.288   2
   3   2   1 29008.7 448.745  13
   3  -2   1 28660.5 290.307  12
  -3   2  -1 27526.0 385.080   1
   4   2   1 355.356 20.9450  11
  -4   2  -1 396.038 54.1678   1
  -4  -2  -1 1383.86 120.617   2
   4  -2   1 1540.75 81.0187  12
   4   2   1 642.668 69.9619  13
   4  -2   1 468.593 61.1883  11
  -4   2  -1 411.705 32.7749   2
  -5   2  -1 21374.5 239.491   2
   5   2   1 23069.4 395.824  13
  -5  -2  -1 22436.8 451.117   2
   5  -2   1 22414.2 436.386  11
   5  -2   1 22882.3 356.106  12
  -6  -2  -1 17902.9 420.210   2
   6   2   1 18926.7 339.165  13
   6  -2   1 17723.9 407.526  11
  -6   2  -1 18971.0 236.294   2
  -6   2  -1 17255.3 409.405   1
   7  -2   1 164169. 1313.55  11
  -7  -2  -1 160059. 1317.47   2
  -8   2  -1 15462.4 448.722   1
   8  -2   1 15813.1 428.037  11
  -8  -2  -1 15312.3 425.994   2
  -9  -2  -1 806.275 100.891   2
  -9   2  -1 790.700 78.1260   6
  -9   2  -1 878.217 116.446   1
   9  -2   1 905.198 103.007  12
   9  -2   1 766.746 99.4970  11
 -10  -2  -1 8227.59 325.127   2
  10  -2   1 8084.55 265.783  10
  10   2   1 7896.12 277.038  10
 -10   2  -1 9163.18 303.799   9
 -10   2  -1 8004.87 255.468   6
 -10   2  -1 8869.46 381.291   1
  10  -2   1 9229.13 350.041  12
  10  -2   1 8601.85 346.395  11
  11  -2   1 13257.1 351.932  10
 -11  -2  -1 14579.1 442.812   2
 -11   2  -1 13103.0 332.820   6
 -11  -2  -1 13438.8 485.668   1
 -11   2  -1 13895.8 497.157   1
  11   2   1 13364.8 371.904  10
 -11   2  -1 14276.3 389.183   9
 -12  -2  -1 21186.4 616.895   1
 -12   2  -1 19125.1 406.989   6
  12  -2   1 19912.7 442.713  10
 -12   2  -1 22067.1 645.843   1
 -12   2  -1 19721.3 466.137   9
  12   2   1 19588.8 460.771  10
  13   2   1 247.422 56.4727  10
  13  -2   1 203.686 47.3435  10
 -13   2  -1 192.113 50.8230   9
 -13   2  -1 195.457 43.2174   6
  14  -2   1 1870.62 136.205  10
 -14   2  -1 1412.79 125.234   9
  14   2   1 1979.10 146.553  10
 -14   2  -1 1626.71 119.457   6
 -15   2  -1 19786.0 451.123   9
  15   2   1 19452.4 446.495  10
 -15   2  -1 19292.7 392.037   6
  15  -2   1 20139.3 432.295  10
 -16   2  -1 5743.60 199.719   6
  16   2   1 5884.73 233.078  10
  16  -2   1 6294.93 226.435  10
 -16   2  -1 5789.44 231.969   9
 -17  -2  -1 2329.03 131.054   9
 -17   2  -1 2601.59 123.581   6
  17   2   1 2780.05 135.611   4
 -17   2  -1 2490.71 136.478   9
  17   2   1 2720.98 145.315  10
 -18   2  -1 9424.19 226.238   9
 -18   2  -1 10089.8 209.666   6
 -18   3   1 3547.41 123.371   6
 -18  -3   1 3611.39 127.201  10
 -18   3   1 3573.69 135.311   9
 -17   3   1 738.667 67.4492   6
 -17  -3   1 797.115 74.6649   9
 -17   3   1 805.886 78.4442   9
  17   3  -1 768.969 69.9023   4
 -16   3   1 1370.17 113.835   9
  16   3  -1 1320.92 104.443   4
 -16   3   1 1314.37 96.9171   6
  15   3  -1 280.672 57.8699  10
 -15   3   1 224.491 47.4774   6
 -15   3   1 222.732 54.1309   9
  15   3  -1 205.841 49.7480   4
  14  -3  -1 1490.21 120.627  10
 -14   3   1 1640.44 140.948   9
 -14   3   1 1315.06 108.944   6
  14   3  -1 1337.91 125.190  10
 -13   3   1 1225.92 121.152   9
 -13   3   1 1207.76 106.402   6
  13  -3  -1 1401.20 117.499  10
  13   3  -1 1238.88 120.819  10
 -12   3   1 6209.52 267.537   9
  12   3  -1 5928.70 259.943  10
  12  -3  -1 6582.56 249.433  10
 -12   3   1 6654.76 362.682   1
 -12   3   1 5782.17 229.820   6
 -11  -3   1 1720.59 166.812   2
 -11   3   1 1604.76 120.127   6
  11  -3  -1 1856.40 168.118  12
  11   3  -1 1685.69 137.166  10
 -11   3   1 1744.10 180.840   1
  11  -3  -1 1647.34 164.306  11
 -11   3   1 1805.69 142.738   9
 -10   3   1 5608.58 238.389   9
  10  -3  -1 5292.22 283.872  11
  10  -3  -1 5821.49 282.805  12
 -10  -3   1 5188.10 279.655   2
 -10   3   1 5302.94 209.819   6
 -10   3   1 5430.15 302.410   1
  10   3  -1 5747.58 242.987  10
   9   3  -1 4366.91 205.141  10
   9   3  -1 4019.67 247.563   3
   9  -3  -1 4454.38 234.905  12
  -9  -3   1 3832.50 235.801   2
  -9   3   1 4117.46 195.396   9
  -9   3   1 4123.37 249.081   1
  -9   3   1 4129.66 177.025   6
   8   3  -1 1557.44 151.834   3
   8  -3  -1 1760.32 138.779  12
  -8   3   1 1641.53 147.846   1
  -8  -3   1 1539.81 145.394   2
   7   3  -1 206.793 54.2328   3
   7  -3  -1 245.998 52.6268  12
  -7   3   1 254.345 58.0485   1
  -6   3   1 203.775 48.2681   1
   6  -3  -1 293.391 50.1752  12
   6   3  -1 264.296 58.7989   3
   6   3  -1 255.588 51.5924  12
  -5   3   1 475.902 63.6794   1
   5   3  -1 488.428 71.4841   3
   5  -3  -1 565.967 61.5805  12
  -5   3   1 502.413 64.8629  13
   5   3  -1 495.486 58.6509  13
  -4   3   1 131.684 35.7817  13
   4   3  -1 191.680 41.5439  13
   4  -3  -1 176.311 33.2819  12
   4   3  -1 154.071 39.5666   3
   3   3  -1 22766.8 397.280   3
   3   3  -1 23694.5 433.807  13
  -3   3   1 23916.7 434.860  13
   3  -3  -1 23345.5 334.308  12
  -3  -3   1 23549.5 176.686  11
  -2   3   1 47102.2 615.391  13
   2  -3  -1 48965.6 464.168  12
   2   3  -1 46254.1 610.292  13
  -2  -3   1 49236.1 362.757  11
   2  -3  -1 46880.6 357.643   2
   2   3  -1 46356.5 513.090   3
  -1   3   1 1770.97 122.299  13
  -1  -3   1 1540.66 76.5591  11
   1   3  -1 1380.40 80.6226   3
   1   3  -1 1683.48 117.504  13
   1  -3  -1 1518.43 81.4132   2
   0  -3  -1 12616.3 270.286   2
   0  -3   1 12503.5 249.269  11
   0   3  -1 12779.7 215.533   3
  -1   3  -1 13672.1 201.995   3
   1  -3   1 13868.5 149.724  12
  -1  -3  -1 13279.5 305.651   2
   1  -3   1 13902.5 294.024  11
   1   3   1 12898.5 344.082  13
  -1   3  -1 14662.4 345.348  13
   2  -3   1 39615.7 276.157  12
   2   3   1 37118.9 589.562  13
   2  -3   1 39502.0 537.055  11
  -2   3  -1 40868.7 578.263  13
  -2  -3  -1 38671.6 559.837   2
  -2   3  -1 35989.2 294.728   3
  -3   3  -1 2579.18 143.971  13
   3   3   1 2616.27 158.987  13
   3  -3   1 2658.71 87.6921  12
   3  -3   1 2498.02 146.676  11
  -3   3  -1 2461.40 71.5371   3
  -3  -3  -1 2667.70 157.832   2
   4   3   1 7100.95 260.228  13
  -4  -3  -1 7473.64 273.829   2
   4  -3   1 7962.38 276.411  11
   4  -3   1 8046.12 182.737  12
  -4   3  -1 7377.02 126.348   3
   5   3   1 6153.19 242.737  13
  -5   3  -1 5561.98 225.331   1
   5  -3   1 5757.78 249.011  11
  -5  -3  -1 5987.34 257.478   2
  -6  -3  -1 1192.13 120.765   2
  -6   3  -1 1170.59 113.337   1
   6  -3   1 1124.29 114.830  11
   7  -3   1 3681.97 215.318  11
   7  -3   1 4095.11 182.662  12
  -7   3  -1 3449.40 209.894   1
  -7  -3  -1 3497.20 210.863   2
   8  -3   1 1270.54 133.511  11
  -8  -3  -1 1168.59 128.359   2
   8  -3   1 1385.31 116.599  12
  -8   3  -1 1188.17 133.072   1
  -9   3  -1 11533.7 308.343   8
  -9   3  -1 10360.8 312.404   9
  -9   3  -1 10718.8 294.314   6
   9   3   1 11296.7 326.530  10
  -9   3  -1 10381.5 412.164   1
   9  -3   1 10196.7 388.390  11
  -9  -3  -1 10207.6 383.508   2
 -10   3  -1 750.026 89.7579   9
 -10   3  -1 652.800 110.649   1
  10  -3   1 676.038 106.488  11
  10  -3   1 731.574 79.3351  10
 -10   3  -1 647.700 75.4389   6
 -10  -3  -1 619.962 100.156   2
  10   3   1 833.058 92.2463  10
 -10   3  -1 739.882 82.9413   8
  11  -3   1 179.715 54.9660  11
  11  -3   1 268.086 50.1419  10
  11   3   1 138.151 38.3700  10
 -11   3  -1 194.163 45.8762   8
 -11  -3  -1 139.712 48.4348   2
 -11   3  -1 157.997 58.3298   1
 -11   3  -1 167.424 40.9405   6
 -11   3  -1 206.762 52.9211   9
 -12  -3  -1 2173.06 207.979   1
 -12   3  -1 2220.87 214.168   1
 -12   3  -1 2381.25 143.283   8
 -12   3  -1 1937.95 132.559   6
  12  -3   1 2070.45 140.886  10
 -12   3  -1 2073.76 155.468   9
  12   3   1 2084.41 151.249  10
 -13   3  -1 583.740 85.3423   9
 -13   3  -1 584.508 73.2588   6
  13   3   1 539.525 79.7119  10
  13  -3   1 672.163 79.9341  10
 -14   3  -1 142.147 43.3791   9
 -14   3  -1 142.578 40.5690   6
  14  -3   1 190.120 44.2533  10
  14   3   1 173.546 45.6702  10
  15   3   1 749.070 86.7395  10
 -15   3  -1 693.028 87.1954   9
 -15   3  -1 676.652 75.0636   6
  15  -3   1 841.984 83.9052  10
 -16   3  -1 39.2803 27.8448   9
 -16   3  -1 8.97910 20.4746   6
  16   3   1 29.1155 27.0378  10
 -17  -3  -1 50.0310 25.6342   9
 -17   3  -1 68.0263 24.8593   6
 -17   3  -1 61.2074 27.8217   9
  17   3   1 35.5424 19.4669   4
 -18   3  -1 1.40565 14.1698   9
 -17  -4   1 2987.52 130.200   9
  17   4  -1 3102.31 128.692   4
 -17   4   1 3080.80 125.575   6
 -17   4   1 3104.03 140.912   9
 -16   4   1 895.955 79.0583   6
  16   4  -1 881.497 83.9590   4
 -16   4   1 930.875 89.8561   9
 -15   4   1 1759.84 135.467   9
  15   4  -1 1695.82 129.097   4
 -15   4   1 1761.90 117.925   6
 -14   4   1 8689.85 316.861   9
  14   4  -1 9277.58 321.640   4
  14   4  -1 9787.34 328.113  10
 -14   4   1 9225.53 280.891   6
 -13   4   1 22483.3 521.597   9
  13   4  -1 23429.0 522.840  10
 -13   4   1 22212.0 447.456   6
  12   4  -1 1234.02 122.362  10
 -12   4   1 1116.94 101.761   6
 -12   4   1 1205.22 122.892   9
 -11   4   1 1053.47 97.3687   6
 -11  -4   1 1135.33 142.671   2
 -11   4   1 1155.04 119.081   9
 -11   4   1 1331.79 110.113   8
  11  -4  -1 990.259 134.055  11
  11   4  -1 987.580 107.539  10
 -10   4   1 732.914 92.2612   9
 -10   4   1 710.251 82.3587   8
  10  -4  -1 646.549 106.853  11
 -10  -4   1 663.431 108.656   2
 -10   4   1 732.522 74.6542   7
 -10   4   1 630.584 76.0298   6
  10   4  -1 700.836 90.4105  10
   9   4  -1 11700.7 343.933  10
  -9   4   1 12044.7 324.920   8
  -9   4   1 10838.5 336.254   9
  -9   4   1 13175.3 324.639   6
  -9  -4   1 10553.2 420.123   2
   9  -4  -1 12701.3 404.708  12
  -9   4   1 11829.4 300.273   7
  -8   4   1 29767.7 468.274   7
  -8   4   1 29276.7 524.836   9
  -8  -4   1 26717.5 657.377   2
  -8   4   1 29505.7 488.623   8
   8  -4  -1 31262.0 593.322  12
   8   4  -1 27202.6 663.458   3
  -7   4   1 49915.2 727.681  13
   7  -4  -1 48122.1 692.822  12
   6   4  -1 12074.3 341.611  13
   6  -4  -1 12238.2 320.918  12
  -6   4   1 12726.5 369.932  13
  -5   4   1 1323.97 119.828  13
   5  -4  -1 1176.96 94.9231  12
   5   4  -1 1114.23 116.263   3
   5   4  -1 1214.13 115.836  13
  -4   4   1 393.204 68.5370  13
   4   4  -1 460.684 71.4926   3
   4  -4  -1 404.302 51.8585  12
   4   4  -1 375.687 68.5219  13
   3   4  -1 146902. 1298.18  13
   3  -4  -1 146354. 917.536  12
   3   4  -1 147545. 1163.43   3
  -3   4   1 149460. 1316.92  13
   2   4  -1 44193.6 717.498  13
   2  -4  -1 44686.4 497.900  12
   2   4  -1 44567.9 587.436   3
   2  -4  -1 45510.1 444.204   2
  -2  -4   1 45821.7 426.792  11
  -1   4   1 26202.3 555.670  13
   1   4  -1 25754.4 411.573   3
   1   4  -1 24289.8 531.395  13
   1  -4  -1 25568.7 390.049   2
  -1  -4   1 24505.7 360.077  11
   0   4   1 31925.2 624.363  13
   0  -4   1 32675.0 465.567  11
   0   4  -1 33679.2 626.042  13
   0  -4  -1 32786.5 497.790   2
   0   4  -1 33781.5 425.880   3
   1  -4   1 42954.0 325.031  12
   1   4   1 38443.1 692.324  13
  -1   4  -1 44233.3 442.375   3
  -1   4  -1 42495.6 696.425  13
  -1  -4  -1 40066.3 595.022   2
   1  -4   1 41145.1 578.724  11
   2  -4   1 151.538 41.2867  11
  -2   4  -1 337.113 33.9936   3
   2  -4   1 165.428 20.7369  12
  -2   4  -1 285.032 59.8131  13
   2   4   1 287.645 65.3529  13
  -3  -4  -1 19970.3 468.754   2
   3  -4   1 20511.0 469.760  11
   3   4   1 19350.8 500.093  13
  -3   4  -1 20032.4 465.686  13
  -4   4  -1 41557.8 679.628  13
   4  -4   1 41259.0 701.405  11
  -4  -4  -1 39747.3 685.371   2
   4   4   1 41521.0 735.736  13
   5   4   1 14293.8 431.361  13
  -5  -4  -1 13098.6 414.933   2
   5  -4   1 14382.7 432.356  11
   6  -4   1 7973.02 335.155  11
  -6  -4  -1 8147.21 335.685   2
   6   4   1 8820.27 329.831  13
  -7  -4  -1 11659.0 412.121   2
   7  -4   1 11604.4 419.496  11
  -8  -4  -1 1073.53 128.862   2
  -8   4  -1 833.329 91.7854   9
  -8   4  -1 845.785 80.5212   7
  -8   4  -1 947.075 86.2753   6
   8  -4   1 865.012 120.248  11
  -8   4  -1 933.744 91.4485   8
  -9   4  -1 16998.6 394.432   8
  -9   4  -1 16592.0 423.028   9
   9   4   1 17575.0 413.619  10
  -9   4  -1 17455.3 382.012   6
  -9  -4  -1 16156.4 510.605   2
  -9   4  -1 17618.5 367.112   7
   9  -4   1 16042.1 524.117  11
 -10   4  -1 29488.2 524.405   8
 -10  -4  -1 27360.0 676.998   2
  10   4   1 29276.4 548.103  10
 -10   4  -1 28302.3 490.695   6
 -10   4  -1 30509.6 481.401   7
 -10   4  -1 28002.7 568.896   9
 -11   4  -1 6550.16 250.884   8
  11  -4   1 6100.43 339.562  11
 -11   4  -1 6019.95 231.594   6
 -11  -4  -1 6147.96 327.064   2
 -11   4  -1 6276.05 277.681   9
  11   4   1 6203.14 259.237  10
 -12   4  -1 5241.78 216.530   6
 -12   4  -1 5357.76 257.850   9
 -12   4  -1 5868.20 232.783   8
  12   4   1 5640.41 246.684  10
 -13   4  -1 1402.78 132.413   9
  13   4   1 1465.86 126.409  10
 -13   4  -1 1403.17 112.269   6
 -13   4  -1 1758.56 125.125   8
  14   4   1 8712.45 295.879  10
 -14   4  -1 8397.52 308.659   9
 -14   4  -1 8415.42 264.154   6
 -15   4  -1 1317.12 100.318   6
 -15   4  -1 1294.11 115.390   9
  15   4   1 1385.39 112.182  10
 -16   4  -1 52.4446 29.3040   9
 -16   4  -1 28.3549 21.1556   6
  17   4   1 5224.14 170.637   4
 -17   4  -1 5147.54 176.132   9
 -17   4  -1 5163.03 157.479   6
 -17   5   1 289.782 40.7157   9
 -16   5   1 1174.80 81.2886   6
  16   5  -1 1112.49 88.5809   4
 -16  -5   1 1154.80 79.1196  10
 -16   5   1 907.849 83.1322   9
 -15   5   1 46.1855 31.8345   9
  15   5  -1 34.8152 26.5829   4
 -15   5   1 66.0069 27.5696   6
 -14   5   1 4672.93 193.883   6
  14   5  -1 4397.78 215.663   4
 -14   5   1 4804.02 229.461   9
 -13   5   1 133.227 39.2333   6
 -13   5   1 88.8982 43.2855   9
  13   5  -1 83.8158 39.7307   4
 -12   5   1 472.452 67.9598   8
  12   5  -1 539.744 80.2256  10
 -12   5   1 355.801 71.8075   9
 -12   5   1 480.844 66.4576   6
 -11   5   1 86.5531 33.5092   6
 -11   5   1 64.6828 29.4814   8
 -11   5   1 107.165 33.0156   7
 -11   5   1 124.223 46.2770   9
  10  -5  -1 934.523 132.430  11
 -10  -5   1 830.153 129.408   2
 -10   5   1 864.122 103.356   9
  10   5  -1 1268.69 119.684  10
 -10   5   1 1037.01 93.7696   7
 -10   5   1 1065.86 104.043   8
 -10   5   1 1152.73 102.122   6
  -9   5   1 4530.83 228.196   9
  -9   5   1 4726.51 198.439   6
  -9  -5   1 4412.81 291.964   2
  -9   5   1 4689.33 213.761   8
   9  -5  -1 4477.70 286.467  11
  -9   5   1 4531.86 198.193   7
  -8   5   1 22757.1 416.229   6
  -8   5   1 21552.2 430.249   7
  -8   5   1 21379.7 446.709   8
  -8   5   1 21102.0 475.015   9
  -8  -5   1 20041.1 609.433   2
  -7   5   1 548.413 69.9322   7
  -7   5   1 623.989 79.2003   9
  -7   5   1 535.657 62.8734   5
  -7   5   1 615.371 75.1184   8
  -7   5   1 748.091 102.558  13
   7   5  -1 586.468 102.888   3
  -7  -5   1 472.691 92.2570   2
   6   5  -1 14783.0 477.288   3
  -6   5   1 15839.3 363.040   7
  -6   5   1 15372.2 353.912   8
   6  -5  -1 16507.5 389.120  12
  -6   5   1 15804.1 467.892  13
  -6   5   1 15815.0 370.294   9
   5  -5  -1 23710.0 436.747  12
   5   5  -1 23705.3 585.172  13
  -5   5   1 23459.9 574.925  13
   4  -5  -1 27851.8 451.999  12
  -4   5   1 27391.3 615.009  13
   4   5  -1 26896.1 587.430   3
   4   5  -1 28051.5 653.942  13
   3   5  -1 6423.14 270.924   3
  -3   5   1 7100.12 322.915  13
   3   5  -1 7223.22 335.556  13
   3  -5  -1 6851.66 216.662  12
   2  -5  -1 38.6444 21.9071  12
   2   5  -1 14.8781 20.7419   3
   1   5  -1 180690. 1264.01   3
  -1  -5   1 175575. 1099.34  11
   1  -5  -1 176069. 1159.44   2
   1  -5  -1 177271. 1075.20  12
  -1   5   1 173375. 1648.50  13
   1   5  -1 170165. 1641.89  13
   0  -5  -1 77545.3 846.494   2
   0   5  -1 75218.4 756.395   3
   0  -5   1 79419.8 822.278  11
   0   5   1 78057.9 1120.93  13
   0   5  -1 75015.1 1075.59  13
  -1  -5  -1 6651.54 264.860   2
   1   5   1 6258.75 323.225  13
   1  -5   1 7061.83 267.471  11
  -1   5  -1 6982.92 326.533  13
   2   5   1 7994.18 367.795  13
  -2  -5  -1 8239.94 312.009   2
   2  -5   1 8852.66 321.493  11
  -2   5  -1 8900.27 364.277  13
  -3   5  -1 9220.91 361.396  13
   3  -5   1 9063.93 346.635  11
  -3  -5  -1 8793.08 337.654   2
   3   5   1 8937.71 391.198  13
   4   5   1 58392.1 997.659  13
  -4   5  -1 59573.7 928.815  13
   4  -5   1 59682.5 926.437  11
  -4  -5  -1 58900.5 909.648   2
  -5  -5  -1 52108.4 885.143   2
   5  -5   1 53476.5 916.456  11
  -6   5  -1 9600.08 286.909   8
  -6   5  -1 9855.61 297.685   9
  -6   5  -1 9661.76 283.039   7
  -6  -5  -1 8897.02 375.177   2
   6  -5   1 9644.96 401.027  11
   6   5   1 10539.1 415.735  13
  -7   5  -1 1552.32 119.254   8
  -7  -5  -1 1475.56 160.513   2
  -7   5  -1 1859.67 136.423   9
  -7   5  -1 1617.96 118.372   7
  -8   5  -1 9336.20 299.396   8
   8  -5   1 9464.48 419.223  11
  -8   5  -1 10113.1 286.908   6
  -8  -5  -1 9086.23 399.297   2
  -8   5  -1 9885.12 291.140   7
  -8   5  -1 9439.37 320.743   9
  -9  -5  -1 15670.2 536.871   2
  -9   5  -1 16556.2 403.733   8
   9  -5   1 15944.7 552.508  11
  -9   5  -1 16417.3 440.472   9
  -9   5  -1 16220.1 375.393   7
  -9   5  -1 16614.1 374.418   6
 -10   5  -1 14390.9 357.621   6
 -10   5  -1 14508.3 351.523   7
 -10   5  -1 13353.8 407.247   9
  10  -5   1 13307.4 518.185  11
 -10  -5  -1 14073.4 512.885   2
 -10   5  -1 14173.7 376.711   8
 -11   5  -1 3413.96 209.817   9
  11   5   1 4527.06 219.675  10
 -11   5  -1 4145.76 184.602   7
 -11   5  -1 3859.78 196.510   8
 -11   5  -1 3831.49 185.491   6
  12   5   1 4073.15 208.344  10
 -12   5  -1 4108.94 198.659   8
 -12   5  -1 3888.10 184.893   6
 -12   5  -1 3872.64 223.225   9
 -13   5  -1 10342.0 294.087   6
 -13   5  -1 10769.7 358.530   9
  13   5   1 11525.1 340.456  10
 -13   5  -1 11358.6 314.432   8
 -14   5  -1 623.498 68.2913   8
  14   5   1 824.862 86.4602  10
 -14   5  -1 583.213 69.2704   6
 -14   5  -1 649.295 85.2297   9
 -15   5  -1 2438.11 126.283   6
  15   5   1 2354.84 145.038   4
 -15   5  -1 2517.40 151.804   9
  16   5   1 2871.73 140.642   4
 -16   5  -1 3115.34 126.855   6
 -16   5  -1 2944.36 142.491   9
 -16   6   1 4833.92 169.566   9
  16   6  -1 4571.91 156.542   4
 -15   6   1 1475.34 110.151   9
 -15   6   1 1590.02 93.0394   6
  15   6  -1 1532.05 108.795   4
 -14   6   1 376.625 52.0899   6
  14   6  -1 450.016 66.9145   4
 -14   6   1 324.911 60.8960   9
 -13   6   1 4015.74 176.838   6
  13   6  -1 3473.82 196.905   4
 -13   6   1 4079.17 177.659   8
 -13   6   1 4134.11 217.254   9
  12   6  -1 1383.79 132.555   4
 -12   6   1 1365.16 132.790   9
 -12   6   1 1532.33 119.132   8
 -12   6   1 1538.11 109.007   7
 -12   6   1 1624.04 117.484   6
 -11   6   1 1848.21 135.029   8
 -11   6   1 1930.83 129.267   6
 -11   6   1 1567.93 144.673   9
  11   6  -1 1569.36 143.442   4
 -11   6   1 1806.73 123.492   7
 -10   6   1 2388.95 157.189   8
 -10   6   1 2529.72 151.441   7
 -10   6   1 2618.82 149.421   6
  10   6  -1 2260.11 174.719   4
 -10   6   1 2114.44 165.339   9
  -9   6   1 15072.6 395.297   8
   9  -6  -1 14177.2 533.823  11
  -9   6   1 15168.6 378.141   7
  -9  -6   1 15601.8 575.066   2
   9   6  -1 14125.0 430.344   4
  -9   6   1 14457.5 424.431   9
  -8   6   1 14507.9 373.725   7
   8  -6  -1 14112.6 530.670  11
  -8  -6   1 14189.5 536.666   2
  -8   6   1 14653.5 349.517   5
  -8   6   1 14468.9 384.100   8
   8   6  -1 13807.0 414.909   4
  -8   6   1 13940.2 402.781   9
  -7  -6   1 63.1279 42.4453   2
   7   6  -1 115.803 42.0664   4
  -7   6   1 88.0515 26.1472   5
  -7   6   1 117.365 43.6282   9
  -7   6   1 138.798 44.0893   8
   7  -6  -1 95.6149 48.0774  11
  -6   6   1 15875.7 376.317   5
  -6   6   1 15371.1 376.433   8
   6   6  -1 16954.1 420.097   4
  -6  -6   1 15872.7 553.633   2
   6   6  -1 15951.1 523.069   3
  -6   6   1 15608.3 400.231   9
  -6   6   1 16025.3 519.858  13
  -6   6   1 16233.1 391.032   7
  -5   6   1 115.634 35.7311   7
  -5   6   1 47.3902 26.1296   8
  -5   6   1 49.5753 37.0344  13
  -5   6   1 90.1041 35.3186   9
   5   6  -1 28.3185 37.3025  13
   5   6  -1 31.5488 21.0033   4
  -5   6   1 52.5478 25.4866   5
  -4   6   1 259.671 68.1738  13
   4   6  -1 261.676 64.9009   3
   4   6  -1 229.759 70.1379  13
  -4   6   1 304.863 53.4068   7
  -4   6   1 296.911 51.8261   5
  -4   6   1 316.846 51.7130   8
  -4   6   1 314.524 57.6496   9
   3   6  -1 8476.90 415.211  13
   3   6  -1 9334.04 357.263   3
  -3   6   1 9192.90 283.839   9
  -3   6   1 8006.58 381.427  13
  -2   6   1 81182.0 1229.08  13
   2   6  -1 83233.0 1302.28  13
   1   6  -1 52955.2 1042.18  13
  -1   6   1 54138.7 1039.90  13
   0  -6   1 10441.8 328.916  11
   0  -6  -1 11104.0 348.612   2
   0   6  -1 10483.4 459.660  13
   0   6   1 10253.0 464.323  13
   1  -6   1 92113.8 1069.79  11
  -1   6  -1 90644.6 1329.07  13
  -1  -6  -1 91261.7 1074.55   2
  -2   6  -1 1044.71 141.028  13
  -2  -6  -1 1181.39 130.237   2
   2   6   1 980.136 147.324  13
   2  -6   1 1206.12 132.975  11
  -3  -6  -1 7267.83 335.537   2
   3   6   1 7417.10 406.065  13
   3  -6   1 8115.71 363.157  11
  -3   6  -1 7719.45 379.334  13
  -4  -6  -1 137.117 55.6231   2
  -4   6  -1 99.8970 31.3997   8
  -4   6  -1 184.136 42.0616   5
   4   6   1 179.471 66.7982  13
  -4   6  -1 135.423 37.4850   7
  -4   6  -1 104.631 35.8190   9
   4  -6   1 106.477 48.9157  11
   5  -6   1 2389.80 212.526  11
  -5   6  -1 2464.06 151.109   7
  -5   6  -1 2295.15 141.951   8
   5   6   1 2507.75 153.538  14
  -5  -6  -1 2349.14 201.085   2
   5   6   1 2462.78 223.086  13
  -5   6  -1 2418.57 145.988   5
  -5   6  -1 2573.54 158.303   9
   6   6   1 949.003 137.617  13
  -6   6  -1 885.579 88.9369   5
   6   6   1 864.550 94.9220  14
  -6   6  -1 916.722 95.3877   7
  -6   6  -1 1055.18 106.096   9
   6  -6   1 811.632 127.627  11
  -6  -6  -1 838.271 124.705   2
  -6   6  -1 881.092 94.1848   8
  -7   6  -1 18228.0 415.465   7
  -7   6  -1 19593.5 406.850   5
   7  -6   1 17607.5 599.520  11
  -7  -6  -1 17931.4 579.578   2
  -7   6  -1 17515.9 419.763   8
  -7   6  -1 18467.1 454.299   9
   8  -6   1 1479.91 176.354  11
  -8   6  -1 1497.30 135.277   9
  -8   6  -1 1379.28 116.748   7
  -8  -6  -1 1467.95 171.558   2
  -8   6  -1 1381.20 121.367   8
  -9   6  -1 28346.6 602.525   9
  -9   6  -1 29607.8 529.158   7
   9  -6   1 29356.7 797.739  11
  -9  -6  -1 29515.9 761.153   2
  -9   6  -1 29119.2 551.139   8
 -10   6  -1 41.5824 27.2792   6
 -10   6  -1 35.9146 36.1603   9
 -10   6  -1 84.5770 29.4306   7
 -10   6  -1 21.5690 27.0294   8
 -11   6  -1 299.449 52.5726   6
 -11   6  -1 307.446 51.9858   7
 -11   6  -1 310.057 60.3035   8
 -11   6  -1 299.641 66.6005   9
 -12   6  -1 2441.89 174.342   9
 -12   6  -1 2763.93 144.477   7
 -12   6  -1 2616.05 157.132   8
 -12   6  -1 2736.60 149.980   6
 -13   6  -1 346.943 55.4318   8
 -13   6  -1 557.870 64.9968   6
 -13   6  -1 398.487 71.0197   9
 -14   6  -1 3764.39 190.607   9
 -14   6  -1 4240.64 165.659   8
 -14   6  -1 4149.63 162.961   6
  14   6   1 3805.06 187.818   4
 -15   6  -1-0.74601 21.3737   9
 -15   6  -1 31.4826 18.1659   6
  15   6   1 21.6871 23.3020   4
  16   6   1 12.0431 18.0567   4
 -16   6  -1 27.8035 17.2654   9
  15   7  -1 3411.71 137.617   4
 -15   7   1 3844.32 156.978   9
 -14   7   1 3352.90 128.362   8
  14   7  -1 2975.91 150.551   4
 -14   7   1 3046.72 160.656   9
  13   7  -1 3754.88 190.101   4
 -13   7   1 4196.46 153.341   7
 -13   7   1 4095.68 167.462   8
 -13   7   1 3809.38 197.374   9
 -12   7   1 498.232 79.7614   9
  12   7  -1 449.652 73.9199   4
 -12   7   1 477.822 61.8078   7
 -12   7   1 555.104 70.5952   8
 -11   7   1 1600.01 115.821   7
 -11   7   1 1651.44 126.420   8
  11   7  -1 1552.38 139.102   4
 -11   7   1 1493.40 138.860   9
 -10   7   1 9932.43 300.008   7
 -10   7   1 9776.44 316.495   8
  10   7  -1 10007.7 357.904   4
   9   7  -1 3673.35 218.223   4
  -9   7   1 3514.01 216.342   9
  -9   7   1 3873.27 201.535   8
  -9   7   1 3673.42 189.411   7
  -9   7   1 4261.55 189.049   5
  -8   7   1 705.612 88.8976   8
   8   7  -1 750.992 97.3276   4
  -8   7   1 737.413 99.1022   9
  -8   7   1 799.676 88.6501   5
   7   7  -1 374.997 68.8197   4
   7  -7  -1 247.064 76.5733  11
  -7   7   1 246.377 49.3933   5
  -7   7   1 377.215 64.8794   7
  -7   7   1 349.433 70.3592   9
  -7   7   1 345.644 63.2152   8
  -7  -7   1 501.717 106.755   2
   6   7  -1 132.534 41.0005   4
  -6  -7   1 99.1723 50.0247   2
   6  -7  -1 94.8509 44.1030  11
  -6   7   1 117.486 39.5813   7
  -6   7   1 82.7313 36.9925   9
  -6   7   1 84.7996 36.0126   8
  -6   7   1 129.068 35.2686   5
   5   7  -1 521.379 108.967  13
  -5   7   1 574.961 81.3633   9
  -5  -7   1 603.680 117.856   2
  -5   7   1 382.162 88.1934  13
   5   7  -1 599.089 78.7455   4
  -5   7   1 581.382 77.2211   7
   5  -7  -1 809.982 130.974  11
  -5   7   1 499.137 71.2423   8
  -5   7   1 572.764 78.7731   5
   4   7  -1 87.7551 48.6504  13
  -4   7   1 127.751 38.8344   8
  -4   7   1 95.6490 51.0130  13
   4  -7  -1 134.720 57.1757  11
   4   7  -1 123.085 40.4927   5
  -4   7   1 131.941 41.1298   5
  -4   7   1 170.656 44.3857   7
  -4   7   1 122.787 41.0772   9
   4   7  -1 163.475 42.5307   4
  -4  -7   1 214.031 68.7983   2
   3  -7  -1 4720.50 298.970  11
  -3   7   1 5320.59 347.823  13
  -3   7   1 5321.97 231.577   9
   3   7  -1 5405.48 230.889   5
  -3   7   1 4987.95 205.830   8
  -3   7   1 4916.61 214.263   7
  -3   7   1 5210.86 233.961   5
   3   7  -1 5257.74 356.697  13
   2  -7  -1 12047.1 456.200  11
  -2   7   1 12192.0 330.014   7
  -2   7   1 12436.3 364.334   5
   2   7  -1 12342.9 350.791   5
  -2   7   1 12597.0 316.739   8
  -2   7   1 11847.9 528.097  13
   2   7  -1 11397.3 528.082  13
  -2   7   1 12798.3 350.313   9
  -1   7   1 950.822 101.977   5
   1  -7  -1 1146.58 131.511  11
  -1   7   1 944.074 90.1909   7
  -1   7   1 1135.98 92.7220   8
   1   7  -1 1026.71 103.306   5
  -1   7   1 974.012 98.1756   9
  -1   7   1 936.582 152.480  13
   1   7  -1 906.103 150.364  13
   0   7   1 1318.30 113.027   9
   0   7   1 1271.91 96.4260   8
   0   7  -1 1162.55 110.416   5
   0   7  -1 1408.07 109.200   7
   0   7   1 1018.37 160.578  13
   0   7   1 1339.29 102.167   7
   0   7   1 1286.32 118.977   5
   0   7  -1 1016.46 160.730  13
   0   7  -1 1271.28 109.669   9
  -1  -7  -1 24647.5 594.127   2
   1   7   1 24805.2 512.837   5
   1  -7   1 24261.0 593.989  11
  -1   7  -1 24779.1 467.392   7
  -1   7  -1 25193.1 426.358   8
  -1   7  -1 24933.2 480.305   9
  -1   7  -1 23591.6 492.836   5
  -2   7  -1 5782.28 235.425   9
  -2   7  -1 5626.23 240.389   5
  -2   7  -1 5606.08 363.690  13
  -2   7  -1 5735.58 216.628   8
  -2  -7  -1 5814.08 304.874   2
  -2   7  -1 5723.51 231.528   7
   2   7   1 4978.41 355.855  13
   2   7   1 5965.87 247.525   5
   2  -7   1 5491.10 302.241  11
   3  -7   1 13283.5 496.204  11
  -3   7  -1 13902.2 374.064   9
   3   7   1 12268.1 559.931  13
  -3   7  -1 13605.2 364.535   7
   3   7   1 14958.7 385.257   5
  -3   7  -1 14005.4 348.198   8
  -3   7  -1 13611.0 371.490   5
  -3  -7  -1 12959.6 472.141   2
  -4   7  -1 3650.36 191.692   7
   4  -7   1 3376.78 260.025  11
  -4   7  -1 3543.79 191.712   5
  -4  -7  -1 3548.36 255.955   2
   4   7   1 3980.46 200.504  14
   4   7   1 3317.94 292.380  13
  -4   7  -1 3831.60 205.236   9
  -4   7  -1 3600.43 182.345   8
  -5   7  -1 9191.66 322.531   9
  -5   7  -1 9414.46 310.928   7
   5   7   1 10213.8 328.314  14
  -5   7  -1 8884.19 296.062   8
  -5   7  -1 9517.04 313.066   5
   5  -7   1 8931.81 437.244  11
  -5  -7  -1 9216.00 420.839   2
   5   7   1 9423.95 480.451  13
  -6  -7  -1 11193.8 474.823   2
  -6   7  -1 11033.1 362.884   9
  -6   7  -1 11093.3 341.800   7
   6  -7   1 10914.0 494.048  11
  -6   7  -1 11228.7 331.819   5
  -6   7  -1 10641.8 331.367   8
  -7   7  -1 2381.23 158.623   7
   7   7   1 2723.79 178.794   4
  -7   7  -1 2296.96 171.386   9
  -7   7  -1 2388.85 161.572   8
   7  -7   1 1916.02 210.701  11
  -7   7  -1 2605.60 159.057   5
  -7  -7  -1 2516.80 229.533   2
  -8   7  -1 1146.32 108.741   7
  -8   7  -1 1210.17 117.382   8
  -8   7  -1 948.843 113.631   9
  -8   7  -1 1240.29 108.229   5
  -9   7  -1 65.1148 30.6489   7
  -9   7  -1 123.785 51.8948   9
  -9   7  -1 66.0120 31.3092   8
   9   7   1 81.7370 38.2608   4
 -10   7  -1 8.19438 26.2773   9
 -10   7  -1 43.8931 31.7475   8
 -10   7  -1 96.8672 33.5726   7
  10   7   1 56.2203 35.1064   4
  11   7   1 13181.4 393.532   4
 -11   7  -1 12776.7 398.915   9
 -11   7  -1 13242.1 330.817   7
 -11   7  -1 13576.1 360.935   8
 -12   7  -1 7547.06 252.660   8
 -12   7  -1 7762.16 231.676   7
 -12   7  -1 7157.03 286.708   9
  12   7   1 7328.84 278.690   4
 -13   7  -1 11135.9 329.970   9
 -13   7  -1 11472.5 284.051   8
  13   7   1 11121.3 315.587   4
  14   7   1 552.224 65.4541   4
 -14   7  -1 579.645 55.7737   8
 -14   7  -1 562.388 69.9601   9
  15   7   1 330.825 44.0733   4
 -15   7  -1 408.372 50.6511   9
 -14   8   1 108.884 28.9143   9
  14   8  -1 222.096 36.2601   4
 -13   8   1 1866.15 100.088   8
 -13   8   1 2038.55 94.1289   7
  13   8  -1 1915.48 116.417   4
 -13   8   1 1787.84 119.618   9
  12   8  -1 3084.25 164.238   4
 -12   8   1 3052.43 146.285   8
 -12   8   1 3065.54 137.075   7
 -12   8   1 2877.00 169.022   9
  11   8  -1 10055.2 318.868   4
 -11   8   1 10428.8 277.304   7
 -11   8   1 10653.1 352.170   9
 -11   8   1 10434.5 297.621   8
  10   8  -1 5149.13 239.581   4
 -10   8   1 5142.74 257.946   9
 -10   8   1 5335.22 226.479   8
 -10   8   1 5126.06 209.606   7
  -9   8   1 9069.51 349.565   9
  -9   8   1 9568.94 275.585   5
  -9   8   1 9570.40 300.786   7
   9   8  -1 9981.27 340.511   4
  -9   8   1 9589.74 312.681   8
  -8   8   1 21806.8 469.241   7
  -8   8   1 20526.5 469.707   8
  -8   8   1 21263.8 537.424   9
  -8   8   1 21608.0 445.568   5
   8   8  -1 22397.3 511.498   4
  -7   8   1 36159.1 687.718   9
  -7   8   1 35147.2 613.764   8
  -7   8   1 36997.1 622.950   7
  -7   8   1 37945.0 620.050   5
  -6   8   1 40233.1 663.030   5
  -6   8   1 38335.8 635.874   8
  -6   8   1 40183.0 657.833   7
  -6   8   1 39630.1 702.701   9
  -5   8   1 6044.03 263.373   5
  -5  -8   1 6540.39 387.970   2
   5  -8  -1 6067.97 372.398  11
  -5   8   1 6634.93 397.195  13
  -5   8   1 5924.68 267.104   9
   5   8  -1 6979.95 267.822   5
  -5   8   1 5836.50 249.673   7
  -5   8   1 6016.17 248.377   8
   5   8  -1 6827.23 259.574   4
   4   8  -1 7370.69 280.612   5
  -4   8   1 6456.86 397.190  13
  -4   8   1 6564.98 254.378   8
   4  -8  -1 6504.92 380.038  11
  -4   8   1 6794.06 282.099   5
  -4   8   1 6444.33 262.020   7
  -4  -8   1 7382.60 405.737   2
  -4   8   1 6362.95 274.273   9
  -3   8   1 83605.9 1476.84  13
  -3   8   1 81949.8 870.451   8
  -3   8   1 79493.5 968.688   5
  -3   8   1 81493.8 955.935   9
   3  -8  -1 81256.2 1303.24  11
  -3  -8   1 86142.3 1355.78   2
  -3   8   1 80311.5 910.202   7
   3   8  -1 82922.0 967.704   5
  -2   8   1 50005.4 1178.94  13
  -2   8   1 48022.3 755.120   5
  -2   8   1 47886.2 728.341   9
  -2   8   1 49128.4 660.190   8
   2   8  -1 48734.7 1194.95  13
   2   8  -1 48785.6 746.281   5
  -2   8   1 49209.0 691.937   7
  -2  -8   1 51397.3 1025.29   2
   1   8  -1 35322.1 641.070   5
  -1   8   1 37769.2 560.450   8
  -1   8   1 37536.8 583.616   7
  -1   8   1 36116.7 628.763   9
  -1   8   1 36495.8 1021.17  13
   1   8  -1 34919.4 1017.50  13
  -1   8   1 35872.4 651.970   5
   0   8   1 17789.4 456.473   5
   0   8  -1 17257.4 448.790   5
   0   8   1 17151.7 712.340  13
   0   8   1 19664.4 403.266   7
   0   8  -1 19450.2 419.233   7
   0   8   1 19410.9 392.377   8
   0   8  -1 16836.5 699.132  13
  -1   8  -1 18944.0 451.743   9
  -1   8  -1 19216.9 431.722   7
   1   8   1 17896.4 733.723  13
   1   8   1 19363.1 477.460   5
  -1   8  -1 18620.2 467.612   5
   2   8   1 60876.0 822.186   5
  -2   8  -1 58822.2 833.796   5
   2   8   1 59987.6 1349.88  13
  -2   8  -1 59194.7 782.183   7
  -2   8  -1 58977.0 800.531   9
  -2   8  -1 60878.1 725.763   8
   3  -8   1 33013.1 834.832  11
  -3   8  -1 32174.6 598.501   9
   3   8   1 31256.2 965.105  13
  -3   8  -1 32089.5 584.703   7
  -3   8  -1 33533.6 555.537   8
  -3  -8  -1 33596.0 798.772   2
  -3   8  -1 31761.5 613.503   5
  -4   8  -1 2854.66 183.256   9
  -4   8  -1 2753.21 164.193   8
   4   8   1 3048.41 298.198  13
   4  -8   1 2854.05 255.354  11
  -4   8  -1 2873.46 178.095   7
  -4   8  -1 2882.42 183.873   5
  -4  -8  -1 3166.27 251.764   2
  -5   8  -1 152.379 48.4169   9
  -5   8  -1 135.473 45.4117   8
   5  -8   1 81.2499 35.3893  11
  -5   8  -1 110.194 38.1642   7
  -5  -8  -1 254.646 79.9743   2
  -5   8  -1 308.612 60.9037   5
  -6   8  -1 7432.84 285.804   7
  -6   8  -1 7683.71 286.605   5
  -6   8  -1 7308.77 279.611   8
  -6   8  -1 7578.39 313.047   9
  -7   8  -1 15762.6 397.938   5
  -7   8  -1 14821.0 398.188   7
  -7   8  -1 14442.5 393.982   8
  -7   8  -1 15369.1 455.496   9
  -8   8  -1 1762.33 139.459   8
  -8   8  -1 1846.22 131.656   5
  -8   8  -1 1957.48 142.714   7
   8   8   1 1990.96 152.007   4
  -8   8  -1 1900.71 164.275   9
  -9   8  -1 856.089 109.028   9
  -9   8  -1 758.819 86.7498   7
  -9   8  -1 801.762 92.6829   8
   9   8   1 819.855 97.8803   4
  10   8   1 201.975 49.7053   4
 -10   8  -1 132.338 36.5297   7
 -10   8  -1 115.370 44.8357   9
 -10   8  -1 123.119 39.5275   8
 -11   8  -1 524.163 76.5236   8
 -11   8  -1 662.542 71.5656   7
  11   8   1 570.246 75.7154   4
 -11   8  -1 650.999 89.3476   9
  12   8   1 3248.96 165.005   4
 -12   8  -1 3232.06 153.127   8
 -12   8  -1 3230.50 137.108   7
 -12   8  -1 3337.90 179.954   9
  13   8   1 3493.53 150.586   4
 -13   8  -1 3521.03 161.885   9
 -13   8  -1 3501.12 139.209   8
  12   9  -1 31.8800 19.6438   4
 -12   9   1 30.1892 18.4589   8
 -12   9   1 75.3694 26.2027   9
  11   9  -1 5185.91 194.085   4
 -11   9   1 4855.80 168.839   7
 -11   9   1 4694.96 199.532   9
 -11   9   1 4851.76 179.370   8
  10   9  -1 6847.10 241.640   4
 -10   9   1 5918.02 243.246   9
 -10   9   1 6454.31 224.536   8
 -10   9   1 6441.24 215.623   7
  -9   9   1 8.35376 23.2128   8
   9   9  -1 43.4166 26.1593   4
  -9   9   1 11.8749 27.8770   9
  -9   9   1-38.4184 41.0917   7
  -8   9   1 1228.92 123.166   9
  -8   9   1 1509.16 118.167   7
  -8   9   1 1568.28 118.893   5
  -8   9   1 1371.92 117.214   8
   8   9  -1 1664.76 129.363   4
  -7   9   1 1766.48 134.902   8
  -7   9   1 1881.73 137.510   7
  -7   9   1 1685.41 145.127   9
   7   9  -1 2175.33 148.350   4
  -7   9   1 1977.39 142.167   5
  -6   9   1 11023.3 335.329   8
  -6   9   1 11594.2 349.381   5
  -6   9   1 11472.4 343.465   7
  -6   9   1 10506.2 361.331   9
  -5   9   1 4121.08 215.585   5
  -5   9   1 4186.26 207.396   7
  -5   9   1 3907.41 199.342   8
  -5   9   1 3840.40 218.248   9
   4   9  -1 2991.94 183.179   5
  -4   9   1 2574.23 159.508   8
  -4   9   1 2681.12 164.857   7
  -4   9   1 2524.52 176.361   9
  -4   9   1 2536.50 174.344   5
  -3   9   1 2118.08 160.382   9
   3   9  -1 2507.78 171.230   5
  -3   9   1 2515.68 154.566   8
  -3   9   1 2316.71 151.795   7
  -3   9   1 2374.99 171.407   5
  -2   9   1 2237.76 142.733   8
  -2   9   1 2273.33 148.478   7
  -2   9   1 2218.48 168.353   5
  -2   9   1 2056.63 157.125   9
   2   9  -1 2251.17 166.248   5
  -1   9   1 16235.5 375.675   8
  -1   9   1 14792.5 429.084   5
  -1   9   1 16250.1 382.280   7
   1   9  -1 14896.9 431.743   5
   0   9   1 12095.2 387.338   5
   0   9  -1 11920.7 388.047   5
   1   9   1 856.288 102.656   5
  -1   9  -1 830.639 89.6348   7
  -1   9  -1 779.568 101.544   5
   2   9   1 7258.93 290.373   5
  -2   9  -1 6643.25 290.356   5
  -2   9  -1 6793.03 262.046   7
  -2   9  -1 6602.96 276.378   9
  -2   9  -1 7467.59 257.909   8
  -3   9  -1 1500.11 120.082   8
  -3   9  -1 1426.09 122.933   7
  -3   9  -1 1527.57 138.179   5
   3   9   1 1629.65 133.564   5
  -3   9  -1 1383.41 129.317   9
  -4   9  -1 6207.98 246.936   8
  -4   9  -1 6008.37 269.831   9
  -4   9  -1 6211.40 257.380   7
  -4   9  -1 6110.54 267.597   5
  -5   9  -1 3559.97 199.835   5
  -5   9  -1 3738.53 199.457   7
  -5   9  -1 3380.72 203.467   9
  -5   9  -1 3340.04 183.264   8
  -6   9  -1 194.292 52.6853   9
  -6   9  -1 202.840 50.1594   5
  -6   9  -1 133.972 38.0969   8
  -6   9  -1 181.208 43.5408   7
  -7   9  -1 1619.01 141.583   9
  -7   9  -1 1695.53 131.118   8
  -7   9  -1 1796.58 135.976   7
  -7   9  -1 1590.02 121.336   5
  -8   9  -1 474.919 76.0490   9
  -8   9  -1 590.711 77.6666   8
  -8   9  -1 504.630 69.6536   7
  -8   9  -1 525.678 67.8791   5
   9   9   1 1300.12 105.990   4
  -9   9  -1 1192.77 104.542   8
  -9   9  -1 1213.06 100.378   7
  -9   9  -1 1083.60 109.808   9
 -10   9  -1 59.0169 32.0070   9
 -10   9  -1 61.8358 27.8819   8
  10   9   1 60.6739 28.0704   4
 -10   9  -1 97.2560 28.9321   7
 -11   9  -1 1316.25 93.7419   8
 -11   9  -1 1308.93 104.130   9
  11   9   1 1363.96 92.5352   4
 -11   9  -1 1170.41 82.7642   7
 -12   9  -1 10185.2 201.993   7
 -12   9  -1 10500.5 256.850   9
 -12   9  -1 10662.9 231.715   8
 -10  10   1 180.768 39.3064   9
 -10  10   1 296.127 45.6280   7
 -10  10   1 228.308 38.9567   8
  -9  10   1 4456.57 173.566   8
  -9  10   1 4041.25 184.601   9
  -9  10   1 4290.61 164.040   7
  -8  10   1-4.32424 33.1519   7
  -8  10   1 34.7822 30.0322   9
  -7  10   1 5392.02 203.803   5
  -7  10   1 5191.45 205.798   7
  -7  10   1 4728.77 221.664   9
  -7  10   1 4933.36 201.331   8
  -6  10   1 221.179 53.9481   9
  -6  10   1 157.560 42.7346   7
  -6  10   1 211.592 45.4402   8
  -5  10   1 112.815 53.2202   5
  -5  10   1 44.1468 33.0850   8
  -5  10   1 77.1950 33.0495   7
  -5  10   1 70.6295 41.0777   9
  -4  10   1 499.152 71.9709   7
   4  10  -1 486.812 71.2420   5
  -4  10   1 449.760 66.3082   8
  -4  10   1 381.714 70.6537   5
  -3  10   1 7421.32 252.440   8
  -3  10   1 7064.92 250.694   7
   3  10  -1 7490.93 279.589   5
  -3  10   1 7088.95 284.535   5
   2  10  -1 31.7217 27.9315   5
  -2  10   1 44.1616 26.2780   8
  -2  10   1-19.4392 48.8974   5
  -2  10   1-3.21521 31.6628   7
   1  10  -1 10924.3 358.363   5
  -1  10   1 11003.0 359.636   5
   0  10   1 4517.83 228.912   5
   0  10  -1 4630.70 236.541   5
   1  10   1 285.698 54.4297   5
  -1  10  -1 515.920 82.3137   5
  -1  10  -1 415.435 61.7046   7
  -2  10  -1 463.908 66.8946   7
   2  10   1 354.358 58.3447   5
  -2  10  -1 424.952 74.4346   5
  -3  10  -1 337.378 64.9508   5
  -3  10  -1 258.988 47.5890   8
  -3  10  -1 256.658 51.8023   7
   3  10   1 177.041 34.7196   5
  -4  10  -1 1996.69 148.185   5
  -4  10  -1 2049.99 133.497   8
  -4  10  -1 2036.41 138.964   7
  -5  10  -1 53.6989 40.4085   9
  -5  10  -1 13.9512 21.0622   7
  -5  10  -1 11.8954 20.8848   8
  -6  10  -1 20.4105 31.7035   9
  -6  10  -1 3.34004 21.6380   7
  -6  10  -1 2.39372 24.0864   8
  -6  10  -1-21.6084 35.8984   5
  -7  10  -1 529.033 76.7208   9
  -7  10  -1 614.945 73.9146   7
  -7  10  -1 523.266 66.8870   8
  -7  10  -1 553.601 67.9679   5
  -8  10  -1 2988.60 149.787   8
  -8  10  -1 2890.03 130.221   5
  -8  10  -1 2812.45 160.774   9
  -8  10  -1 3008.55 147.524   7
  -9  10  -1 890.709 77.4658   8
  -9  10  -1 961.813 78.4022   7
  -9  10  -1 879.255 86.2429   9
 -10  10  -1 1508.63 100.056   9
 -10  10  -1 1607.89 93.6485   8
 -10  10  -1 1497.22 86.2868   7
  -8  11   1 4442.84 146.464   8
  -8  11   1 4443.81 143.149   7
  -7  11   1 870.262 73.6050   7
  -7  11   1 736.620 66.7793   8
  -6  11   1 2489.50 124.195   7
  -6  11   1 2706.36 133.891   5
  -6  11   1 2336.89 120.030   8
  -5  11   1 7529.98 235.360   5
  -5  11   1 7554.49 220.580   7
  -5  11   1 7359.61 217.872   8
  -4  11   1 13360.2 294.999   8
  -4  11   1 13146.6 328.279   5
  -4  11   1 12809.4 288.757   7
  -3  11   1 5808.38 230.309   5
  -3  11   1 5996.01 197.374   8
   3  11  -1 5763.55 213.863   5
  -3  11   1 5999.10 195.407   7
   2  11  -1 2396.09 145.542   5
  -2  11   1 2215.98 144.901   5
   1  11  -1 5332.72 224.333   5
  -1  11   1 5033.44 216.842   5
   0  11  -1 13562.6 365.000   5
   0  11   1 13361.0 346.948   5
  -1  11  -1 12601.4 352.585   5
   1  11   1 12733.3 330.487   5
   2  11   1 200.889 51.1117   5
  -2  11  -1-2.50379 51.4453   5
  -3  11  -1 572.502 65.0876   7
  -3  11  -1 436.281 66.1255   5
  -4  11  -1 11574.8 262.378   8
  -4  11  -1 11084.7 273.729   7
  -4  11  -1 10841.6 300.156   5
  -5  11  -1 7406.80 234.447   5
  -5  11  -1 7375.43 221.575   7
  -5  11  -1 7505.40 212.099   8
  -6  11  -1 4298.67 157.243   8
  -6  11  -1 4145.68 160.921   5
  -6  11  -1 3990.89 157.164   7
  -7  11  -1 1006.19 75.6403   7
  -7  11  -1 1088.19 73.2820   5
  -7  11  -1 1078.81 76.6257   8
  -8  11  -1 6210.47 168.205   7
  -3  12   1 4059.83 147.273   5
  -2  12   1 1448.07 96.4529   5
  -1  12   1 2359.30 117.916   5
   1  12  -1 2070.22 110.352   5
   0  12  -1 55.8674 30.1993   5
   0  12   1 281.231 52.2289   5
  -1  12  -1 2494.38 126.948   5
  -2  12  -1 5314.29 180.846   5
  -3  12  -1 1399.66 91.3016   5
 -18   0   2 158.448 32.7117   9
 -17   0   2 1406.40 104.776   9
 -17   0   2 1712.65 102.654   6
 -16   0   2 58.2155 25.8313   6
 -16   0   2 96.2466 33.6158   9
 -15   0   2 615.733 80.4767   9
  15   0  -2 586.042 81.9612  10
 -15   0   2 624.892 74.2488   6
 -14   0   2 19070.7 455.719   9
  14   0  -2 17665.2 447.324  10
 -14   0   2 18340.0 403.482   6
 -13   0   2 34819.1 780.739   1
  13   0  -2 31488.0 594.383  10
  13   0  -2 34242.7 803.665  12
 -13   0   2 32231.1 540.307   6
  12   0  -2 8266.70 383.108  12
 -12   0   2 8066.94 263.998   6
 -12   0   2 8680.93 384.459   1
  12   0  -2 8010.99 291.600  10
 -11   0   2 11060.7 423.381   1
 -11   0   2 10451.3 294.648   6
  11   0  -2 9827.79 315.453  10
  11   0  -2 10481.1 400.411  12
  10   0  -2 71285.4 1001.51  12
  10   0  -2 71391.6 811.637  10
 -10   0   2 77748.9 1059.44   1
 -10   0   2 75742.5 768.044   6
  -9   0   2 356204. 2146.02   1
   9   0  -2 353016. 1930.82   3
  -8   0   2 448983. 1781.89   2
  -8   0   2 436084. 2278.56   1
   8   0  -2 398280. 2078.74  12
   7   0  -2 70821.0 816.324  12
   7   0  -2 67212.2 738.265   3
   6   0  -2 17368.7 338.180   3
   6   0  -2 16615.4 365.480  12
   5   0  -2 267594. 1173.43   3
   5   0  -2 272306. 1335.95  12
   4   0  -2 677938. 1880.71  12
   4   0  -2 714006. 1689.40   3
   3   0  -2 552270. 1522.94  12
   3   0  -2 553094. 1345.03   3
   2   0  -2 1656.14 73.3035  12
  -2   0   2 1605.09 68.6614  11
   2   0  -2 1565.15 67.2887   3
  -1   0   2 327000. 958.978  11
   1   0  -2 320971. 906.868   2
   0   0   2 11619.4 184.416  11
   0   0  -2 10173.5 165.325   2
  -1   0  -2 267687. 903.203   2
  -1   0  -2 276855. 683.086   1
  -2   0  -2 97265.8 569.101   1
   2   0   2 99394.2 631.383  11
  -3   0  -2 377.831 46.7866   1
  -3   0  -2 363.889 42.1999   2
   3   0   2 438.161 48.3671  11
   4   0   2 349660. 1359.86  11
  -4   0  -2 354730. 1553.36   1
   5   0   2 17193.4 326.992  11
  -5   0  -2 17599.4 384.388   1
  -5   0  -2 16988.6 332.283   2
  -6   0  -2 864.501 93.2528   1
  -6   0  -2 958.477 85.2003   2
   6   0   2 880.432 79.6677  11
  -7   0  -2 169732. 1172.69   2
  -7   0  -2 171206. 1373.60   1
  -8   0  -2 154181. 1172.27   2
   8   0   2 157181. 1189.30  11
  -9   0  -2 107872. 997.035   2
  -9   0  -2 98620.0 1182.90   1
  10   0   2 22317.2 453.209  10
 -10   0  -2 23324.7 598.650   1
 -10   0  -2 23378.4 420.365   6
 -11   0  -2 26743.8 464.891   6
  11   0   2 25641.6 508.291  10
 -11   0  -2 25715.8 648.876   1
 -12   0  -2 178.351 42.3925   6
  12   0   2 173.611 48.2839  10
 -12   0  -2 175.351 56.0611   1
  13   0   2 13688.8 387.615  10
 -13   0  -2 13599.2 334.593   6
 -14   0  -2 1786.80 121.497   6
  14   0   2 1841.71 142.049  10
  15   0   2 40332.7 639.290  10
 -15   0  -2 41338.8 554.093   6
 -16   0  -2 3445.00 173.018   9
  16   0   2 3941.55 189.195  10
 -16   0  -2 3979.17 160.006   6
  17   0   2 3223.57 156.641  10
 -17   0  -2 3002.25 124.726   6
 -18   0  -2 909.962 71.6054   9
 -18   1   2 765.597 62.8153  10
 -18  -1   2 730.509 63.7434   9
 -18   1   2 776.775 67.5534   9
 -17   1   2 6107.78 218.222   9
 -17   1   2 6203.46 197.378   6
 -17  -1   2 5951.10 207.630   9
 -16  -1   2 12715.1 332.734   9
 -16   1   2 12879.8 313.711   6
 -16   1   2 12996.6 347.682   9
 -15  -1   2 12.1392 21.9336   9
 -15  -1   2-3.48921 17.0803   6
  15   1  -2 0.91038 28.3768  10
 -15   1   2-6.69753 25.6510   9
  14   1  -2 7936.16 305.078  10
 -14   1   2 8142.32 272.969   6
  14  -1  -2 7971.56 295.311  10
 -14   1   2 7778.42 288.530   9
 -14  -1   2 8438.04 270.034   6
 -13   1   2 10855.5 343.006   9
  13   1  -2 10338.8 347.092  10
 -13  -1   2 11059.0 313.572   6
 -13   1   2 10633.8 311.594   6
 -13   1   2 12771.6 486.477   1
 -13  -1   2 12139.5 474.373   1
  13  -1  -2 10431.3 337.730  10
  13  -1  -2 12380.9 479.327  12
  12   1  -2 834.742 121.495  12
 -12  -1   2 845.582 126.479   1
  12  -1  -2 859.753 95.7119  10
 -12   1   2 1250.40 118.839   9
 -12   1   2 974.530 130.466   1
  12  -1  -2 1012.52 133.990  12
  12   1  -2 836.456 97.7275  10
 -12  -1   2 944.159 91.1337   6
 -12   1   2 857.009 88.2076   6
  11   1  -2 34087.1 740.796  12
  11  -1  -2 34082.8 728.234  12
 -11  -1   2 34325.0 531.167   6
  11  -1  -2 32083.5 556.600  10
 -11   1   2 33312.1 532.500   6
 -11   1   2 34347.6 725.849   1
  11   1  -2 32609.1 583.624  10
 -11  -1   2 35513.9 773.924   1
 -10   1   2 6825.25 233.818   6
  10   1  -2 6843.29 257.131  10
  10   1  -2 6192.04 295.264  12
  10  -1  -2 6810.37 246.676  10
 -10   1   2 7307.39 320.959   1
  10  -1  -2 6949.05 315.930  12
   9  -1  -2 52053.0 812.598  12
   9   1  -2 51442.2 796.910   3
   9   1  -2 51055.2 797.591  12
  -9   1   2 54075.9 832.921   1
  -8   1   2 69958.6 883.158   1
   8   1  -2 63710.5 837.206   3
   8  -1  -2 67606.7 863.154  12
   8  -1  -2 70041.5 732.292   3
   8   1  -2 64987.9 845.587  12
   7   1  -2 64507.7 776.102   3
   7  -1  -2 66835.8 794.434  12
   7  -1  -2 65841.6 666.542   3
   7   1  -2 66852.9 807.926  12
   6  -1  -2 3925.28 147.736   3
   6   1  -2 3830.41 178.860  12
   6   1  -2 4363.68 184.775   3
  -6   1   2 3852.46 178.347   1
   6  -1  -2 3781.68 172.513  12
   5   1  -2 60838.6 647.345  12
   5   1  -2 62428.0 626.646   3
   5  -1  -2 62422.0 512.858   3
  -5   1   2 61937.5 640.700   1
  -5   1   2 63074.5 429.769  13
   5  -1  -2 61401.7 641.089  12
   4   1  -2 452991. 1508.05   3
  -4   1   2 461182. 1281.01  13
   4  -1  -2 456677. 1558.21  12
  -4   1   2 437487. 1460.51   1
   4  -1  -2 447596. 1171.12   3
   4   1  -2 438947. 1581.95  12
   3   1  -2 202179. 950.428  12
   3  -1  -2 195566. 690.327   3
   3   1  -2 207255. 937.656   3
  -3   1   2 204072. 806.962   1
  -3  -1   2 207952. 735.405  11
   3  -1  -2 211726. 965.155  12
  -3   1   2 214083. 944.501  13
   2   1  -2 141641. 707.988   3
  -2  -1   2 150013. 627.800  11
   2  -1  -2 146599. 549.366   2
   2  -1  -2 145197. 579.909   3
  -2   1   2 150330. 535.801   1
   2  -1  -2 142642. 726.147  12
   2   1  -2 138935. 671.038  12
   1  -1  -2 133204. 659.586  12
   1  -1  -2 125941. 538.960   2
  -1   1   2 127261. 650.211  11
   1   1  -2 127976. 628.506   3
   1   1  -2 130710. 520.843  12
  -1  -1   2 137007. 641.465  11
   0  -1   2 159148. 757.258  11
   0   1  -2 152199. 691.032   2
   0   1   2 156213. 692.342  11
   0  -1  -2 152330. 667.278   2
   0   1  -2 158636. 438.959  12
  -1  -1  -2 5931.14 152.290   2
  -1   1  -2 5743.37 133.182   2
   1   1   2 6213.76 138.927  11
  -2  -1  -2 172147. 925.310   2
  -2   1  -2 160579. 735.890   2
  -2   1  -2 165282. 767.689   1
   2   1   2 178927. 759.713  11
   2  -1   2 171868. 902.971  11
   3   1   2 1343.90 72.8780  11
   3  -1   2 1315.58 87.8867  11
  -3  -1  -2 1299.91 89.6058   2
  -3   1  -2 1166.00 74.9411   1
  -3   1  -2 1240.18 69.8628   2
  -4   1  -2 17198.3 277.328   2
   4  -1   2 17110.3 334.837  11
  -4   1  -2 16711.7 319.247   1
  -4  -1  -2 17014.0 348.800   2
   5  -1   2 414.762 49.8321  12
   5  -1   2 407.742 56.8409  11
   5   1   2 465.965 49.5180  11
  -5   1  -2 578.787 55.3887   2
  -5   1  -2 388.788 57.7442   1
  -5  -1  -2 362.992 58.1746   2
   6  -1   2 16759.5 378.538  11
   6  -1   2 17220.0 358.826  12
  -6   1  -2 17162.2 320.669   2
   6   1   2 17740.7 320.483  11
  -6  -1  -2 17533.2 395.629   2
  -7  -1  -2 1156.95 108.130   2
  -7   1  -2 1277.12 119.661   1
   7  -1   2 1324.34 113.859  11
   7  -1   2 1147.10 103.453  12
  -7   1  -2 1497.76 100.450   2
   7   1   2 1430.03 96.1442  11
  -8  -1  -2 43300.2 758.354   1
  -8   1  -2 38032.9 687.495   1
  -8   1  -2 44846.8 571.566   2
   8  -1   2 41449.0 667.398  11
  -8  -1  -2 40973.5 662.719   2
  -9   1  -2 1900.40 163.179   1
  -9  -1  -2 1781.56 161.138   1
   9  -1   2 1971.01 153.354  11
  -9  -1  -2 1947.38 147.867   2
 -10  -1  -2 16228.5 435.476   2
  10   1   2 15238.2 378.375  10
 -10  -1  -2 15421.3 334.787   6
 -10   1  -2 15314.9 346.306   6
 -10  -1  -2 15084.6 481.307   1
 -10   1  -2 15668.0 494.005   1
  10  -1   2 14761.0 366.733  10
  11  -1   2 1354.55 116.304  10
 -11   1  -2 1398.13 154.982   1
  11   1   2 1312.75 116.944  10
 -11  -1  -2 1325.48 101.986   6
 -11  -1  -2 1574.80 163.575   1
 -11   1  -2 1511.30 113.717   6
 -12   1  -2 2164.08 137.803   6
  12  -1   2 2275.21 155.700  10
 -12  -1  -2 2263.84 132.970   6
  12   1   2 2207.72 155.416  10
 -12  -1  -2 2271.36 199.797   1
 -12   1  -2 2359.37 209.490   1
 -13   1  -2 4932.48 235.261   9
 -13   1  -2 5095.85 208.516   6
  13  -1   2 5168.64 233.042  10
 -13  -1  -2 5458.80 207.524   6
  13   1   2 5255.38 239.687  10
 -14  -1  -2 4888.87 193.016   6
  14   1   2 4380.96 218.684  10
  14  -1   2 4495.91 215.973  10
 -14   1  -2 4440.01 192.980   6
 -15   1  -2 2588.09 159.450   9
 -15  -1  -2 3041.60 146.201   6
  15   1   2 2702.67 166.451  10
 -15   1  -2 2783.52 147.480   6
  15  -1   2 2840.05 166.096  10
 -16  -1  -2 318.882 57.2465   9
  16  -1   2 395.933 60.8409  10
 -16   1  -2 409.592 55.0633   6
  16   1   2 465.593 67.1639  10
 -16   1  -2 374.979 61.1213   9
 -16  -1  -2 435.787 51.8298   6
 -17  -1  -2 6173.07 207.878   9
 -17   1  -2 6831.18 193.548   6
  17  -1   2 7097.78 222.787  10
  17   1   2 6917.77 229.467  10
 -17   1  -2 6319.22 213.332   9
 -18   1  -2 4252.87 150.057   9
 -18  -1  -2 3972.10 144.500   9
 -18  -2   2 2176.87 106.364  10
 -18   2   2 2035.40 104.312   9
 -17  -2   2 1111.10 87.6882   9
 -17   2   2 1206.49 87.5118   6
 -17   2   2 1281.35 99.2235   9
 -16  -2   2 2565.81 149.310   9
 -16   2   2 2727.52 160.113   9
 -16   2   2 2664.03 142.671   6
  15   2  -2 604.844 77.0611   4
 -15   2   2 509.674 67.7454   6
 -15   2   2 420.768 70.8254   9
 -14   2   2 4430.56 223.003   9
 -14   2   2 4393.12 201.203   6
  14   2  -2 4391.49 229.351  10
  14  -2  -2 4598.80 219.467  10
  14   2  -2 4824.11 225.949   4
 -14  -2   2 5151.42 205.003   6
  13   2  -2 3335.17 201.367  10
  13  -2  -2 3678.47 199.354  10
 -13   2   2 3367.06 176.541   6
 -13  -2   2 4070.24 187.841   6
 -13   2   2 3793.17 206.962   9
 -12   2   2 34212.6 785.363   1
 -12  -2   2 33798.6 538.578   6
  12   2  -2 29619.7 585.921  10
  12   2  -2 31038.2 743.802  12
 -12   2   2 30627.6 528.500   6
 -12  -2   2 32951.2 788.149   1
  12  -2  -2 30479.5 557.044  10
  12  -2  -2 31915.6 730.023  12
 -12   2   2 31614.8 584.488   9
 -11   2   2 22619.2 482.607   9
  11  -2  -2 23360.4 609.743  12
  11  -2  -2 22505.2 459.722  10
  11   2  -2 23961.1 509.992  10
 -11   2   2 23842.4 630.770   1
  11   2  -2 22619.4 614.790  12
 -11  -2   2 23841.3 442.420   6
 -11   2   2 22488.0 441.137   6
 -10  -2   2 2252.53 131.847   6
  10  -2  -2 2236.54 139.031  10
  10   2  -2 2096.45 179.885   3
 -10   2   2 2385.03 190.490   1
 -10   2   2 2209.13 136.864   6
  10   2  -2 2485.62 159.918  10
 -10   2   2 2353.57 149.171   9
  10   2  -2 2027.67 174.956  12
  10  -2  -2 2283.47 182.965  12
   9  -2  -2 970.719 113.670  12
  -9   2   2 908.482 83.5930   6
   9   2  -2 849.106 108.379  12
   9   2  -2 968.708 117.822   3
  -9  -2   2 916.330 108.854   2
  -9   2   2 1008.78 117.346   1
  -8   2   2 14049.1 398.805   1
   8   2  -2 13488.1 413.007   3
   8   2  -2 13902.3 405.587  12
   8  -2  -2 14221.8 404.136  12
  -7   2   2 22863.0 464.581   1
   7  -2  -2 23246.8 472.127  12
   7   2  -2 22622.5 495.133   3
   7   2  -2 21833.5 464.067  12
   6  -2  -2 39534.5 567.636  12
   6   2  -2 38985.5 601.289   3
  -6   2   2 39093.8 562.337   1
   6   2  -2 37462.0 572.959  12
   5  -2  -2 2300.49 83.9535   3
   5  -2  -2 2296.77 127.468  12
   5   2  -2 2048.07 124.099   3
   5   2  -2 2156.35 126.240  12
  -5   2   2 2072.96 117.141   1
   4   2  -2 1802.29 107.002  12
  -4  -2   2 1918.81 65.1272  11
   4   2  -2 1418.44 95.6123   3
   4  -2  -2 1505.74 95.2033  12
   4  -2  -2 1487.00 55.8260   3
  -4   2   2 1552.11 88.0703   1
   3  -2  -2 1011.15 39.9618   3
   3   2  -2 833.265 63.8911  12
   3   2  -2 858.233 69.1236   3
  -3  -2   2 974.085 49.1781  11
  -3   2   2 879.257 58.9923   1
   2  -2  -2 76386.5 597.065  12
   2   2  -2 75694.7 516.130  12
   2  -2  -2 75811.5 394.249   2
  -1  -2   2 30459.0 339.147  11
   1   2  -2 29421.7 337.429   3
   1   2  -2 30163.6 251.330  12
   1  -2  -2 29179.0 291.562   2
   0   2  -2 63741.3 472.092   3
   0  -2   2 64362.3 529.504  11
   0  -2  -2 63047.8 510.566   2
   1   2   2 112.162 23.2754  11
  -1  -2  -2 55.4141 22.7334   2
   2   2   2 68473.3 775.803  13
   2   2   2 74105.3 510.334  11
   2  -2   2 71711.6 662.171  11
  -2  -2  -2 70733.4 682.067   2
  -3  -2  -2 16.8984 21.2348   2
  -3   2  -2 34.1839 15.2117   2
   3  -2   2 70.6382 28.2423  11
   3   2   2 37.7707 12.1585  11
   3   2   2 80.5371 33.4500  13
  -3   2  -2 46.0742 22.9625   1
   4   2   2 536.558 72.3035  13
  -4   2  -2 206.210 40.2540   1
   4  -2   2 288.331 50.5050  11
   4   2   2 274.835 31.2642  11
   4  -2   2 312.196 35.9101  12
  -4  -2  -2 304.539 54.6934   2
  -4   2  -2 508.123 47.5801   2
   5  -2   2 32764.7 418.883  12
   5  -2   2 29595.0 518.408  11
  -5   2  -2 32247.1 389.730   2
  -5   2  -2 29214.9 503.728   1
   5   2   2 32704.5 334.417  11
   5   2   2 32082.2 544.458  13
  -5  -2  -2 31200.3 548.973   2
   6  -2   2 209.338 48.7248  11
  -6   2  -2 269.294 55.9017   1
   6   2   2 312.989 54.1990  13
  -6  -2  -2 160.344 45.8343   2
   6  -2   2 210.045 38.7620  12
  -6   2  -2 215.422 34.3183   2
   7  -2   2 2848.68 155.471  12
  -7   2  -2 2364.63 170.825   1
  -7  -2  -2 2615.12 174.039   2
   7  -2   2 2592.48 173.299  11
  -8  -2  -2 3156.42 197.123   2
   8  -2   2 3626.87 190.261  12
   8  -2   2 3238.37 202.141  11
  -8   2  -2 3001.92 206.324   1
  -9   2  -2 23280.5 420.979   6
   9   2   2 23279.2 456.929  10
  -9  -2  -2 23002.6 545.831   2
  -9   2  -2 22442.1 590.137   1
   9  -2   2 23597.3 574.138  11
 -10   2  -2 478.986 64.1297   8
 -10  -2  -2 438.905 86.0944   1
  10  -2   2 491.218 87.7335  11
  10  -2   2 392.500 60.5317  10
  10   2   2 405.404 63.4799  10
 -10  -2  -2 432.758 79.2332   2
 -10   2  -2 426.720 87.3018   1
 -10   2  -2 429.861 60.6115   6
 -10   2  -2 538.077 77.1989   9
 -11   2  -2 6868.30 273.200   9
  11  -2   2 6920.30 259.813  10
  11   2   2 6918.33 271.053  10
 -11  -2  -2 7132.86 348.845   1
 -11   2  -2 7387.09 368.363   1
 -11   2  -2 7056.88 248.318   6
 -11  -2  -2 7458.55 323.109   2
 -12   2  -2 16583.0 425.301   9
  12  -2   2 16506.4 410.177  10
  12   2   2 16653.9 426.944  10
 -12  -2  -2 17522.6 561.493   1
 -12   2  -2 16144.0 378.605   6
 -13   2  -2 2474.80 165.527   9
  13  -2   2 2623.75 163.965  10
  13   2   2 2708.61 172.701  10
 -13   2  -2 2476.62 149.351   6
  14   2   2 350.206 62.5711  10
  14  -2   2 395.019 65.2512  10
 -14   2  -2 316.231 55.6561   6
 -14   2  -2 341.661 63.9074   9
 -15   2  -2 4842.37 219.573   9
 -15   2  -2 4907.80 196.533   6
  15  -2   2 5265.83 219.490  10
  15   2   2 5123.98 225.118  10
 -16   2  -2 7121.83 248.929   9
  16  -2   2 7714.14 243.489  10
  16   2   2 7255.11 251.501  10
 -16   2  -2 6991.74 216.970   6
  17   2   2 7972.37 240.844  10
 -17   2  -2 7580.85 204.542   6
  17  -2   2 8225.62 222.330  10
 -17   2  -2 7446.13 225.415   9
 -18   2  -2 156.707 30.0727   9
 -18  -2  -2 73.0655 22.6413   9
 -17  -3   2 677.911 64.6849   9
 -17   3   2 737.036 73.2761   9
 -17   3   2 677.340 64.1181   6
  16   3  -2 696.117 74.2022   4
 -16   3   2 719.758 81.1440   9
 -16   3   2 652.036 71.2032   6
 -15   3   2 1159.44 111.473   9
  15   3  -2 1237.26 111.229   4
 -15   3   2 1261.24 103.556   6
 -14   3   2 13715.5 352.227   6
  14   3  -2 14175.1 392.585   4
 -14   3   2 14765.8 411.210   9
 -13   3   2 1388.88 130.506   9
  13   3  -2 1637.05 142.134  10
 -13   3   2 1329.46 112.459   6
 -12   3   2 14.4400 20.8826   6
 -12   3   2 9.60526 27.8273   9
 -12   3   2-48.1812 40.1237   1
  12  -3  -2 27.5790 20.5445  10
  12   3  -2 43.0324 28.6465  10
  11  -3  -2 692.775 107.559  12
  11   3  -2 894.766 102.754  10
 -11   3   2 731.211 91.7577   9
  11  -3  -2 680.956 107.331  11
 -11   3   2 552.406 103.235   1
 -10   3   2 10253.4 323.875   9
 -10  -3   2 9844.47 394.903   2
 -10   3   2 10485.4 413.651   1
  10   3  -2 9698.19 412.876   3
 -10   3   2 9724.26 287.300   6
  10  -3  -2 10603.7 400.618  12
  10   3  -2 9879.25 326.927  10
   9   3  -2 423.725 80.4897  12
   9   3  -2 765.424 111.824   3
   9  -3  -2 445.227 78.3466  12
  -9   3   2 441.993 81.9058   1
  -9   3   2 765.398 85.4325   9
  -9   3   2 618.103 71.5890   6
   9   3  -2 459.479 69.2384  10
  -8   3   2 847.581 105.481   1
   8   3  -2 1003.50 113.621  12
   8   3  -2 813.373 110.647   3
   8  -3  -2 816.935 99.9789  12
   7  -3  -2 6206.99 254.248  12
  -7   3   2 6156.55 257.440   1
   7   3  -2 5851.87 273.141   3
   7   3  -2 6203.10 264.480  12
   6  -3  -2 17980.4 401.281  12
   6   3  -2 17059.0 433.669   3
  -6   3   2 17527.8 398.687   1
   6   3  -2 17493.6 413.641  12
   5   3  -2 16575.9 393.712   3
   5   3  -2 16002.3 362.758  12
  -5   3   2 16960.8 375.057  13
   5  -3  -2 16259.7 355.404  12
   4  -3  -2 98.3095 28.9051  12
   4   3  -2 196.352 41.2848   3
  -4   3   2 156.438 39.6393  13
   4   3  -2 153.281 34.7397  12
   3  -3  -2 53858.2 576.866  12
   3   3  -2 54375.2 536.118  12
  -3   3   2 55027.5 685.728  13
   3  -3  -2 53414.7 294.214   2
   2  -3  -2 63633.5 426.812   2
  -2   3   2 65638.4 762.351  13
   2   3  -2 60244.8 707.670  13
   2  -3  -2 66682.1 611.152  12
   2   3  -2 62984.6 602.857   3
  -2  -3   2 67919.8 518.139  11
  -1  -3   2 33416.2 399.186  11
   1   3  -2 31554.9 395.712   3
   1   3  -2 31301.0 513.439  13
   1  -3  -2 32967.2 370.422   2
  -1   3   2 34128.5 565.886  13
   0   3   2 72108.0 846.324  13
   0   3  -2 72102.3 789.979  13
   0  -3   2 72573.4 643.344  11
   0  -3  -2 74240.2 643.905   2
  -1   3  -2 180758. 856.908   3
   1   3   2 181234. 1372.59  13
   2  -3   2 276221. 1464.88  11
  -2  -3  -2 278121. 1522.19   2
  -2   3  -2 275799. 1039.46   3
   3   3   2 9115.90 322.405  13
   3  -3   2 9686.95 297.530  11
  -3  -3  -2 9713.38 302.729   2
   4   3   2 33207.6 616.161  13
  -4  -3  -2 34299.8 600.028   2
   4  -3   2 34710.0 595.426  11
  -5  -3  -2 97.4538 43.2051   2
   5   3   2 112.024 42.9689  13
   5  -3   2 47.8002 32.0860  11
   6  -3   2 69956.4 931.215  11
  -6   3  -2 67572.4 883.103   1
  -6  -3  -2 69345.4 926.888   2
   6   3   2 71803.0 895.400  13
  -7  -3  -2 43962.9 758.355   2
   7  -3   2 43755.4 766.784  11
  -7   3  -2 42653.2 757.809   1
  -8   3  -2 6741.70 322.852   1
   8  -3   2 6690.37 314.353  11
  -8  -3  -2 6771.21 308.349   2
  -9   3  -2 4641.97 212.120   9
  -9   3  -2 4859.46 288.096   1
  -9   3  -2 5140.66 209.832   8
   9  -3   2 4869.59 280.506  11
  -9   3  -2 5313.42 208.999   6
  -9  -3  -2 4647.86 263.161   2
   9   3   2 5126.97 219.444  10
  10  -3   2 47.1943 39.7516  11
 -10  -3  -2 43.9810 31.6070   2
 -10   3  -2 108.924 37.5670   9
 -10   3  -2 47.1285 28.6852   8
  10  -3   2 171.375 40.2999  10
  10   3   2 33.3941 29.2446  10
 -10   3  -2 32.6993 27.3086   6
  11  -3   2 7308.72 366.251  11
 -11   3  -2 7214.86 284.165   9
  11  -3   2 7213.76 260.756  10
 -11  -3  -2 7090.21 335.416   2
 -11   3  -2 6758.86 247.606   6
 -11  -3  -2 7273.93 370.611   1
  11   3   2 7167.71 277.335  10
 -11   3  -2 7650.64 267.076   8
 -11   3  -2 7442.14 385.630   1
 -12   3  -2 5070.12 242.632   9
  12   3   2 4817.41 227.869  10
  12  -3   2 5238.33 223.460  10
 -12   3  -2 4652.49 205.073   6
 -13   3  -2 15115.3 419.172   9
  13   3   2 14538.4 397.498  10
 -13   3  -2 14652.9 359.034   6
 -14   3  -2 4355.01 219.476   9
  14  -3   2 4673.60 204.222  10
  14   3   2 4243.52 209.189  10
 -14   3  -2 4073.85 186.353   6
 -15   3  -2 3576.57 188.347   9
  15  -3   2 3824.30 172.969  10
  15   3   2 3479.15 181.282  10
 -15   3  -2 3490.16 163.520   6
 -16   3  -2 1869.89 124.586   9
 -16   3  -2 1821.57 108.855   6
  16   3   2 1967.96 127.535  10
 -17   3  -2 969.369 79.5725   9
 -17   3  -2 1040.15 73.5427   6
  17   3   2 1086.91 84.3769  10
 -17  -3  -2 893.883 78.5787   9
  17   3   2 1032.65 80.2437   4
 -17  -4   2 3829.40 138.493  10
 -17   4   2 3963.78 142.690   6
  17   4  -2 3821.93 136.116   4
 -17   4   2 3912.85 154.052   9
 -16   4   2 15059.7 314.335   6
  16   4  -2 14836.8 332.320   4
 -16   4   2 15533.0 359.740   9
 -15   4   2 9797.95 278.495   6
 -15   4   2 9832.27 312.739   9
  15   4  -2 9434.44 297.159   4
  14   4  -2 5313.01 240.573   4
 -14   4   2 5191.70 243.936   9
 -14   4   2 5378.69 216.875   6
 -13   4   2 13650.7 356.107   6
  13   4  -2 13270.3 398.321   4
 -13   4   2 14195.7 413.498   9
 -12   4   2 71137.3 812.719   6
  12   4  -2 69511.6 935.599   4
 -12   4   2 70777.3 928.205   9
 -11  -4   2 27194.9 713.921   2
 -11   4   2 26110.6 557.006   9
  11   4  -2 27514.9 580.342  10
  11  -4  -2 25357.4 675.991  11
 -11   4   2 26406.6 491.550   6
 -10   4   2 10939.1 287.242   7
 -10   4   2 9816.72 333.601   9
 -10   4   2 10230.8 298.776   6
  10   4  -2 10816.9 354.686  10
  10   4  -2 11590.3 462.134   3
 -10  -4   2 10114.7 428.642   2
  10  -4  -2 11566.6 421.947  12
 -10   4   2 11317.4 316.010   8
   9   4  -2 11291.3 451.452   3
  -9  -4   2 10782.7 439.269   2
   9   4  -2 11892.4 358.567  10
  -9   4   2 12000.4 304.255   7
   9  -4  -2 12205.3 411.823  12
  -9   4   2 11819.1 309.933   6
  -9   4   2 11103.0 338.184   9
  -9   4   2 12126.9 326.163   8
  -8   4   2 15653.1 384.202   9
  -8   4   2 16438.9 347.951   6
   8   4  -2 14981.9 487.217   3
  -8   4   2 16960.9 377.736   8
   8  -4  -2 16202.1 449.637  12
  -8   4   2 16859.9 358.222   7
   7   4  -2 41038.4 778.471   3
   7  -4  -2 43417.2 688.165  12
   6  -4  -2 31817.7 552.288  12
  -6   4   2 33280.0 599.457  13
   5   4  -2 1741.53 142.405   3
   5  -4  -2 1822.75 126.578  12
   4  -4  -2 450.348 61.7569  12
   4   4  -2 425.607 67.3479   3
   3   4  -2 53.2048 33.8662  13
   3   4  -2 84.4394 30.8730   3
   2   4  -2 3266.30 196.565  13
   2  -4  -2 3257.21 149.988  12
  -2   4   2 3407.46 201.139  13
  -2  -4   2 3480.94 132.324  11
   2   4  -2 3199.40 155.371   3
   2  -4  -2 3354.11 115.730   2
   1   4  -2 7141.13 289.432  13
   1   4  -2 7208.53 215.881   3
  -1  -4   2 7353.03 211.062  11
   1  -4  -2 7403.11 203.486   2
  -1   4   2 7402.37 304.103  13
   0   4  -2 2160.97 162.330  13
   0   4   2 1809.90 154.566  13
   0   4  -2 2006.47 108.549   3
   0  -4   2 2031.14 121.945  11
   0  -4  -2 2009.94 121.654   2
  -1   4  -2 20404.8 493.321  13
  -1  -4  -2 20312.2 419.155   2
   1  -4   2 20625.4 418.643  11
  -1   4  -2 19585.6 319.828   3
   1   4   2 19652.9 517.654  13
  -2   4  -2 2609.79 110.162   3
   2   4   2 2303.78 181.972  13
   2  -4   2 2742.82 165.028  11
  -2  -4  -2 2497.43 160.527   2
  -3  -4  -2 54634.0 780.768   2
   3   4   2 52834.6 871.912  13
   4   4   2 409.960 80.9736  13
  -4  -4  -2 492.976 80.5594   2
   4  -4   2 448.123 77.6992  11
   5   4   2 3562.50 229.151  13
   5  -4   2 3353.42 216.983  11
  -5  -4  -2 3416.21 216.008   2
   6   4   2 1480.69 144.940  13
   6  -4   2 1434.52 147.636  11
  -6  -4  -2 1420.30 144.250   2
   7  -4   2 35584.6 751.982  11
   7   4   2 35561.4 567.766  14
  -7  -4  -2 34038.1 711.165   2
  -7   4  -2 36640.2 557.161   8
  -8   4  -2 17235.7 419.066   9
  -8   4  -2 17603.2 397.130   8
  -8   4  -2 17976.7 374.893   7
  -8  -4  -2 16749.3 514.216   2
   8  -4   2 16779.2 537.707  11
  -8   4  -2 17936.7 380.451   6
  -9   4  -2 21376.9 485.453   9
  -9   4  -2 21516.7 452.921   8
   9   4   2 22270.8 471.690  10
  -9   4  -2 22003.5 415.666   7
  -9   4  -2 21620.8 432.912   6
   9  -4   2 21279.2 623.929  11
  -9  -4  -2 20566.5 584.727   2
 -10   4  -2 3402.86 201.041   9
 -10  -4  -2 3193.42 233.680   2
 -10   4  -2 3413.65 183.166   8
  10   4   2 3414.78 188.919  10
 -10   4  -2 3631.41 168.702   7
  10  -4   2 3463.85 261.325  11
 -10   4  -2 3314.75 174.773   6
 -11   4  -2 11092.3 331.411   8
  11  -4   2 10877.7 471.002  11
  11   4   2 11261.3 346.783  10
 -11  -4  -2 10831.8 435.581   2
 -11   4  -2 10624.0 312.193   6
 -11   4  -2 11306.6 372.135   9
 -12   4  -2 42827.0 722.700   9
  12   4   2 43192.3 678.348  10
 -12   4  -2 41171.1 607.553   6
 -13   4  -2 2561.86 174.781   9
 -13   4  -2 2355.77 144.379   6
  13   4   2 2508.30 161.739  10
 -13   4  -2 2743.13 156.154   8
 -14   4  -2 5333.54 209.352   6
  14   4   2 5446.93 228.591  10
 -14   4  -2 5179.29 237.073   9
 -15   4  -2 19415.6 426.692   9
 -15   4  -2 18978.5 367.403   6
  15   4   2 20296.8 409.233  10
 -16   4  -2 9940.11 271.494   9
 -16   4  -2 10059.5 241.869   6
  17   4   2 7002.24 193.807   4
 -17   4  -2 6939.15 174.774   6
 -17   4  -2 6815.33 190.465   9
  16   5  -2 1109.70 84.0331   4
 -16  -5   2 1096.11 76.9459  10
 -16   5   2 1297.84 85.8413   6
 -16   5   2 1023.14 86.2285   9
 -15  -5   2 2485.28 133.545  10
  15   5  -2 2233.36 138.851   4
 -15   5   2 2287.90 125.380   6
 -15   5   2 2268.31 144.562   9
 -14   5   2 4.45525 24.2172   6
  14   5  -2 86.4877 36.7049   4
 -13   5   2 16.7465 26.9706   9
  13   5  -2 17.5073 25.7111   4
 -13   5   2 24.7503 23.4056   6
 -12   5   2 1196.20 104.905   6
 -12   5   2 1320.52 109.848   8
  12   5  -2 1150.27 121.831   4
 -12   5   2 1077.26 118.000   9
  11   5  -2 8833.57 341.417   4
 -11   5   2 9621.51 296.807   6
 -11   5   2 10176.4 286.954   7
 -11   5   2 9205.77 338.840   9
 -11   5   2 10719.9 317.824   8
 -10   5   2 95.7562 39.7624   9
 -10   5   2 114.917 38.6667   7
  10  -5  -2 89.8928 43.9901  11
 -10   5   2 71.5840 31.2187   6
  10   5  -2 86.4489 44.6165   4
 -10  -5   2 77.5208 44.6148   2
  -9  -5   2 2402.12 222.629   2
  -9   5   2 2608.24 151.355   7
  -9   5   2 2715.78 150.294   6
   9   5  -2 2431.24 174.576   4
  -9   5   2 2762.40 161.759   8
   9   5  -2 2935.76 239.256   3
  -9   5   2 2380.86 165.881   9
  -8   5   2 3939.05 174.027   6
  -8   5   2 3585.39 195.681   9
   8   5  -2 3665.87 207.875   4
  -8   5   2 3842.54 187.121   8
   8  -5  -2 4236.70 236.075  12
   8   5  -2 3869.37 266.549   3
  -8   5   2 3872.61 183.289   7
  -8   5   2 3746.54 166.508   5
  -7   5   2 8557.28 274.709   7
   7  -5  -2 8993.90 324.166  12
  -7   5   2 8086.74 249.001   5
   7   5  -2 8066.22 370.858   3
  -7   5   2 8312.13 283.361   9
  -7   5   2 8037.13 266.307   8
   7   5  -2 7960.71 293.043   4
  -6   5   2 8231.35 272.654   9
  -6   5   2 8462.95 346.104  13
   6  -5  -2 8006.90 289.912  12
   6   5  -2 7482.83 340.615   3
  -6   5   2 8212.11 265.357   7
  -6   5   2 7864.69 255.296   8
   6   5  -2 8123.69 278.477   4
  -5   5   2 56483.8 884.940  13
   5  -5  -2 57849.9 747.995  12
   4   5  -2 17202.0 465.559   3
  -4   5   2 17194.3 511.131  13
   4  -5  -2 16597.6 386.893  12
   3   5  -2 977.283 124.858  13
   3  -5  -2 1043.51 96.2419  12
   3   5  -2 1078.44 110.382   3
   2   5  -2 1384.62 149.651  13
   2  -5  -2 1460.29 111.415  12
  -2   5   2 1403.90 148.835  13
   2   5  -2 1379.23 117.905   3
   1   5  -2 63198.7 739.165   3
   1  -5  -2 65642.9 678.283   2
  -1  -5   2 66114.0 707.852  11
  -1   5   2 61932.4 999.407  13
   0   5  -2 55379.7 653.252   3
   0  -5  -2 54916.0 696.058   2
   0  -5   2 53310.7 698.091  11
  -1   5  -2 4498.76 174.293   3
  -1   5  -2 3732.65 243.381  13
   1   5   2 3318.68 239.719  13
   1  -5   2 3898.57 204.620  11
  -1  -5  -2 4033.55 206.474   2
   2   5   2 9255.62 405.097  13
  -2  -5  -2 10488.4 352.222   2
   2  -5   2 10054.4 348.970  11
   3   5   2 3139.10 237.659  13
   3  -5   2 3316.42 213.852  11
  -3  -5  -2 2911.59 194.466   2
   4  -5   2 12091.4 428.359  11
  -4  -5  -2 11082.4 395.681   2
  -5  -5  -2 1000.36 124.245   2
   5   5   2 1104.07 143.790  13
   5  -5   2 860.218 120.652  11
  -6   5  -2 1339.66 110.822   8
   6  -5   2 1312.53 153.573  11
  -6  -5  -2 1424.85 153.916   2
   6   5   2 1561.16 164.792  13
  -6   5  -2 1462.18 114.322   7
   6   5   2 1435.35 115.383  14
  -6   5  -2 1488.21 117.464   9
  -7   5  -2 7684.70 270.551   8
   7  -5   2 7426.40 375.795  11
  -7   5  -2 8037.52 266.839   7
  -7   5  -2 8483.44 260.098   6
   7   5   2 7400.38 273.781  14
  -7   5  -2 7608.07 278.101   9
  -7  -5  -2 7170.64 348.851   2
  -8   5  -2 2830.05 179.058   9
  -8   5  -2 2925.05 161.240   7
   8  -5   2 2890.12 240.353  11
  -8   5  -2 3052.03 177.189   8
  -8   5  -2 3230.37 167.455   6
  -8  -5  -2 2827.91 225.922   2
  -9   5  -2 16827.7 449.004   9
  -9   5  -2 16519.5 379.845   7
  -9  -5  -2 16257.5 545.365   2
  -9   5  -2 17769.6 400.092   6
   9  -5   2 17187.8 595.936  11
  -9   5  -2 16994.3 416.071   8
 -10   5  -2 24.3052 29.8305   9
  10  -5   2 82.2217 47.5163  11
 -10  -5  -2 52.5091 37.1992   2
 -10   5  -2 23.5915 24.1736   8
 -10   5  -2 72.0329 28.2222   7
 -10   5  -2 102.306 30.9752   6
 -11   5  -2 15567.6 356.506   7
 -11   5  -2 13911.9 374.279   8
  11   5   2 15609.4 399.407  10
 -11   5  -2 13735.0 419.566   9
 -11   5  -2 13820.6 350.467   6
 -12   5  -2 2108.24 162.250   9
 -12   5  -2 1872.12 135.811   8
  12   5   2 2136.91 148.230  10
 -12   5  -2 2019.53 133.394   6
  13   5   2 12848.7 345.609  10
 -13   5  -2 12257.1 376.656   9
 -13   5  -2 11537.8 307.572   6
 -13   5  -2 12471.2 328.922   8
 -14   5  -2 85.3478 29.5694   6
 -14   5  -2 68.4543 32.3113   9
  14   5   2 103.962 36.5550  10
 -15   5  -2 34.0977 26.2052   9
  15   5   2 61.5485 25.3197  10
 -15   5  -2 36.7494 21.5654   6
 -16   5  -2 43.5562 19.6094   9
 -16   5  -2 64.8139 21.9498   6
  16   5   2 62.8064 25.4823   4
 -16   6   2 1837.42 102.619   9
  16   6  -2 1825.42 96.0299   4
 -15   6   2 101.049 33.0160   9
  15   6  -2 126.426 33.9583   4
 -15   6   2 121.549 28.4452   6
 -14   6   2 3298.11 179.210   9
  14   6  -2 3046.92 169.537   4
 -14   6   2 3514.32 153.815   6
 -13   6   2 129.363 44.6692   9
 -13   6   2 210.521 41.1278   8
 -13   6   2 140.724 37.4332   6
  13   6  -2 152.439 46.0797   4
 -12   6   2 963.107 87.3505   7
 -12   6   2 1027.04 94.5316   6
 -12   6   2 927.616 91.0380   8
  12   6  -2 803.927 103.624   4
 -12   6   2 878.208 107.227   9
 -11   6   2 1458.63 111.994   6
 -11   6   2 1373.40 116.440   8
 -11   6   2 1176.66 124.259   9
  11   6  -2 1314.22 132.708   4
 -11   6   2 1274.45 104.967   7
  10   6  -2 1927.83 162.319   4
 -10   6   2 1862.66 155.870   9
 -10   6   2 2149.79 140.212   7
 -10   6   2 2216.38 151.192   8
 -10   6   2 2436.72 145.853   6
   9  -6  -2 7286.86 382.809  11
  -9   6   2 8062.71 250.445   5
  -9  -6   2 8117.16 420.572   2
   9   6  -2 7280.76 310.271   4
  -9   6   2 7839.07 283.746   8
  -9   6   2 7874.10 273.073   7
  -9   6   2 7791.30 308.228   9
  -8  -6   2 12319.0 519.375   2
  -8   6   2 11865.5 337.053   7
  -8   6   2 12363.1 350.219   8
  -8   6   2 11830.9 318.471   5
   8   6  -2 11122.4 371.929   4
   8   6  -2 12045.4 483.545   3
  -8   6   2 11325.3 367.092   9
  -7   6   2 5957.52 238.132   7
   7   6  -2 5782.05 257.566   4
   7   6  -2 5923.17 339.960   3
  -7   6   2 5600.85 233.474   8
  -7   6   2 5794.14 225.927   5
  -7   6   2 5892.63 256.463   9
  -6   6   2-31.6572 40.9573   5
  -6   6   2 19.1620 22.4669   9
   6   6  -2 41.8364 27.5564   4
   6   6  -2 14.9545 35.1432   3
  -6   6   2 13.8430 20.0589   7
  -6   6   2 96.1443 32.7147   8
  -6   6   2 6.05180 25.0821  13
  -5   6   2 5140.94 220.018   5
  -5   6   2 4962.90 296.422  13
  -5   6   2 5467.76 225.633   7
  -5   6   2 5008.21 208.036   8
   5   6  -2 5264.14 296.621   3
  -5   6   2 5227.64 224.335   9
   5   6  -2 5478.65 225.958   4
   4   6  -2 12975.4 447.781   3
   4   6  -2 13690.3 338.103   4
  -4   6   2 12514.7 318.223   8
  -4   6   2 12907.9 343.719   7
  -4   6   2 13683.7 357.956   9
   4  -6  -2 13320.6 366.510  12
  -4   6   2 12918.8 349.148   5
  -4   6   2 12141.7 465.737  13
  -3   6   2 58614.4 742.768   5
   3   6  -2 59283.7 913.983   3
  -3   6   2 55960.1 693.081   7
  -3   6   2 54285.8 1027.08  13
   3  -6  -2 57344.9 740.587  12
  -3   6   2 56526.0 654.161   8
   2   6  -2 7756.80 397.335  13
  -2   6   2 8234.51 412.234  13
   2   6  -2 7668.50 313.925   3
   2  -6  -2 7528.52 263.202  12
  -1   6   2 3442.69 267.169  13
   1  -6  -2 3091.60 173.821  12
   1   6  -2 3059.44 252.722  13
   1   6  -2 3673.93 204.602   3
   0   6  -2 4519.49 304.786  13
   0  -6   2 4685.06 228.383  11
   0   6   2 4102.02 296.757  13
   0  -6  -2 4453.47 214.747   2
   1  -6   2 40853.3 729.310  11
  -1  -6  -2 40773.3 704.158   2
  -2   6  -2 15967.8 372.092   5
   2  -6   2 16409.1 493.465  11
  -2  -6  -2 15771.3 463.090   2
  -3   6  -2 6198.67 230.859   5
   3  -6   2 6076.90 318.624  11
   3   6   2 5607.91 358.506  13
  -3  -6  -2 5891.67 298.694   2
  -3   6  -2 6409.98 224.264   8
  -3   6  -2 6358.47 240.200   7
  -4   6  -2 38217.2 578.184   5
   4   6   2 34773.7 884.382  13
  -4   6  -2 38011.1 567.606   8
  -4   6  -2 37976.7 598.396   7
  -4  -6  -2 35887.7 766.184   2
  -4   6  -2 40936.5 611.691   9
   4  -6   2 35711.5 811.073  11
   4   6   2 38404.8 584.126  14
  -5   6  -2 37504.3 567.071   5
   5   6   2 37118.4 909.827  13
   5   6   2 37445.9 604.591  14
  -5  -6  -2 35424.0 775.744   2
   5  -6   2 36064.8 844.016  11
  -5   6  -2 38153.2 611.733   9
  -5   6  -2 35456.3 571.573   8
  -5   6  -2 36571.0 591.997   7
  -6   6  -2 10915.0 311.439   5
   6   6   2 10882.0 333.414  14
   6   6   2 10929.8 490.111  13
   6  -6   2 10195.2 461.344  11
  -6   6  -2 10169.4 317.563   8
  -6  -6  -2 10302.0 429.262   2
  -6   6  -2 10790.4 324.364   7
  -6   6  -2 10437.5 334.909   9
  -7   6  -2 46.7128 28.6866   7
  -7  -6  -2 38.3126 41.3017   2
   7   6   2 118.363 40.5580  14
  -7   6  -2 53.6433 26.8678   5
   7  -6   2 55.9923 51.4632  11
  -7   6  -2 172.311 44.9898   8
  -7   6  -2 43.8455 31.4067   9
  -8  -6  -2 72851.7 1182.92   2
  -8   6  -2 70966.9 838.366   7
  -8   6  -2 71158.8 868.498   8
  -8   6  -2 71122.3 931.571   9
  -9   6  -2 64458.4 828.649   8
  -9   6  -2 63496.6 899.420   9
  -9   6  -2 65504.2 798.440   7
   9  -6   2 66729.0 1233.91  11
  -9  -6  -2 65151.7 1131.67   2
 -10   6  -2 5242.71 263.007   9
 -10   6  -2 5708.75 228.611   7
 -10   6  -2 5465.80 239.835   8
 -10   6  -2 6197.80 231.783   6
 -11   6  -2 8047.02 261.340   7
 -11   6  -2 7801.16 279.756   8
 -11   6  -2 8194.13 264.291   6
 -11   6  -2 7568.49 311.724   9
 -12   6  -2 15881.8 341.320   7
 -12   6  -2 15449.8 352.055   6
 -12   6  -2 14924.5 372.650   8
 -12   6  -2 14679.4 418.250   9
 -13   6  -2 32892.7 483.552   6
 -13   6  -2 32727.3 512.796   8
 -13   6  -2 33083.9 589.702   9
 -14   6  -2 7563.79 259.481   9
 -14   6  -2 8080.55 219.846   6
  14   6   2 7639.23 258.909   4
 -14   6  -2 8035.70 224.951   8
  15   6   2 2727.86 136.917   4
 -15   6  -2 3069.73 120.964   6
 -15   6  -2 2703.31 136.688   9
  15   7  -2 406.991 48.8037   4
 -15   7   2 357.681 47.8074   9
  14   7  -2 16154.3 343.917   4
 -14   7   2 16942.9 369.198   9
 -13   7   2 20193.6 327.616   7
 -13   7   2 19736.8 442.554   9
  13   7  -2 19023.0 419.576   4
 -12   7   2 761.183 79.1977   8
 -12   7   2 813.778 80.4191   7
 -12   7   2 681.220 91.4994   9
  12   7  -2 627.703 85.5780   4
 -11   7   2 7882.10 254.923   7
 -11   7   2 7959.56 272.207   8
  11   7  -2 7364.99 302.282   4
 -11   7   2 7068.02 297.183   9
 -10   7   2 38070.3 621.458   8
 -10   7   2 37295.9 580.875   7
  10   7  -2 36567.2 687.971   4
  -9   7   2 25769.3 497.941   7
  -9   7   2 25767.8 523.277   8
   9   7  -2 24200.3 564.965   4
  -9   7   2 25183.2 451.855   5
  -9   7   2 23592.6 553.662   9
  -8   7   2 1288.68 116.653   7
   8   7  -2 1189.26 125.696   4
  -8   7   2 1318.10 112.392   5
  -8   7   2 1273.44 129.493   9
  -8   7   2 1242.88 116.124   8
  -7   7   2 2143.88 151.142   8
  -7  -7   2 2542.15 245.815   2
   7  -7  -2 2128.75 214.734  11
   7   7  -2 2301.07 167.215   4
  -7   7   2 2269.73 153.512   7
  -7   7   2 2162.11 163.412   9
  -7   7   2 2532.12 157.957   5
  -6   7   2 9451.87 439.871  13
  -6   7   2 9173.98 328.850   9
  -6   7   2 9410.71 309.556   7
  -6  -7   2 9896.48 474.939   2
   6   7  -2 10575.7 450.565   3
   6   7  -2 10026.2 335.700   4
  -6   7   2 9028.72 302.505   8
  -6   7   2 9044.11 301.167   5
   5   7  -2 15035.9 382.283   5
  -5   7   2 14186.0 548.222  13
  -5   7   2 13671.6 371.574   7
   5   7  -2 15507.2 540.503   3
  -5   7   2 13457.0 377.219   5
   5   7  -2 14270.6 378.075   4
  -5   7   2 14605.5 410.731   9
  -5   7   2 13769.3 366.265   8
  -4   7   2 23956.2 508.388   5
   4   7  -2 24489.0 492.717   5
  -4   7   2 23171.2 459.761   8
  -4   7   2 23333.4 477.733   7
  -4   7   2 23947.5 728.296  13
  -4   7   2 24377.4 505.586   9
   3   7  -2 1590.63 127.387   5
  -3   7   2 1558.24 126.671   9
   3   7  -2 1596.49 113.902   4
  -3   7   2 1823.24 125.422   8
  -3   7   2 1530.92 187.928  13
  -3   7   2 1565.22 131.023   5
  -3   7   2 1460.58 117.835   7
  -2   7   2 2300.71 159.679   5
   2   7  -2 2242.95 152.412   5
  -2   7   2 2353.55 146.140   7
  -2   7   2 2117.60 222.769  13
  -2   7   2 2437.62 154.090   9
  -2   7   2 2406.92 141.921   8
  -1   7   2 45.0526 26.7470   9
  -1   7   2 29.8871 40.4200  13
  -1   7   2 10.7359 20.9876   7
  -1   7   2 19.9382 25.4958   5
   1   7  -2-2.58588 18.4129   5
  -1   7   2 18.6698 20.2401   8
   0   7   2 1132.67 110.257   5
   0   7  -2 1211.45 111.763   5
   0   7  -2 1080.20 99.3247   7
   0   7   2 1192.72 95.5957   7
   0   7   2 1054.53 103.910   9
   0   7  -2 1154.98 105.653   9
   0   7   2 1123.65 173.453  13
   0   7   2 1141.47 92.6395   8
   1   7   2 388.300 54.9125   8
  -1   7  -2 330.897 51.9849   8
  -1   7  -2 392.476 64.4150   5
   1   7   2 547.676 126.041  13
  -1  -7  -2 327.266 68.8079   2
   1   7   2 356.518 63.8494   5
  -1   7  -2 393.646 62.0741   9
   1  -7   2 379.418 77.7029  11
   2   7   2 2382.32 157.922   5
   2  -7   2 2448.35 207.975  11
  -2   7  -2 2410.00 140.770   8
   2   7   2 2310.19 145.825  14
  -2   7  -2 2191.50 148.610   7
  -2   7  -2 2360.57 155.324   5
   2   7   2 2057.94 238.887  13
  -2  -7  -2 2169.54 182.217   2
  -2   7  -2 2457.93 153.037   9
   3   7   2 626.136 79.9223   5
  -3   7  -2 698.635 86.4838   5
  -3   7  -2 585.249 78.4465   9
  -3   7  -2 549.784 77.6223   7
  -3   7  -2 592.867 73.3088   8
   3  -7   2 586.229 109.038  11
   3   7   2 537.019 73.4498  14
   3   7   2 506.701 122.447  13
  -3  -7  -2 526.886 95.5427   2
   4   7   2 5298.84 233.578  14
  -4   7  -2 5178.92 228.346   5
   4   7   2 4792.05 359.259  13
  -4   7  -2 5507.25 246.470   9
   4  -7   2 4969.61 324.557  11
  -4   7  -2 5608.14 241.050   7
  -4  -7  -2 4962.58 296.841   2
  -4   7  -2 4855.47 214.943   8
  -5   7  -2 2740.74 165.738   8
  -5   7  -2 2649.92 164.701   5
   5   7   2 2571.65 255.041  13
   5   7   2 2832.58 176.014  14
  -5   7  -2 2825.31 172.303   7
   5  -7   2 2556.21 240.938  11
  -5  -7  -2 2643.19 223.794   2
  -5   7  -2 2687.49 176.733   9
  -6   7  -2 1172.24 108.035   5
   6   7   2 958.881 106.148  14
  -6   7  -2 1008.79 103.599   8
   6  -7   2 1084.39 162.968  11
  -6   7  -2 973.813 109.174   9
  -6  -7  -2 1040.34 144.172   2
  -6   7  -2 1038.92 106.116   7
   7  -7   2 4557.56 335.826  11
  -7   7  -2 4461.94 217.267   7
  -7   7  -2 4781.15 213.325   5
  -7   7  -2 4096.05 211.762   8
  -7  -7  -2 4435.50 299.066   2
  -7   7  -2 4501.96 237.785   9
  -8   7  -2 3452.42 190.741   7
  -8   7  -2 3291.49 191.279   8
  -8   7  -2 3220.45 206.675   9
  -9   7  -2 38.2829 25.1919   8
  -9   7  -2 2.25891 28.1309   7
 -10   7  -2 3846.61 186.712   7
 -10   7  -2 4075.69 206.543   8
 -10   7  -2 3558.95 213.447   9
 -11   7  -2 1630.40 116.637   7
 -11   7  -2 1605.50 126.312   8
 -11   7  -2 1621.10 140.946   9
 -12   7  -2 362.089 50.9683   7
 -12   7  -2 379.384 60.1317   8
  12   7   2 357.127 63.4600   4
 -12   7  -2 411.696 67.5258   9
 -13   7  -2 3009.09 143.384   8
  13   7   2 2960.69 158.428   4
 -13   7  -2 2850.03 160.955   9
 -14   7  -2 72.3684 27.6536   9
 -14   7  -2 84.5263 23.9741   8
  14   7   2 59.3741 26.7006   4
  14   8  -2 1051.09 73.3831   4
 -14   8   2 1010.59 74.7891   9
 -13   8   2 2758.87 116.840   8
  13   8  -2 2824.90 140.632   4
 -13   8   2 2759.45 143.824   9
 -12   8   2 51.2914 30.2349   9
 -12   8   2 87.8848 29.9250   8
  12   8  -2 98.6421 33.3200   4
 -11   8   2 262.574 58.5596   9
 -11   8   2 256.005 47.2722   8
 -11   8   2 255.237 49.8667   7
  11   8  -2 249.861 54.1983   4
 -10   8   2 641.936 79.4419   8
  10   8  -2 626.756 84.5824   4
 -10   8   2 617.573 75.1360   7
 -10   8   2 559.435 84.7667   9
  -9   8   2 1154.56 109.237   8
   9   8  -2 1112.61 115.534   4
  -9   8   2 1074.72 99.8742   7
  -9   8   2 1165.04 124.071   9
  -8   8   2 2948.75 171.767   7
  -8   8   2 3035.21 198.130   9
   8   8  -2 3003.84 190.343   4
  -8   8   2 2868.27 173.601   8
  -8   8   2 3312.78 175.153   5
  -7   8   2 495.589 72.8248   8
  -7   8   2 593.442 82.4835   7
   7   8  -2 615.133 87.5078   4
  -7   8   2 584.970 89.8671   9
  -7   8   2 709.998 93.8609   5
  -6   8   2 274.267 58.8648   7
  -6   8   2 274.031 53.9944   8
  -6   8   2 395.085 73.3239   9
  -6   8   2 328.033 67.4739   5
   6   8  -2 284.138 58.4612   4
  -5   8   2 7969.29 286.580   8
  -5   8   2 8100.00 305.827   5
  -5   8   2 8202.09 294.267   7
   5   8  -2 9664.60 313.491   4
   5   8  -2 9195.89 311.213   5
  -5   8   2 8062.96 311.860   9
  -4   8   2 362.268 63.5666   7
   4  -8  -2 377.221 93.4430  11
  -4   8   2 295.333 57.9116   5
  -4   8   2 350.629 61.9975   8
   4   8  -2 438.981 74.8031   5
  -4   8   2 495.631 117.020  13
   4   8  -2 528.436 71.4849   4
  -4   8   2 393.613 69.7229   9
  -4  -8   2 520.540 116.197   2
  -3   8   2 2405.47 169.789   5
   3   8  -2 2361.60 165.159   5
   3  -8  -2 2276.94 220.122  11
  -3   8   2 2467.76 153.333   8
  -3   8   2 2353.78 251.387  13
  -3  -8   2 2861.53 258.171   2
  -3   8   2 2392.59 154.222   7
  -3   8   2 2488.08 168.416   9
  -2   8   2 12183.0 340.224   7
   2   8  -2 12065.9 374.454   5
  -2   8   2 12177.0 584.731  13
  -2   8   2 12042.1 382.487   5
  -2   8   2 12347.8 330.465   8
  -2   8   2 12423.8 370.303   9
  -1   8   2 60753.5 856.683   5
   1   8  -2 60047.9 839.160   5
  -1   8   2 60097.1 718.661   8
  -1   8   2 62987.1 740.733   7
  -1   8   2 59579.9 1303.54  13
  -1   8   2 57542.8 791.095   9
   0   8   2 9448.88 336.747   5
   0   8  -2 9351.25 333.248   5
   0   8   2 9956.54 284.986   7
   0   8   2 9191.57 522.429  13
   0   8   2 9781.41 282.308   8
   0   8  -2 9675.45 301.777   7
   1   8   2 31341.5 607.390   5
  -1   8  -2 29355.3 588.681   5
   1   8   2 27974.4 920.582  13
  -1   8  -2 30535.1 556.274   7
   1   8   2 33772.8 514.298   8
  -1   8  -2 31508.1 579.209   9
   2   8   2 3491.43 198.149   5
   2   8   2 2827.78 292.383  13
  -2   8  -2 3050.20 181.917   9
  -2   8  -2 3409.29 173.270   8
  -2   8  -2 2936.75 177.621   7
  -2   8  -2 2945.98 185.921   5
   3   8   2 1424.24 124.254   5
   3   8   2 1363.11 203.384  13
   3  -8   2 1492.16 182.987  11
  -3   8  -2 1223.24 117.418   7
  -3   8  -2 1389.25 125.524   9
  -3   8  -2 1301.26 113.780   8
  -3   8  -2 1321.01 124.862   5
  -4   8  -2 26140.4 549.924   9
  -4   8  -2 25467.7 507.434   8
  -4   8  -2 24531.5 520.236   7
   4  -8   2 26452.0 796.883  11
  -4   8  -2 25677.7 543.304   5
   4   8   2 25841.9 872.792  13
  -4  -8  -2 26763.0 719.983   2
  -5   8  -2 35917.5 630.774   5
  -5   8  -2 35629.9 631.529   7
  -5   8  -2 34700.4 603.997   8
  -5   8  -2 36446.8 660.769   9
  -6   8  -2 4743.87 244.814   9
  -6   8  -2 4876.77 226.803   5
  -6   8  -2 4791.89 232.355   7
  -6   8  -2 4651.09 224.986   8
  -7   8  -2 1696.86 149.540   9
  -7   8  -2 1705.28 131.093   5
  -7   8  -2 1593.08 131.338   7
  -7   8  -2 1562.37 133.735   8
  -8   8  -2 14299.8 381.644   7
  -8   8  -2 16295.7 382.146   5
  -8   8  -2 15506.3 453.550   9
  -8   8  -2 14580.4 398.122   8
   8   8   2 16418.3 421.074   4
  -9   8  -2 7841.71 285.179   8
  -9   8  -2 7668.50 266.797   7
  -9   8  -2 7936.64 319.941   9
  10   8   2 2285.91 152.768   4
 -10   8  -2 2228.21 145.243   8
 -10   8  -2 2290.84 139.190   7
 -10   8  -2 2199.64 164.698   9
 -11   8  -2 110.439 35.8797   8
 -11   8  -2 80.2967 36.1619   9
 -11   8  -2 170.234 38.0345   7
  11   8   2 85.7037 34.3801   4
 -12   8  -2 3264.92 168.642   9
 -12   8  -2 3165.12 130.907   7
  12   8   2 3209.82 155.216   4
 -12   8  -2 3090.49 146.171   8
  13   8   2 15167.5 293.407   4
 -13   8  -2 15450.7 284.063   8
 -13   8  -2 15674.5 317.645   9
 -12   9   2 2252.60 103.490   8
  12   9  -2 2355.83 115.712   4
 -12   9   2 2086.31 118.744   9
 -11   9   2 21095.6 343.353   7
  11   9  -2 22170.7 400.088   4
 -11   9   2 22160.8 372.499   8
 -11   9   2 20453.6 409.777   9
 -10   9   2 1896.30 122.119   8
 -10   9   2 1688.90 129.202   9
  10   9  -2 2119.67 134.385   4
 -10   9   2 2113.10 123.949   7
   9   9  -2 1211.72 108.449   4
  -9   9   2 1205.01 101.910   7
  -9   9   2 1067.36 96.9470   8
  -9   9   2 1074.45 108.843   9
  -8   9   2 50.0265 30.0259   8
  -8   9   2 28.0228 28.7119   9
   8   9  -2 55.8432 36.0295   4
  -8   9   2-7.17618 34.7093   7
  -7   9   2 6579.76 255.119   8
  -7   9   2 6598.08 280.438   9
  -7   9   2 7191.52 255.219   5
   7   9  -2 7685.60 277.506   4
  -7   9   2 7070.16 260.831   7
   6   9  -2 4099.85 200.299   4
  -6   9   2 3688.78 193.754   7
  -6   9   2 3454.91 186.724   8
  -6   9   2 3359.95 201.816   9
  -6   9   2 3701.70 199.372   5
   5   9  -2 3046.58 181.208   5
  -5   9   2 2382.75 154.372   8
  -5   9   2 2654.26 165.536   7
   5   9  -2 3065.15 168.824   4
  -5   9   2 2539.10 176.831   9
  -5   9   2 2791.92 179.304   5
  -4   9   2 447.095 70.9993   7
   4   9  -2 515.187 79.1892   5
  -4   9   2 397.067 65.8835   8
  -4   9   2 448.932 78.6165   9
  -4   9   2 430.081 77.9033   5
   3   9  -2 11847.5 373.174   5
  -3   9   2 11239.8 367.829   9
  -3   9   2 11506.4 333.279   7
  -3   9   2 11435.5 329.071   8
  -3   9   2 11319.9 372.753   5
  -2   9   2 341.967 60.4558   8
  -2   9   2 180.360 41.6544   5
   2   9  -2 270.306 60.3245   5
  -2   9   2 337.941 59.6603   7
   1   9  -2 868.764 104.757   5
  -1   9   2 903.430 90.4219   8
  -1   9   2 844.666 87.0691   7
  -1   9   2 786.125 95.4049   5
   0   9   2 163.553 44.2321   8
   0   9  -2 130.882 47.6110   5
   0   9  -2 224.133 46.6810   7
   0   9   2 90.9078 40.8946   5
  -1   9  -2 3487.64 211.275   5
  -1   9  -2 3725.58 194.132   7
   1   9   2 3447.92 202.433   5
  -2   9  -2 12845.3 403.948   5
   2   9   2 14173.5 397.992   5
  -2   9  -2 13059.2 371.202   7
  -2   9  -2 14467.7 358.991   8
  -3   9  -2 14067.8 406.434   9
   3   9   2 15293.1 398.087   5
  -3   9  -2 14634.2 370.764   8
  -3   9  -2 13592.5 383.974   7
  -3   9  -2 13449.1 405.431   5
  -4   9  -2 3748.43 208.888   5
  -4   9  -2 3760.28 212.712   9
  -4   9  -2 3842.14 204.346   7
  -4   9  -2 3853.63 192.693   8
  -5   9  -2 966.547 103.829   5
  -5   9  -2 980.728 104.865   7
  -5   9  -2 962.566 99.5293   8
  -5   9  -2 948.251 108.785   9
  -6   9  -2 6976.18 265.699   5
  -6   9  -2 7031.70 271.511   7
  -6   9  -2 6597.46 256.758   8
  -6   9  -2 6556.71 279.866   9
  -7   9  -2 7624.01 262.928   5
  -7   9  -2 7373.80 268.899   7
  -7   9  -2 7222.72 265.787   8
  -7   9  -2 7299.31 291.552   9
  -8   9  -2 9217.23 293.159   8
  -8   9  -2 9761.67 298.501   7
  -8   9  -2 9308.94 320.614   9
  -8   9  -2 10263.2 279.177   5
  -9   9  -2 105.828 40.3650   9
  -9   9  -2 49.7937 28.1154   8
  -9   9  -2 52.1658 30.0892   7
 -10   9  -2 7339.31 236.719   8
 -10   9  -2 7342.92 222.331   7
 -10   9  -2 7191.90 252.637   9
 -11   9  -2 4718.97 157.219   7
 -11   9  -2 4753.19 185.662   9
 -11   9  -2 4817.17 174.462   8
 -12   9  -2 3155.41 123.219   8
 -10  10   2 1563.35 104.846   9
 -10  10   2 1628.31 92.0011   7
 -10  10   2 1420.44 87.6316   8
  -9  10   2 8274.13 223.116   7
  -9  10   2 8256.44 230.101   8
  -8  10   2 5092.34 189.641   7
  -8  10   2 5099.38 194.346   8
  -8  10   2 4593.45 206.631   9
  -7  10   2 5029.48 200.672   8
  -7  10   2 4716.88 218.785   9
  -7  10   2 5190.63 201.571   7
  -7  10   2 5426.13 200.754   5
  -6  10   2 2271.17 139.687   7
  -6  10   2 2527.92 154.370   5
  -6  10   2 2214.01 137.625   8
  -6  10   2 2167.22 152.587   9
  -5  10   2 267.221 55.0593   8
   5  10  -2 257.019 47.7480   5
  -5  10   2 296.514 57.8818   7
   4  10  -2 442.854 68.3673   5
  -4  10   2 444.533 67.2852   7
  -4  10   2 384.269 61.8264   8
  -3  10   2 75.6069 35.1160   7
  -3  10   2 16.8004 28.3874   8
   3  10  -2 103.889 40.1045   5
   2  10  -2 7119.86 285.263   5
  -2  10   2 7233.29 244.821   8
  -2  10   2 7532.05 246.883   7
  -2  10   2 6726.67 277.840   5
  -1  10   2 419.935 64.4848   8
   1  10  -2 335.000 67.0046   5
  -1  10   2 327.595 71.7483   5
   0  10  -2 1666.95 144.864   5
   0  10   2 1668.26 137.684   5
   1  10   2 186.233 52.5691   5
  -1  10  -2 288.641 52.9206   7
  -1  10  -2 209.871 54.8728   5
   2  10   2 70.4832 37.3187   5
  -2  10  -2 100.429 42.5653   5
  -2  10  -2 73.6262 30.1812   7
  -3  10  -2 1553.16 111.850   8
  -3  10  -2 1387.56 126.476   5
   3  10   2 1676.35 123.921   5
  -3  10  -2 1302.91 112.302   7
  -4  10  -2 60.4111 26.9926   8
  -4  10  -2 65.6234 28.8007   7
  -4  10  -2 39.8723 28.0936   5
  -5  10  -2 25.8956 20.2138   8
  -5  10  -2 47.4127 28.7453   5
  -5  10  -2 83.6758 31.2668   7
  -6  10  -2 164.070 39.0297   8
  -6  10  -2 82.1288 28.1969   5
  -6  10  -2 201.360 45.5987   7
  -6  10  -2 227.263 53.2102   9
  -7  10  -2 995.039 84.1512   5
  -7  10  -2 1008.39 89.5600   8
  -7  10  -2 1128.30 95.7101   7
  -7  10  -2 1217.27 109.441   9
  -8  10  -2 3296.39 151.775   7
  -8  10  -2 3133.29 162.937   9
  -8  10  -2 3306.43 132.478   5
  -8  10  -2 3349.86 155.368   8
  -9  10  -2 1094.08 83.3728   8
  -9  10  -2 1154.88 82.2847   7
  -9  10  -2 1062.18 87.4146   9
 -10  10  -2 3355.85 124.137   7
 -10  10  -2 3402.59 131.146   8
  -8  11   2 51.2014 27.1003   8
  -7  11   2 2169.57 111.041   8
  -7  11   2 2411.93 113.722   7
  -6  11   2 2998.97 132.766   7
  -6  11   2 2709.68 129.917   8
  -5  11   2 8137.90 228.016   8
  -5  11   2 7963.08 218.205   7
  -5  11   2 8460.34 241.042   5
  -4  11   2 231.183 49.5462   8
   4  11  -2 236.280 42.6728   5
  -4  11   2 260.098 52.1765   7
   3  11  -2 7053.49 239.311   5
  -3  11   2 6748.20 206.203   8
  -3  11   2 6917.73 202.586   7
  -3  11   2 6618.65 235.719   5
  -2  11   2 567.264 69.8699   8
  -2  11   2 669.869 89.4461   5
  -1  11   2 8144.34 263.991   5
   1  11  -2 8400.15 282.136   5
   0  11  -2 1939.01 137.710   5
   0  11   2 2247.73 141.063   5
  -1  11  -2 5102.81 223.534   5
   1  11   2 5030.25 199.416   5
  -2  11  -2 1952.72 111.629   7
  -2  11  -2 1857.38 133.359   5
   2  11   2 2175.88 126.548   5
  -3  11  -2 7511.79 257.523   5
  -3  11  -2 7709.70 227.133   7
  -4  11  -2 1555.12 102.887   7
  -4  11  -2 1395.48 106.914   5
  -5  11  -2 592.608 65.6283   5
  -5  11  -2 696.945 68.9425   7
  -5  11  -2 815.066 68.8417   8
  -6  11  -2 11272.8 245.261   8
  -6  11  -2 11302.3 253.543   5
  -6  11  -2 11465.1 259.028   7
  -7  11  -2 9775.11 224.399   7
   1  12  -2 147.309 30.9356   5
   0  12  -2 11427.3 262.554   5
  -1  12  -2 5309.91 179.749   5
  -2  12  -2 1905.74 106.530   5
  -3  12  -2 2036.42 105.018   5
 -18   0   3 24.3772 17.4702  10
 -17   0   3 59.4263 28.8877   9
 -16   0   3 7.36034 22.0473   9
 -16   0   3 36.1052 22.8706   6
 -15   0   3 48.7443 25.5586   9
 -15   0   3 122.125 37.7570   6
 -14   0   3 6.60396 24.6512   9
 -14   0   3 6.64791 21.9005   6
 -13   0   3 54.9575 37.7001   9
  13   0  -3 25.0880 26.6165  10
 -13   0   3 38.2397 27.3005   6
  12   0  -3 13.3425 33.2249  12
 -12   0   3 94.8847 35.8708   6
 -12   0   3 4.69416 34.4529   1
  12   0  -3 77.4714 40.1995  10
  11   0  -3 33.1981 24.7917  12
 -11   0   3-8.50332 27.4990   1
  11   0  -3 60.4263 34.1594  10
 -11   0   3 22.9982 23.3680   6
 -10   0   3 40.7927 33.3238   1
  10   0  -3 7.13617 17.2601  10
  10   0  -3 19.3948 29.8334  12
  10   0  -3 27.9322 26.3918   3
 -10   0   3 0.76504 17.7619   6
  -9   0   3 9.00682 22.2250   1
   9   0  -3 9.73140 16.7540   3
  -8   0   3 12.4684 23.4547   1
   8   0  -3 23.6455 23.9002   3
   8   0  -3 27.8930 30.6881  12
   7   0  -3 14.3611 25.3523  12
   7   0  -3 13.8352 18.8499   3
   6   0  -3 40.1901 26.6292  12
   6   0  -3 72.3126 28.7079   3
   5   0  -3 41.6181 21.0136   3
   5   0  -3 56.2929 25.0547  12
   4   0  -3 30.1791 18.6600  12
   4   0  -3 35.0292 17.8031   3
   3   0  -3 6.08252 11.6721  12
   3   0  -3 13.9710 12.7737   3
   2   0  -3 120.543 25.3802   2
  -2   0   3 112.805 25.3889  11
   2   0  -3 99.4109 23.3314   3
  -1   0   3 46.6123 18.9112  11
   1   0  -3 143.498 26.4510   2
   0   0   3 42.6619 20.4999  11
   0   0  -3 406.770 41.4226   2
   1   0   3 23.6711 18.1714  11
  -1   0  -3 43.0908 19.5141   2
  -1   0  -3 44.1433 11.0768   1
   2   0   3 8.00326 16.2517  11
  -2   0  -3 19.8145 12.4426   1
  -3   0  -3 50.9677 22.7711   2
   3   0   3 59.4899 24.9297  11
  -3   0  -3 115.842 27.6575   1
  -4   0  -3 131.161 33.7192   1
   4   0   3 58.5395 23.3652  11
  -4   0  -3 73.4408 30.8750   2
  -5   0  -3 239.388 46.4382   2
  -5   0  -3 198.477 45.9688   1
  -6   0  -3 70.2363 29.9828   2
   6   0   3 44.3651 29.5232  11
  -6   0  -3 37.6697 30.1448   1
  -7   0  -3 45.5855 25.1320   2
  -7   0  -3 40.9202 33.4392   1
   7   0   3 46.0536 29.5947  11
   8   0   3 35.7099 25.6958  11
  -8   0  -3 83.3922 34.3106   1
  -8   0  -3 46.0813 26.1514   2
  -9   0  -3 5.49617 16.6806   2
  -9   0  -3 14.2419 27.9370   1
   9   0   3 30.8008 16.8582  10
 -10   0  -3 11.8607 22.4612   6
  10   0   3 10.9241 22.4240  10
 -10   0  -3-1.14395 27.1378   1
 -11   0  -3 8.88777 18.2550   6
 -11   0  -3 22.7967 26.7274   1
  11   0   3 7.67648 20.4028  10
 -12   0  -3 2.22124 18.1076   1
 -12   0  -3 5.90542 22.3366   6
  12   0   3 64.5392 32.8603  10
  13   0   3 229.277 51.3021  10
 -13   0  -3 3.71261 18.1915   6
 -14   0  -3 14.4733 21.5545   6
  14   0   3 17.7932 26.3110  10
 -15   0  -3 6.35707 20.4974   9
  15   0   3-5.76316 19.9374  10
 -16   0  -3 11.3632 21.8017   9
  16   0   3 23.3659 26.3753  10
 -16   0  -3 40.8758 21.6664   6
 -17   0  -3-5.61351 19.0582   9
  17   0   3 10.4437 18.1335  10
 -17   0  -3 0.91721 13.7004   6
 -18  -1   3 4373.54 150.622  10
 -18   1   3 3800.82 132.001  10
 -17  -1   3 2568.93 129.555   9
 -17   1   3 2506.76 130.068  10
 -17   1   3 2647.50 136.281   9
 -16   1   3 5158.76 214.786   9
 -16   1   3 4742.17 191.477   6
 -16  -1   3 4684.96 194.321   9
 -15  -1   3 589.827 76.8004   9
 -15  -1   3 628.259 74.0821   6
 -15   1   3 525.787 69.2721   6
 -15   1   3 674.058 84.3278   9
 -14   1   3 5589.38 243.927   9
 -14  -1   3 5303.51 218.208   6
 -14   1   3 5021.46 217.852   6
 -13   1   3 364.833 65.7895   9
  13   1  -3 467.253 78.9786  10
 -13  -1   3 445.389 68.1111   6
 -13   1   3 450.519 69.1209   6
 -12   1   3 125227. 1454.18   1
  12  -1  -3 123144. 1487.49  12
  12   1  -3 118027. 1461.95  12
  12  -1  -3 111728. 1109.03  10
  12   1  -3 111813. 1154.98  10
 -12  -1   3 114696. 1033.74   6
 -12   1   3 113890. 1042.18   6
 -12  -1   3 123955. 1478.08   1
 -12   1   3 120543. 1112.63   9
 -11   1   3 114.462 38.4367   9
 -11  -1   3 0.81434 34.9810   1
 -11   1   3 37.6187 27.7552   1
  11  -1  -3 17.5689 28.9006  12
  11   1  -3 50.0565 33.7168  12
  11  -1  -3 42.2725 21.7706  10
  11   1  -3 37.0774 29.4614  10
 -11  -1   3 59.3962 30.2759   6
 -11   1   3 38.4299 29.0848   6
 -10   1   3 139.165 39.2740   9
 -10   1   3 116.082 35.8802   6
  10  -1  -3 161.679 57.2628  12
 -10  -1   3 116.636 46.0145   1
  10   1  -3 249.669 62.0771   3
  10   1  -3 166.612 52.7773  12
  10  -1  -3 147.936 40.2617  10
  10   1  -3 125.198 40.2095  10
 -10  -1   3 115.428 34.6766   6
 -10   1   3 159.484 49.8014   1
   9   1  -3 3957.03 227.687   3
   9  -1  -3 3983.07 235.235  12
   9   1  -3 4002.72 232.475  12
   9   1  -3 4258.16 199.648  10
  -9   1   3 4253.02 228.171   1
  -9   1   3 3973.54 175.780   6
   8   1  -3 63777.7 845.987   3
   8   1  -3 63482.8 870.050  12
   8  -1  -3 66857.4 743.797   3
  -8   1   3 68314.8 858.851   1
   8  -1  -3 63624.2 868.113  12
   7   1  -3 28346.3 519.243   3
   7  -1  -3 29133.3 544.880  12
   7   1  -3 28900.0 547.426  12
   7  -1  -3 29106.4 452.185   3
  -7   1   3 30506.1 525.747   1
   6  -1  -3 31129.6 521.808  12
  -6   1   3 31822.6 488.763   1
   6   1  -3 31262.0 499.278   3
   6  -1  -3 30639.7 412.006   3
   6   1  -3 30927.5 528.295  12
   5   1  -3 1236.25 97.0023  12
   5   1  -3 1266.94 92.0551   3
   5  -1  -3 1309.14 99.2851  12
  -5   1   3 1372.40 80.2673  13
   5  -1  -3 1265.36 76.3078   3
  -5   1   3 1367.36 90.2458   1
  -4  -1   3 232.655 33.3630  11
   4   1  -3 227.953 38.5592   3
   4  -1  -3 239.072 32.2162   3
   4  -1  -3 224.619 40.1590  12
  -4   1   3 252.307 32.7341   1
   3  -1  -3 336.349 36.7237   3
   3   1  -3 303.486 41.5609   3
  -3  -1   3 286.817 35.2357  11
   3  -1  -3 391.283 48.2552  12
   3  -1  -3 321.160 35.2020   2
   2   1  -3 2084.53 98.9390   3
  -2   1   3 2168.01 104.000  11
   2  -1  -3 2157.12 101.732  12
   2   1  -3 2294.97 94.3032  12
  -2  -1   3 2213.77 96.9120  11
   2  -1  -3 2189.08 86.8834   2
   1   1  -3 150000. 662.083  12
   1  -1  -3 147144. 738.019   2
   1   1  -3 150190. 807.151   3
  -1   1   3 146412. 814.469  11
   1   1  -3 147064. 824.326   2
   0   1  -3 10230.8 215.099   2
   0   1  -3 10687.1 153.906  12
   0   1   3 10112.2 214.269  11
   0  -1  -3 9867.36 203.178   2
  -1  -1  -3 21099.7 319.129   2
   1   1   3 22062.3 321.625  11
  -1   1  -3 21372.6 308.700   2
  -2  -1  -3 55816.7 575.546   2
   2  -1   3 55908.7 599.250  11
  -2   1  -3 57585.2 482.343   1
  -2   1  -3 55397.2 521.312   2
  -3  -1  -3 23048.5 402.329   2
   3  -1   3 23917.4 414.928  11
  -3   1  -3 23578.7 359.187   2
  -3   1  -3 23469.3 350.603   1
  -4   1  -3 440.766 54.4044   2
   4  -1   3 501.652 66.8503  11
   4   1   3 545.553 59.1172  11
  -4  -1  -3 493.039 63.4291   2
  -5  -1  -3 53113.7 697.815   2
  -5   1  -3 51797.4 661.429   1
  -5   1  -3 53365.8 613.433   2
   5  -1   3 53707.1 696.116  11
  -6  -1  -3 19729.1 448.532   2
  -6   1  -3 19717.1 394.098   2
   6  -1   3 20637.3 455.846  11
  -6   1  -3 18915.2 437.698   1
  -7  -1  -3 89.5558 39.7013   1
   7   1   3 22.5089 21.5072  11
  -7   1  -3 57.8546 25.4688   2
   7  -1   3 32.1654 26.3174  11
  -7   1  -3 32.7347 22.2164   1
  -8  -1  -3 7444.61 295.382   2
  -8   1  -3 6900.33 305.453   1
  -8  -1  -3 7230.78 310.837   1
   8  -1   3 7700.42 307.686  11
  -8   1  -3 7777.78 268.410   2
  -9  -1  -3 32975.0 637.506   2
   9   1   3 31962.4 540.877  10
   9  -1   3 33076.8 543.331  10
  -9   1  -3 32250.4 694.521   1
  -9   1  -3 32156.9 500.421   6
  -9  -1  -3 32677.5 690.174   1
 -10  -1  -3 1480.48 137.187   2
  10  -1   3 1243.45 109.032  10
  10   1   3 1214.59 109.211  10
 -10  -1  -3 1253.13 144.083   1
 -10   1  -3 1247.31 145.708   1
 -10  -1  -3 1299.43 99.5483   6
 -10   1  -3 1762.25 119.831   6
  11  -1   3 544.938 75.3520  10
  11   1   3 519.361 74.4103  10
 -11   1  -3 554.067 101.720   1
 -11  -1  -3 484.810 90.8325   1
 -11  -1  -3 707.750 76.3578   6
 -11   1  -3 549.654 69.2542   6
  12  -1   3 18499.6 445.960  10
  12   1   3 18077.0 448.036  10
 -12  -1  -3 19066.4 572.107   1
 -12   1  -3 20265.2 619.827   1
 -12  -1  -3 19550.9 394.512   6
 -12   1  -3 18185.0 404.621   6
 -13   1  -3 3738.74 202.122   9
  13   1   3 3730.12 206.955  10
  13  -1   3 3765.83 203.461  10
 -13  -1  -3 3920.05 174.740   6
 -13   1  -3 3580.07 176.852   6
 -14   1  -3 6740.55 261.000   9
  14  -1   3 7215.60 273.507  10
  14   1   3 7046.55 276.433  10
 -14  -1  -3 7838.74 242.189   6
 -14   1  -3 6992.95 241.127   6
 -15  -1  -3 856.400 76.4846   6
  15  -1   3 772.033 86.3311  10
  15   1   3 712.882 87.0664  10
 -15   1  -3 721.489 75.9930   6
 -15   1  -3 582.901 76.8487   9
 -16   1  -3 1101.08 96.2904   9
 -16  -1  -3 1110.41 96.1980   9
  16   1   3 956.837 93.3601  10
  16  -1   3 953.565 89.1984  10
 -16   1  -3 959.459 79.5456   6
 -17  -1  -3 1543.13 99.5472   9
 -17   1  -3 1611.45 103.868   9
  17   1   3 1723.61 110.237  10
 -17   1  -3 1570.94 89.0496   6
  17  -1   3 1682.69 104.157  10
 -18  -2   3 6266.67 173.062  10
 -17  -2   3 12882.0 271.721   9
 -17   2   3 13580.1 302.592   9
 -17   2   3 12539.0 276.027   6
 -17  -2   3 12698.6 293.492  10
 -16   2   3 1066.89 97.5909   9
 -16  -2   3 1039.08 89.5627   9
 -16   2   3 915.950 84.2122   6
 -15   2   3 499.354 74.6328   9
 -15  -2   3 394.535 64.7151   9
 -15   2   3 594.783 74.1284   6
 -14   2   3 22981.9 508.177   9
 -14  -2   3 24322.6 459.721   6
  14   2  -3 24400.4 493.061   4
 -13   2   3 1507.70 130.337   9
 -13   2   3 1306.79 113.513   6
 -13  -2   3 1477.96 117.046   6
  13   2  -3 1439.09 124.773   4
 -12  -2   3 45205.4 643.510   6
 -12   2   3 43852.8 687.902   9
  12   2  -3 42335.7 727.997  10
  12   2  -3 42720.4 898.548  12
 -12  -2   3 45909.8 936.884   1
 -12   2   3 42985.0 644.631   6
  12  -2  -3 44763.9 902.933  12
  12   2  -3 46520.3 711.472   4
 -11   2   3 1075.48 105.267   9
  11  -2  -3 1242.31 146.816  12
  11   2  -3 1139.96 140.336  12
  11   2  -3 1151.36 117.352  10
  11  -2  -3 1089.42 105.612  10
 -11   2   3 1265.92 145.247   1
 -11  -2   3 1183.40 103.797   6
  11   2  -3 1078.50 137.602   3
 -11   2   3 1103.05 101.314   6
 -10   2   3 8283.04 280.130   9
  10  -2  -3 8698.66 284.765  10
 -10  -2   3 9133.23 362.646   2
 -10  -2   3 8778.51 271.548   6
  10  -2  -3 8651.83 368.778  12
  10   2  -3 8585.17 366.029  12
  10   2  -3 8075.67 357.732   3
 -10   2   3 9750.19 380.936   1
  10   2  -3 8658.35 308.683  10
 -10   2   3 8677.30 275.409   6
   9   2  -3 12970.8 418.393  12
  -9   2   3 14127.0 429.630   1
   9   2  -3 13432.0 367.051  10
  -9   2   3 13467.4 327.094   6
   9  -2  -3 13400.0 437.512  12
   9   2  -3 12646.3 429.788   3
   8  -2  -3 1281.20 128.177  12
   8   2  -3 1386.48 133.871   3
   8   2  -3 1232.87 123.368  12
  -8   2   3 1305.47 123.155   1
   7   2  -3 245.174 55.0529  12
   7  -2  -3 129.077 40.9445  12
   7   2  -3 229.038 53.9344   3
  -7   2   3 176.579 43.2987   1
   6   2  -3 6593.89 247.691   3
   6   2  -3 6440.20 246.948  12
  -6   2   3 6684.21 224.815   1
   6  -2  -3 6739.66 248.391  12
   5  -2  -3 28080.0 476.155  12
  -5   2   3 29225.7 436.146  13
   5   2  -3 28053.2 473.966  12
   5   2  -3 27472.8 470.075   3
  -5   2   3 28696.8 411.743   1
   5  -2  -3 29075.3 316.099   3
   4  -2  -3 42408.3 357.043   3
   4   2  -3 40417.6 526.021   3
   4  -2  -3 40831.7 537.501  12
   4   2  -3 41328.1 525.198  12
  -4  -2   3 41857.5 398.170  11
  -4   2   3 42829.4 551.986  13
  -4   2   3 42421.6 440.211   1
   3  -2  -3 1033.28 56.8460   3
  -3   2   3 943.514 86.8143  13
   3   2  -3 928.365 76.5899   3
  -3  -2   3 964.577 63.5061  11
   3   2  -3 883.940 70.3067  12
   3  -2  -3 946.224 53.7948   2
   3  -2  -3 917.891 77.7671  12
   2   2  -3 60078.7 573.993   3
  -2  -2   3 67302.6 557.231  11
  -2   2   3 65092.8 728.390  13
   2  -2  -3 63016.9 465.815   2
   2   2  -3 62585.3 510.650  12
   2  -2  -3 62986.1 603.458  12
   1   2  -3 153.464 21.3833  12
   1   2  -3 125.926 27.4674   3
  -1  -2   3 182.159 33.1273  11
   1  -2  -3 179.123 28.2577   2
   0  -2  -3 12310.0 245.327   2
   0   2  -3 12642.9 131.584  12
   0   2   3 12500.4 262.115  11
   0   2  -3 12311.8 242.870   3
  -1  -2  -3 23490.5 376.783   2
   1  -2   3 24097.5 398.129  11
   1   2   3 23458.7 349.888  11
  -1   2  -3 22979.2 351.814   2
   2   2   3 72831.7 609.531  11
   2  -2   3 72119.4 737.417  11
  -2  -2  -3 72594.6 726.870   2
   3  -2   3 36914.5 561.927  11
  -3   2  -3 36072.6 456.006   2
  -3  -2  -3 36651.1 561.567   2
   4  -2   3 32232.5 563.456  11
  -4   2  -3 32585.4 450.502   2
  -4   2  -3 31962.2 496.746   1
  -4  -2  -3 32004.9 555.843   2
  -5   2  -3 29337.1 528.058   1
  -5   2  -3 30721.8 451.761   2
   5   2   3 30909.0 605.373  13
   5  -2   3 30021.6 572.250  11
  -5  -2  -3 29586.0 562.304   2
   5   2   3 30928.0 420.534  11
   6  -2   3 73802.5 944.378  11
  -6   2  -3 76455.2 733.634   2
   6   2   3 76838.6 944.406  13
  -6  -2  -3 73900.3 927.408   2
  -7   2  -3 46138.4 590.127   2
  -7   2  -3 41164.4 727.495   1
   7   2   3 47453.5 731.806  13
  -7  -2  -3 43454.6 735.973   2
   7  -2   3 43788.8 758.148  11
   8  -2   3 49266.4 836.487  11
  -8   2  -3 47638.2 835.390   1
  -8  -2  -3 50603.8 816.734   2
  -9  -2  -3 7390.44 321.883   2
  -9   2  -3 7924.50 277.863   9
   9   2   3 7597.25 264.596  10
   9  -2   3 7213.01 251.725  10
  -9  -2  -3 8185.49 357.951   1
   9  -2   3 7681.42 344.623  11
  -9   2  -3 7541.93 351.216   1
  -9   2  -3 7696.85 251.764   6
 -10   2  -3 3002.18 177.702   9
 -10  -2  -3 2658.99 196.727   2
 -10   2  -3 3037.97 165.815   8
 -10  -2  -3 2565.51 206.093   1
  10   2   3 2424.30 156.552  10
  10  -2   3 2771.82 215.315  11
  10  -2   3 2548.28 154.654  10
 -10   2  -3 2441.80 145.065   6
 -10   2  -3 2523.60 213.239   1
 -11   2  -3 16128.2 414.866   9
 -11  -2  -3 16172.3 484.383   2
  11   2   3 15281.6 403.995  10
 -11   2  -3 17669.6 397.723   8
 -11   2  -3 15581.4 374.011   6
 -11   2  -3 17756.0 586.795   1
 -11  -2  -3 15906.0 525.314   1
  11  -2   3 15827.8 400.143  10
 -12   2  -3 9752.53 323.676   9
 -12   2  -3 11092.5 316.153   8
  12  -2   3 9402.21 312.609  10
  12   2   3 9533.01 326.287  10
 -12   2  -3 10764.3 465.766   1
 -12  -2  -3 10503.3 435.228   1
 -12   2  -3 9503.20 297.185   6
 -13   2  -3 13594.0 380.902   9
  13   2   3 14241.1 396.974  10
  13  -2   3 14172.4 382.897  10
 -13   2  -3 13684.3 349.957   6
 -14   2  -3 811.851 94.0338   9
  14   2   3 720.551 89.8274  10
 -14   2  -3 745.783 80.1147   6
  14  -2   3 715.869 85.0179  10
 -15   2  -3 4173.74 197.339   9
 -15   2  -3 4203.40 179.425   6
  15  -2   3 4393.65 196.584  10
  15   2   3 4339.50 204.048  10
 -16   2  -3 295.954 51.6196   9
 -16   2  -3 358.163 50.0570   6
  16   2   3 332.780 56.4278  10
  16  -2   3 333.672 50.1985  10
  17  -2   3 53.9826 18.3331  10
 -17   2  -3 20.3616 16.9519   6
 -17  -2  -3 42.6297 23.7512   9
 -17   3   3 120.763 30.6954   9
 -17  -3   3 104.804 28.7064  10
 -16  -3   3 1327.43 95.4356   9
 -16   3   3 1284.06 104.324   9
 -16   3   3 1261.82 96.3139   6
  16   3  -3 1476.88 100.277   4
 -15   3   3 58.2151 25.8818   9
 -15   3   3 21.6274 22.6674   6
  15   3  -3 45.3880 28.6840   4
 -14   3   3 466.211 74.0419   9
  14   3  -3 420.059 69.2435   4
 -14   3   3 435.319 65.8266   6
 -13   3   3 7.49241 24.4204   9
 -13   3   3 35.7841 26.9060   6
  13   3  -3 20.8618 27.3025   4
 -12   3   3 24594.2 534.115   9
  12  -3  -3 25442.4 684.787  12
 -12   3   3 22785.5 472.360   6
  12   3  -3 22377.2 515.521   4
 -11   3   3 16469.1 430.022   9
  11  -3  -3 16316.2 534.944  12
  11   3  -3 16139.1 530.258  12
  11   3  -3 16322.4 450.306  10
  11   3  -3 16062.5 557.656   3
 -11   3   3 16013.9 389.496   6
  11   3  -3 15676.6 431.152   4
 -10   3   3 1442.68 124.330   9
  10   3  -3 1498.29 156.438  12
  10   3  -3 1342.12 156.696   3
  10   3  -3 1485.75 133.561  10
 -10   3   3 1634.29 162.141   1
  10  -3  -3 1508.15 157.729  12
 -10   3   3 1364.90 110.784   6
  10   3  -3 1538.54 132.839   4
  -9   3   3 1172.68 106.278   9
   9  -3  -3 1149.62 131.057  12
   9   3  -3 1212.21 141.866   3
   9   3  -3 1138.42 130.586  12
  -9   3   3 1495.20 103.616   7
  -9   3   3 1345.39 138.244   1
   9   3  -3 1362.61 121.661  10
  -9   3   3 1312.75 104.255   6
   8  -3  -3 130.825 43.9496  12
   8   3  -3 157.136 50.1100  12
  -8   3   3 134.693 45.6617   1
   8   3  -3 160.135 52.3419   3
   7  -3  -3 490.909 76.4451  12
   7   3  -3 421.102 76.8966   3
   7   3  -3 488.345 77.2871  12
  -7   3   3 391.301 64.3403   1
   6   3  -3 7426.24 286.579   3
   6  -3  -3 8275.42 292.285  12
   6   3  -3 8139.47 286.303  12
  -5   3   3 32094.2 534.388  13
   5   3  -3 31058.6 544.301   3
   5  -3  -3 31420.4 531.104  12
   5   3  -3 32150.0 524.601  12
   4  -3  -3 34477.6 528.207  12
   4   3  -3 34063.1 490.720  12
  -4   3   3 34389.4 559.758  13
   3  -3  -3 12213.7 161.202   3
   3   3  -3 10993.9 283.178   3
  -3   3   3 11398.7 332.215  13
  -3  -3   3 12729.0 237.951  11
   3   3  -3 12145.4 257.660  12
   3  -3  -3 12384.1 191.840   2
   3  -3  -3 11317.6 288.319  12
   2   3  -3 261.018 42.9346   3
   2  -3  -3 234.777 42.9281  12
   2  -3  -3 348.576 37.3311   2
   2   3  -3 227.949 30.3415  12
  -2  -3   3 296.738 41.6909  11
   1  -3  -3 15967.3 278.045   2
   1   3  -3 16207.1 308.729   3
  -1   3   3 16903.5 434.505  13
  -1  -3   3 17278.4 327.572  11
   0   3  -3 2283.39 113.138   3
   0  -3   3 2547.19 133.935  11
   0   3   3 2630.45 178.287  13
   0  -3  -3 2447.06 122.114   2
  -1   3  -3 21862.8 346.940   3
   1  -3   3 22481.2 424.446  11
   1   3   3 21850.7 527.439  13
  -1  -3  -3 22697.0 411.999   2
  -2  -3  -3 6670.00 242.632   2
   2  -3   3 6942.66 254.477  11
   2   3   3 6541.09 292.690  13
  -2   3  -3 6449.58 189.440   3
   3  -3   3 11795.5 351.413  11
   3   3   3 11481.9 396.030  13
  -3  -3  -3 12004.7 347.691   2
   4   3   3 1576.35 149.225  13
   4  -3   3 1610.88 138.960  11
  -4  -3  -3 1718.08 139.004   2
   5   3   3 1987.88 165.791  13
   5  -3   3 1890.46 156.901  11
  -5  -3  -3 1849.34 152.115   2
   6  -3   3 14903.2 457.907  11
   6   3   3 15060.6 454.064  13
  -6  -3  -3 14642.1 439.309   2
   7  -3   3 3370.34 227.986  11
  -7  -3  -3 3416.23 220.017   2
  -7   3  -3 3027.63 207.915   1
   8  -3   3 10551.1 421.398  11
  -8   3  -3 10973.4 314.852   9
  -8   3  -3 9868.48 399.250   1
   8   3   3 10444.9 314.810  14
   8   3   3 10853.2 312.178  10
  -8   3  -3 11275.4 316.252   8
  -8  -3  -3 10440.5 396.335   2
  -9   3  -3 8.63755 22.6198   8
  -9  -3  -3 21.3588 28.6529   2
  -9   3  -3 38.9809 27.1636   9
   9  -3   3 14.9459 35.3008  11
  -9   3  -3 16.1067 28.0136   1
   9   3   3 22.1889 27.2018  10
   9  -3   3 58.5433 22.6205  10
  -9   3  -3 55.7614 27.3640   6
 -10  -3  -3 442.396 85.5118   2
 -10   3  -3 516.341 76.7450   9
  10  -3   3 455.690 65.3898  10
  10   3   3 518.979 74.7004  10
 -10   3  -3 448.368 93.0407   1
 -10  -3  -3 573.214 104.993   1
  10  -3   3 466.856 96.7768  11
 -10   3  -3 488.139 70.4390   8
 -10   3  -3 506.961 69.3125   6
 -11   3  -3 1559.27 133.271   9
 -11  -3  -3 1352.48 149.568   2
 -11   3  -3 1518.37 121.413   8
  11  -3   3 1558.23 123.719  10
  11   3   3 1471.29 127.876  10
 -11  -3  -3 1506.05 166.162   1
  11  -3   3 1477.82 169.579  11
 -11   3  -3 1465.72 117.892   6
 -12   3  -3 17573.8 448.327   9
  12  -3   3 18441.9 426.519  10
  12   3   3 17584.5 440.754  10
 -12   3  -3 17442.1 403.070   6
 -13   3  -3 32.2611 27.8763   9
 -13   3  -3 29.5074 24.4481   8
  13  -3   3 47.4431 28.4655  10
  13   3   3 14.0333 23.3483  10
 -13   3  -3-5.60311 24.2034   6
 -14   3  -3 3107.05 182.264   9
  14  -3   3 3264.30 169.065  10
  14   3   3 3096.50 176.618  10
 -14   3  -3 2927.00 156.078   6
 -15   3  -3 263.232 53.6535   9
 -15   3  -3 233.308 44.5007   6
  15  -3   3 280.203 46.5486  10
  15   3   3 225.561 46.5071  10
 -16   3  -3 27.9555 25.0520   9
  16   3   3 3.86646 18.7847  10
 -16   3  -3 19.1470 19.1782   6
 -17  -3  -3 437.711 51.6662   9
  17   3   3 510.077 56.0185  10
 -17   3  -3 513.993 50.1562   6
 -17   3  -3 596.846 57.6163   9
 -17  -4   3 8085.68 194.679  10
 -17   4   3 8486.36 212.016   9
 -16   4   3 1618.46 103.816   6
  16   4  -3 1687.55 105.589   4
 -16  -4   3 1627.50 105.847  10
 -16   4   3 1811.02 117.177   9
 -15   4   3 255.363 54.3299   9
  15   4  -3 226.682 47.5146   4
 -15   4   3 257.843 47.7284   6
 -14   4   3 47.6694 37.9712   9
 -14   4   3 7.04691 24.8090   6
  14   4  -3 36.2441 30.2683   4
 -13   4   3 1093.71 114.661   9
 -13   4   3 1163.79 105.660   6
  13   4  -3 1214.47 122.564   4
 -12   4   3 21553.0 509.280   9
 -12   4   3 20944.0 448.959   6
  12   4  -3 20367.9 504.204   4
 -11   4   3 18801.5 471.460   9
  11   4  -3 19817.7 629.234   3
 -11   4   3 20627.3 394.401   7
 -11  -4   3 18970.1 607.852   2
 -11   4   3 18816.2 425.178   6
  11   4  -3 18110.0 478.083   4
  11  -4  -3 21073.5 609.188  12
 -10   4   3 59.5999 32.0509   9
  10   4  -3 12.6818 29.0988   4
 -10  -4   3 3.98749 31.5805   2
  10  -4  -3 18.1073 29.0705  12
 -10   4   3 11.2566 24.3363   7
 -10   4   3 10.1291 19.6102   8
   9  -4  -3 372.431 76.0115  12
   9   4  -3 356.909 80.9588   3
  -9   4   3 332.043 51.9011   7
  -9   4   3 388.541 59.4502   6
  -9   4   3 436.912 62.4136   8
  -9   4   3 310.733 59.5024   9
   9   4  -3 401.094 70.3628   4
  -8   4   3 3494.66 183.150   9
   8   4  -3 3461.63 193.165   4
  -8   4   3 3617.20 169.499   7
   8   4  -3 3599.39 246.951   3
   8  -4  -3 3517.15 220.703  12
  -8   4   3 3706.59 178.534   8
  -8   4   3 3455.56 164.125   6
   7   4  -3 7817.50 343.735   3
   7  -4  -3 8496.77 326.501  12
  -7   4   3 8603.70 258.548   7
   7   4  -3 8596.25 290.713   4
   6  -4  -3 7899.23 296.285  12
   6   4  -3 8526.34 336.093   3
   5  -4  -3 152.712 42.1513  12
  -5   4   3 252.541 56.2634  13
   5   4  -3 115.746 40.4495   3
  -4   4   3 44.8819 32.1490  13
   4   4  -3 79.9245 32.7119   3
   3   4  -3 2058.26 137.008   3
  -3   4   3 2121.29 164.572  13
   3  -4  -3 2035.15 132.222  12
   2  -4  -3 2511.17 106.302   2
  -2   4   3 2724.58 188.290  13
  -2  -4   3 2724.70 132.348  11
   2  -4  -3 2491.78 143.811  12
   2   4  -3 2337.04 138.249   3
   1  -4  -3 466.437 54.2596   2
  -1   4   3 460.303 85.2791  13
  -1  -4   3 487.860 61.9845  11
   1   4  -3 426.712 57.7973   3
   0   4  -3 4980.46 184.624   3
   0  -4   3 5168.40 209.637  11
   0   4   3 4788.18 265.384  13
   0  -4  -3 5200.61 198.295   2
   1   4   3 9117.76 376.940  13
   1  -4   3 9384.57 302.672  11
  -1   4  -3 8967.64 236.322   3
  -1  -4  -3 9277.85 287.706   2
  -2  -4  -3 78.7959 31.6371   2
   2   4   3 66.0646 39.3775  13
  -2   4  -3 92.1221 27.0184   3
  -3   4  -3 3360.75 141.467   3
   3   4   3 2704.51 214.232  13
  -3  -4  -3 3063.62 189.815   2
   3  -4   3 3027.89 195.529  11
  -4   4  -3 1401.37 92.8885   3
   4  -4   3 1502.27 146.216  11
   4   4   3 1392.12 151.876  13
  -4  -4  -3 1276.93 129.737   2
  -5  -4  -3 107.022 43.9266   2
   5   4   3 105.132 42.2216  13
   5  -4   3 134.822 49.5184  11
   6  -4   3 1908.30 181.018  11
  -6  -4  -3 1850.48 167.425   2
   6   4   3 1834.36 172.972  13
  -7   4  -3 1354.94 113.054   9
   7  -4   3 935.640 131.313  11
  -7  -4  -3 1046.87 130.032   2
   7   4   3 1052.63 100.784  14
  -7   4  -3 1200.09 99.8388   7
  -7   4  -3 1124.68 103.295   8
  -8   4  -3 11285.5 342.576   9
  -8   4  -3 11055.5 303.105   7
   8  -4   3 10833.6 454.504  11
   8   4   3 11836.1 333.766  10
  -8   4  -3 10940.2 323.315   8
   8   4   3 10691.1 335.133  14
  -8   4  -3 11399.8 312.679   6
  -8  -4  -3 10541.3 418.050   2
  -9   4  -3 373.835 67.3694   9
  -9  -4  -3 378.828 85.1936   2
  -9   4  -3 414.231 58.9534   7
  -9   4  -3 322.596 60.9279   8
   9  -4   3 303.378 82.3222  11
   9   4   3 380.656 62.5719  10
  -9   4  -3 344.894 57.3721   6
 -10   4  -3 458.254 77.8412   9
 -10  -4  -3 402.188 84.8977   2
  10   4   3 430.200 70.4694  10
 -10   4  -3 372.665 64.7293   8
  10  -4   3 495.382 104.535  11
 -10   4  -3 379.373 63.1638   6
 -10   4  -3 402.403 58.9161   7
 -11   4  -3 6155.75 272.742   9
  11   4   3 6212.52 258.047  10
 -11   4  -3 5903.94 237.598   6
 -11   4  -3 6207.04 250.973   8
 -12   4  -3 118.383 44.9203   9
 -12   4  -3 95.4068 34.9391   8
  12   4   3 163.389 44.7120  10
 -12   4  -3 99.0027 32.5376   6
 -13   4  -3 6546.37 272.179   9
 -13   4  -3 6883.18 246.481   8
  13   4   3 6513.39 256.083  10
 -13   4  -3 6249.24 232.665   6
 -14   4  -3 3744.29 195.506   9
 -14   4  -3 3788.64 166.843   8
  14   4   3 3565.56 178.777  10
 -14   4  -3 3379.53 163.701   6
 -15   4  -3 577.021 72.2438   9
  15   4   3 610.647 69.7167  10
 -15   4  -3 539.758 63.2820   6
  16   4   3 565.385 59.8125  10
 -16   4  -3 524.648 55.4884   6
 -16   4  -3 498.209 58.8569   9
 -17  -4  -3 707.203 59.2997   9
 -17   4  -3 844.553 57.7719   6
  16   5  -3 1457.65 92.6031   4
 -16  -5   3 1388.37 83.1783  10
 -16   5   3 1450.27 97.8395   9
  15   5  -3 317.064 52.2368   4
 -15  -5   3 358.534 51.5721  10
 -15   5   3 326.198 49.1430   6
 -15   5   3 318.010 56.5764   9
 -14   5   3 863.844 84.9172   6
 -14  -5   3 879.578 88.9315  10
  14   5  -3 767.737 88.9028   4
 -14   5   3 806.583 92.6712   9
 -13   5   3 12694.8 336.512   6
 -13   5   3 12199.8 373.860   9
 -12   5   3 12711.1 301.718   7
 -12   5   3 12768.1 345.698   6
  12   5  -3 11683.7 382.094   4
 -12   5   3 11441.8 377.413   9
 -11   5   3 1676.35 119.173   7
 -11   5   3 1747.52 129.414   6
 -11   5   3 1786.86 130.244   8
  11   5  -3 1516.73 142.800   4
 -11   5   3 1642.25 145.065   9
 -10  -5   3 50495.0 1049.13   2
 -10   5   3 52647.3 712.647   8
 -10   5   3 49914.3 655.803   7
 -10   5   3 51360.4 681.580   6
  10   5  -3 51250.9 1036.26   3
  10   5  -3 46657.8 780.307   4
 -10   5   3 46908.4 753.160   9
   9  -5  -3 19476.5 553.080  12
  -9   5   3 17915.4 398.330   7
   9   5  -3 17372.7 592.455   3
   9   5  -3 16416.5 454.811   4
  -9   5   3 18865.4 402.802   6
  -9   5   3 19155.0 430.610   8
  -9   5   3 17832.3 453.642   9
  -8   5   3 501.326 65.0368   5
   8   5  -3 692.897 117.387   3
  -8   5   3 512.903 70.3808   7
   8   5  -3 442.623 73.4119   4
  -8   5   3 515.663 66.0193   6
   8  -5  -3 485.312 85.1060  12
  -8   5   3 550.000 73.4196   8
  -8   5   3 419.873 69.7898   9
   7  -5  -3 5726.52 277.439  12
   7   5  -3 5355.90 306.407   3
  -7   5   3 5626.13 223.785   7
   7   5  -3 5239.94 238.048   4
  -7   5   3 5599.50 225.984   8
  -7   5   3 5098.97 201.154   5
  -7   5   3 5600.29 233.024   9
   6   5  -3 55566.3 933.721   3
   6   5  -3 58518.0 756.605   4
  -6   5   3 57138.0 710.436   7
  -6   5   3 55525.5 675.893   5
  -6   5   3 60765.1 947.748  13
  -6   5   3 56832.0 696.523   8
   6  -5  -3 57179.6 833.527  12
  -6   5   3 61303.4 738.210   9
   5   5  -3 40421.9 757.752   3
  -5   5   3 42264.7 595.348   7
  -5   5   3 43731.0 815.350  13
  -5   5   3 40505.2 578.204   5
   5   5  -3 43547.7 616.902   4
   5  -5  -3 41685.3 684.722  12
  -5   5   3 41261.4 576.613   8
   4  -5  -3 74082.6 883.971  12
  -4   5   3 72751.7 1056.17  13
   4   5  -3 72058.5 957.056   3
   3   5  -3 20457.4 476.988   3
   3  -5  -3 20062.3 444.923  12
  -3   5   3 18840.5 548.164  13
   2  -5  -3 17227.1 405.949  12
  -2   5   3 16748.3 518.998  13
   2   5  -3 17762.7 427.234   3
   1  -5  -3 75620.1 740.888   2
   1   5  -3 75189.3 837.671   3
   1  -5  -3 72065.7 822.734  12
  -1  -5   3 76913.8 825.638  11
  -1   5   3 70476.9 1101.69  13
   0  -5   3 47391.2 693.330  11
   0   5  -3 46583.3 625.187   3
   0  -5  -3 46136.6 645.597   2
   1  -5   3 43682.2 716.978  11
  -1  -5  -3 42904.6 668.035   2
   2  -5   3 19493.8 511.566  11
  -2  -5  -3 19170.2 477.997   2
   3  -5   3 64444.6 987.004  11
  -3  -5  -3 61794.0 907.939   2
   4  -5   3 22431.8 614.124  11
   4   5   3 21214.8 651.170  13
  -4  -5  -3 20714.8 548.473   2
   5   5   3 51384.9 677.573  14
  -5   5  -3 49848.5 662.658   8
  -5   5  -3 49987.6 661.191   7
   5  -5   3 49642.1 950.396  11
   5   5   3 50161.0 993.414  13
  -6   5  -3 11206.2 326.267   8
   6   5   3 11877.0 471.168  13
   6  -5   3 11274.5 468.739  11
   6   5   3 11177.7 330.584  14
  -6   5  -3 11726.8 326.426   7
  -6  -5  -3 10934.4 426.850   2
  -6   5  -3 12382.7 340.304   9
  -7   5  -3 10153.6 326.146   9
  -7   5  -3 9813.51 311.421   8
   7   5   3 9805.44 320.953  14
   7  -5   3 10113.5 459.872  11
  -7  -5  -3 9683.67 410.164   2
  -7   5  -3 10897.7 303.623   6
  -7   5  -3 10087.7 303.261   7
  -8   5  -3 8459.57 295.702   8
  -8   5  -3 8877.88 317.952   9
   8  -5   3 9012.30 440.846  11
  -8   5  -3 8602.86 276.823   6
  -8   5  -3 8393.81 279.299   7
  -8  -5  -3 8238.49 387.854   2
   8   5   3 7971.61 301.684  14
  -9   5  -3 39096.9 642.697   8
  -9   5  -3 38636.7 685.652   9
   9  -5   3 40570.4 956.411  11
  -9   5  -3 39318.4 601.323   7
  -9   5  -3 41214.6 616.811   6
  -9  -5  -3 39751.5 859.486   2
 -10   5  -3 878.516 108.219   9
 -10   5  -3 905.069 100.069   8
 -10   5  -3 1037.20 97.2062   7
 -10   5  -3 925.345 94.9769   6
 -11   5  -3 10247.6 357.217   9
  11   5   3 11537.8 339.700  10
 -11   5  -3 11228.8 304.680   7
 -11   5  -3 10154.8 324.767   8
 -11   5  -3 10494.7 309.111   6
 -12   5  -3 148.517 48.6626   9
 -12   5  -3 130.424 41.6261   8
  12   5   3 168.553 41.2869  10
 -12   5  -3 156.420 41.0953   6
 -13   5  -3 134.669 46.5461   9
 -13   5  -3 148.505 39.8132   8
  13   5   3 122.747 37.8611  10
 -13   5  -3 160.209 40.5913   6
  14   5   3 20050.4 387.802  10
 -14   5  -3 18781.7 418.319   9
 -14   5  -3 19674.9 370.955   8
 -14   5  -3 18113.3 353.903   6
 -15   5  -3 12548.1 266.582   6
 -15   5  -3 12649.4 304.760   9
  15   5   3 13310.3 282.237  10
 -16   5  -3 145.717 31.2360   9
 -16   5  -3 232.214 33.4576   6
  16   5   3 209.565 39.2431   4
 -15   6   3 35.8450 20.9417   9
  15   6  -3 27.7669 21.8993   4
  14   6  -3 1664.21 121.250   4
 -14   6   3 1884.27 132.504   9
  13   6  -3 12230.9 358.846   4
 -13   6   3 12689.6 367.168   9
 -12   6   3 18755.8 392.843   8
 -12   6   3 17418.0 354.891   7
 -12   6   3 16193.0 437.575   9
 -12   6   3 19610.5 406.052   6
  12   6  -3 16397.1 448.511   4
 -11   6   3 4487.71 205.333   8
 -11   6   3 4194.50 187.595   7
  11   6  -3 3926.07 228.357   4
 -11   6   3 4662.79 201.969   6
 -11   6   3 4034.47 224.363   9
 -10   6   3 1266.36 128.994   9
 -10   6   3 1498.00 123.918   8
 -10   6   3 1370.42 113.290   7
  10   6  -3 1345.82 136.571   4
  -9   6   3 5148.88 222.273   7
  -9   6   3 5099.66 249.663   9
   9   6  -3 4661.60 249.267   4
  -9   6   3 5345.47 235.191   8
  -8   6   3 19747.8 451.897  14
   8   6  -3 18564.8 620.719   3
  -8   6   3 17456.5 421.947   8
  -8   6   3 18001.8 414.829   7
   8   6  -3 16932.9 462.531   4
  -8   6   3 17125.1 445.506   9
  -8   6   3 16259.8 368.626   5
   7   6  -3 3112.28 191.947   4
  -7   6   3 3410.24 181.891   7
  -7   6   3 3926.18 196.271  14
   7   6  -3 3172.26 249.805   3
  -7   6   3 3115.57 176.122   8
  -7   6   3 3351.78 174.073   5
  -7   6   3 3236.58 190.370   9
  -6   6   3 20987.3 614.344  13
   6  -6  -3 21224.0 534.221  12
  -6   6   3 19311.8 431.721   7
  -6   6   3 18481.1 420.397   8
   6   6  -3 21401.9 442.037   5
   6   6  -3 19243.3 601.475   3
   6   6  -3 20707.7 469.767   4
  -6   6   3 21246.2 445.071  14
  -6   6   3 19036.5 420.321   5
  -6   6   3 20059.0 456.478   9
  -5   6   3 13077.0 344.379   8
   5   6  -3 13997.9 488.688   3
   5  -6  -3 14663.1 424.528  12
  -5   6   3 13550.4 359.199   7
  -5   6   3 14902.7 361.273  14
   5   6  -3 14578.9 371.450   5
  -5   6   3 13839.4 506.859  13
   5   6  -3 15578.2 382.121   4
  -5   6   3 14488.2 377.792   9
  -5   6   3 13473.3 359.943   5
  -4   6   3 22843.4 676.428  13
   4   6  -3 22250.1 591.910   3
  -4   6   3 21484.7 428.221   8
   4  -6  -3 22474.5 512.767  12
  -4   6   3 20977.3 437.688   7
  -4   6   3 22612.8 432.252  14
   4   6  -3 22584.0 435.420   4
   4   6  -3 22198.9 460.564   5
  -4   6   3 21405.7 460.335   5
   3   6  -3 13807.2 446.866   3
  -3   6   3 13483.1 368.869   5
  -3   6   3 14568.7 359.954   9
   3   6  -3 13522.9 358.236   5
  -3   6   3 13088.6 337.376   7
   3  -6  -3 13582.5 393.021  12
  -3   6   3 13430.6 516.739  13
   3   6  -3 14024.3 328.044   4
  -3   6   3 12878.5 323.775   8
  -2   6   3 88.1885 27.3174   5
   2  -6  -3 135.181 42.1730  12
   2   6  -3 216.911 57.2446   3
  -2   6   3 118.741 34.8627   9
   2   6  -3 102.478 33.4003   5
  -1   6   3 371.430 64.2114   5
  -1   6   3 315.729 49.0301   8
  -1   6   3 394.830 59.4173   9
   1   6  -3 367.800 60.2067   5
  -1   6   3 461.966 102.542  13
   1  -6  -3 288.184 59.3694  12
   1   6  -3 327.407 65.0731   3
   0  -6  -3-2.31779 19.0712   2
   0   6   3 18.0177 16.6733   9
   0   6  -3 1.26298 18.7331   5
   1  -6   3 2544.19 191.104  11
  -1   6  -3 2284.69 143.562   7
   1   6   3 2370.17 232.561  13
  -1   6  -3 2306.92 143.746   5
   2  -6   3 15045.3 491.777  11
  -2   6  -3 14889.3 364.218   5
   2   6   3 15614.0 362.610  14
  -2   6  -3 14340.9 366.879   7
  -2  -6  -3 14413.1 445.929   2
  -3   6  -3 5790.58 226.567   5
   3   6   3 5132.85 351.572  13
   3   6   3 5552.35 223.702  14
   3  -6   3 5870.20 327.590  11
  -3   6  -3 6114.54 229.040   8
  -3   6  -3 5818.00 237.463   7
  -3  -6  -3 5360.08 285.455   2
  -4   6  -3 1295.55 107.053   5
   4  -6   3 1445.89 170.792  11
   4   6   3 1400.12 116.101  14
  -4   6  -3 1338.50 111.739   8
   4   6   3 1327.46 179.935  13
  -4   6  -3 1322.96 113.714   7
  -4  -6  -3 1231.42 142.937   2
  -4   6  -3 1500.57 119.362   9
  -5   6  -3 9.23294 22.1527   9
  -5   6  -3 64.7274 32.2337   8
   5   6   3 27.8530 23.0464  13
   5  -6   3 11.9544 32.8180  11
  -5   6  -3 118.044 39.4158   7
  -5   6  -3 39.9704 22.1392   5
   5   6   3 8.48827 17.2908  14
  -5  -6  -3 29.4101 31.6774   2
  -6   6  -3 5380.99 217.552   5
   6  -6   3 5187.18 343.325  11
  -6   6  -3 4879.04 221.977   7
   6   6   3 5265.88 346.955  13
   6   6   3 4873.53 229.400  14
  -6   6  -3 4985.94 228.290   8
  -6  -6  -3 5239.55 311.634   2
  -6   6  -3 5248.99 237.460   9
  -7  -6  -3 38.5920 33.8503   2
  -7   6  -3 78.9730 37.7095   9
   7  -6   3 71.3169 46.7850  11
   7   6   3 88.6285 35.5312  14
  -7   6  -3 77.3674 38.6304   8
  -7   6  -3 211.446 48.6815   7
  -8   6  -3 77.8968 35.8881   8
  -8   6  -3 185.387 54.6748   9
   8  -6   3 235.399 77.6074  11
  -8   6  -3 110.073 36.4280   7
  -8  -6  -3 143.204 57.1466   2
  -9   6  -3 5022.43 253.397   9
  -9   6  -3 4896.66 231.897   8
  -9   6  -3 4990.34 218.624   7
  -9   6  -3 5533.41 224.250   6
 -10   6  -3 2387.67 159.032   8
 -10   6  -3 2320.23 147.165   7
 -10   6  -3 2599.37 151.170   6
 -10   6  -3 2244.40 170.445   9
 -11   6  -3 16.3207 25.8110   9
 -11   6  -3 26.0415 27.1680   8
 -11   6  -3 24.9950 21.9225   7
 -11   6  -3 36.5433 25.8986   6
 -12   6  -3 317.153 52.0853   6
 -12   6  -3 386.106 52.8078   7
 -12   6  -3 327.719 57.5362   8
 -12   6  -3 393.186 70.3133   9
 -13   6  -3 6005.58 217.058   8
 -13   6  -3 6076.77 202.788   6
 -13   6  -3 5825.81 239.515   9
 -14   6  -3 2473.64 117.420   6
 -14   6  -3 2470.59 122.666   8
 -14   6  -3 2383.09 137.620   9
 -15   6  -3 303.578 37.0952   6
  15   6   3 265.813 44.5693   4
 -15   6  -3 346.277 46.7928   9
  15   7  -3 540.519 52.4542   4
 -14   7   3 39.8882 23.7168   9
  14   7  -3 40.0763 24.9123   4
 -13   7   3 252.570 52.6934   9
 -13   7   3 248.611 40.4478   8
  13   7  -3 215.932 47.4511   4
 -12   7   3 1010.84 89.0796   8
 -12   7   3 1149.97 91.4000   7
 -12   7   3 894.398 101.222   9
  12   7  -3 870.385 98.0051   4
 -11   7   3 25316.1 449.100   7
  11   7  -3 24477.1 540.654   4
 -11   7   3 24696.7 541.432   9
 -10   7   3 2309.62 151.539   8
 -10   7   3 2514.86 152.469   7
  10   7  -3 2246.33 169.372   4
 -10   7   3 2195.66 166.368   9
  -9   7   3 6063.19 250.293   8
  -9   7   3 5943.05 241.008   7
   9   7  -3 5619.02 270.504   4
  -9   7   3 5663.54 269.958   9
  -8   7   3 29.9206 29.9339   9
   8   7  -3 26.4084 28.8400   4
  -8   7   3-15.0076 30.2503   8
  -8   7   3 9.72212 43.6160   7
  -7   7   3 7065.22 269.881   7
  -7   7   3 6583.46 264.431   8
   7   7  -3 6941.16 288.266   4
  -7   7   3 6768.50 257.157   5
  -7   7   3 7039.03 293.144   9
  -6   7   3 9231.13 307.704   7
   6   7  -3 10000.3 453.862   3
  -6   7   3 9931.39 456.859  13
  -6   7   3 9303.43 309.725   8
  -6   7   3 9703.00 343.104   9
   6   7  -3 9707.64 328.700   4
  -6   7   3 9053.85 304.986   5
   5   7  -3 30827.4 768.949   3
  -5   7   3 28799.2 789.141  13
  -5   7   3 27753.7 529.268   7
   5   7  -3 29504.3 546.666   5
   5   7  -3 29679.0 549.687   4
  -5   7   3 26775.4 517.336   8
  -5   7   3 29351.8 574.388   9
  -5   7   3 27217.4 539.069   5
  -4   7   3 346.799 58.6435   8
  -4   7   3 327.370 60.9128   5
   4   7  -3 382.647 64.3807   5
  -4   7   3 420.099 100.863  13
  -4   7   3 408.519 69.0231   9
  -4   7   3 383.202 63.5127   7
   4   7  -3 323.569 78.3678   3
   4   7  -3 475.581 67.5729   4
  -3   7   3 29183.7 508.967   8
  -3   7   3 28432.6 826.637  13
  -3   7   3 32021.9 538.159  14
  -3   7   3 29323.6 525.865   7
   3   7  -3 29243.5 553.365   5
   3   7  -3 32040.2 525.254   4
  -3   7   3 29558.1 547.494   9
  -3   7   3 29018.1 569.010   5
  -2   7   3 3844.41 186.469  14
  -2   7   3 3591.82 174.944   8
  -2   7   3 3612.32 307.183  13
  -2   7   3 4266.73 193.891   7
   2   7  -3 4058.48 177.542   4
   2  -7  -3 3623.12 212.654  12
   2   7  -3 3648.16 197.898   5
  -2   7   3 3642.58 191.351   9
  -2   7   3 3498.24 201.141   5
  -1   7   3 19666.6 399.944   8
   1   7  -3 18537.8 444.343   5
   1  -7  -3 19920.3 497.545  12
  -1   7   3 20333.3 728.862  13
  -1   7   3 20130.5 407.002   7
   1   7  -3 21602.5 392.926   4
  -1   7   3 21528.8 437.092  14
  -1   7   3 19664.6 439.900   9
   1   7  -3 21713.2 442.957   7
  -1   7   3 19796.5 474.425   5
   0   7   3 70.4056 52.3261  13
   0   7   3 12.7480 16.9819  14
   0  -7  -3 7.41782 16.8254  12
   0   7   3-48.7488 45.8972   5
   0   7  -3 16.4119 21.6951   9
   0   7   3-23.5196 25.3487   7
   0   7  -3 21.7683 25.9939   5
   0   7   3 13.3642 20.3978   8
   0   7  -3 6.39615 18.7818   7
   1   7   3 1672.97 136.810   5
   1   7   3 1698.85 113.684   8
  -1   7  -3 1522.98 126.898   5
  -1   7  -3 1622.00 128.113   7
   1  -7   3 1690.08 166.022  11
   1   7   3 1722.96 128.840  14
   1   7   3 1480.71 203.974  13
  -1   7  -3 1740.54 128.915   9
   2   7   3 378.136 61.9095  14
   2   7   3 251.267 43.6054   5
   2   7   3 355.094 104.496  13
  -2   7  -3 335.615 61.7777   7
   2   7   3 410.879 59.7872   8
  -2   7  -3 407.992 66.9178   5
  -2  -7  -3 503.057 90.6527   2
  -2   7  -3 521.675 72.5513   9
   2  -7   3 432.267 89.6023  11
  -2   7  -3 402.351 59.0739   8
   3   7   3 6428.81 428.377  13
   3   7   3 6684.19 260.991  14
   3  -7   3 6628.65 368.106  11
  -3   7  -3 6679.14 268.240   7
  -3  -7  -3 6820.84 338.901   2
  -3   7  -3 7018.64 252.873   8
  -3   7  -3 6718.13 263.598   5
  -3   7  -3 7451.99 271.600   9
  -4   7  -3 5742.23 242.158   5
  -4   7  -3 5535.09 233.586   8
   4   7   3 5668.29 401.760  13
   4  -7   3 5437.22 352.166  11
  -4   7  -3 5669.52 249.079   7
   4   7   3 5348.99 240.440  14
  -4  -7  -3 5473.98 313.272   2
  -4   7  -3 6123.39 257.467   9
  -5   7  -3 2157.70 148.620   5
   5   7   3 1937.99 232.385  13
   5  -7   3 1806.78 211.311  11
  -5   7  -3 1453.00 124.888   8
   5   7   3 1592.87 134.852  14
  -5   7  -3 1590.46 133.783   7
  -5  -7  -3 1568.27 172.969   2
  -5   7  -3 1941.20 152.359   9
  -6   7  -3 1817.13 136.158   5
   6   7   3 1647.30 138.768  14
  -6   7  -3 1504.56 128.609   8
  -6   7  -3 1431.56 126.337   7
   6  -7   3 1710.51 208.165  11
  -6   7  -3 1700.35 144.299   9
  -6  -7  -3 1593.65 178.594   2
  -7   7  -3 539.041 73.2223   5
   7   7   3 429.580 74.8265  14
  -7   7  -3 458.310 73.8735   7
  -7   7  -3 507.580 77.5353   8
  -7   7  -3 453.350 79.6095   9
  -8   7  -3 13527.6 374.804   7
  -8   7  -3 13702.5 389.675   8
  -8   7  -3 14613.7 434.075   9
  -9   7  -3 591.883 82.7269   8
  -9   7  -3 595.397 79.3815   7
  -9   7  -3 744.720 99.4246   9
 -10   7  -3 89.3015 37.1439   8
 -10   7  -3 92.7660 33.4948   7
 -10   7  -3 116.576 42.0238   9
 -11   7  -3 376.794 60.9078   8
 -11   7  -3 376.062 55.8914   7
 -11   7  -3 418.534 71.7590   9
 -12   7  -3 872.981 75.3193   7
 -12   7  -3 804.895 82.2224   8
  12   7   3 790.723 88.6650   4
 -12   7  -3 901.972 95.6489   9
 -13   7  -3 4820.79 197.319   9
 -13   7  -3 4359.71 167.377   8
  13   7   3 4557.11 188.056   4
 -14   7  -3 36.3900 23.1415   9
 -14   7  -3 4.21719 13.8023   8
  14   7   3 12.1890 18.8515   4
 -13   8   3 629.409 53.5585   8
  13   8  -3 700.556 69.2675   4
 -13   8   3 623.338 66.4535   9
 -12   8   3 21239.4 360.953   8
  12   8  -3 20837.3 417.745   4
 -12   8   3 20158.3 416.652   9
 -11   8   3 11618.8 299.905   8
 -11   8   3 10961.4 275.123   7
  11   8  -3 11018.7 331.264   4
 -11   8   3 10794.8 329.899   9
 -10   8   3 6275.48 236.006   8
 -10   8   3 6403.86 230.547   7
 -10   8   3 6248.12 264.191   9
  10   8  -3 5945.48 256.845   4
  -9   8   3 7484.58 263.333   7
  -9   8   3 7317.96 266.770   8
   9   8  -3 6978.88 287.199   4
  -9   8   3 7207.27 292.512   9
  -8   8   3 8061.24 287.878   8
  -8   8   3 8463.13 291.231   7
   8   8  -3 8464.51 317.620   4
  -8   8   3 7692.53 307.273   9
  -7   8   3 16465.4 412.733   7
  -7   8   3 15223.7 400.547   8
  -7   8   3 16051.8 393.858   5
  -7   8   3 15763.6 438.522   9
  -6   8   3 27013.8 531.506   8
  -6   8   3 28448.1 545.287   7
  -6   8   3 27895.5 583.726   9
  -6   8   3 27561.0 535.817   5
   5   8  -3 1882.74 143.219   5
  -5   8   3 1680.46 131.421   8
   5   8  -3 1818.20 136.754   4
  -5   8   3 1699.84 135.286   7
  -5   8   3 1765.41 146.003   9
  -5   8   3 2017.52 156.959   5
   4   8  -3 948.500 106.231   5
  -4   8   3 724.950 86.3436   8
  -4   8   3 767.544 89.0042   7
   4   8  -3 861.214 91.4528   4
  -4   8   3 722.403 94.2585   9
  -4   8   3 833.319 107.718   5
   3   8  -3 6340.98 272.941   5
  -3   8   3 6191.99 243.166   8
  -3   8   3 7052.36 436.123  13
   3   8  -3 7266.97 254.439   4
  -3   8   3 6328.96 249.565   7
  -3   8   3 6492.51 270.511   9
  -3   8   3 6271.48 274.921   5
   2   8  -3 50074.3 768.279   5
  -2   8   3 51927.2 1193.76  13
  -2   8   3 51605.8 692.920   8
  -2   8   3 52862.8 705.050   7
  -2   8   3 51459.4 760.164   9
  -2   8   3 51529.6 793.370   5
  -1   8   3 1522.30 116.865   8
   1   8  -3 1569.57 138.661   5
  -1   8   3 1974.60 240.410  13
  -1   8   3 1708.52 123.392   7
  -1   8   3 1631.31 141.526   5
   0   8   3 946.687 91.4924   8
   0   8  -3 868.503 102.780   5
   0   8  -3 1023.60 102.781   7
   0   8   3 794.680 155.292  13
   0   8   3 909.104 96.0592  14
   0   8   3 898.899 101.212   5
   1   8   3 10062.8 290.721   8
  -1   8  -3 8897.61 323.809   5
   1   8   3 8670.91 520.400  13
   1   8   3 10029.6 325.177  14
  -1   8  -3 9563.44 318.075   7
   1   8   3 9613.56 332.151   5
   2   8   3 15343.0 347.888   8
  -2   8  -3 13150.8 393.095   5
   2   8   3 12805.0 634.771  13
  -2   8  -3 14758.4 367.065   8
  -2   8  -3 13456.0 385.627   7
   2   8   3 14646.7 400.549  14
  -2   8  -3 14474.7 395.460   9
   2   8   3 14965.9 405.212   5
  -3   8  -3 5367.67 250.016   5
   3   8   3 5511.64 407.643  13
  -3   8  -3 5923.02 240.314   8
  -3   8  -3 5555.97 250.607   7
   3   8   3 5961.95 258.234  14
  -3   8  -3 5953.50 255.979   9
   3   8   3 6299.03 251.790   5
  -4   8  -3 10059.0 335.292   5
  -4   8  -3 10478.9 327.420   8
  -4   8  -3 10377.3 343.613   7
   4   8   3 11310.1 357.520  14
  -4   8  -3 11361.9 358.447   9
  -5   8  -3 356.673 64.3056   5
  -5   8  -3 374.502 63.6271   8
  -5   8  -3 452.154 73.3647   7
   5   8   3 418.762 72.6032  14
  -5   8  -3 433.631 74.1475   9
  -6   8  -3 1741.24 136.121   5
  -6   8  -3 2149.47 155.123   7
   6   8   3 1692.62 142.183  14
  -6   8  -3 1570.84 132.066   8
  -6   8  -3 1930.13 153.737   9
  -7   8  -3 5518.71 246.336   8
  -7   8  -3 6213.23 241.158   5
  -7   8  -3 5584.60 245.826   7
  -7   8  -3 6058.76 273.757   9
  -8   8  -3 18813.5 434.090   7
  -8   8  -3 18618.1 445.533   8
  -9   8  -3 25362.8 479.865   7
  -9   8  -3 26458.4 514.886   8
  -9   8  -3 26686.9 560.516   9
 -10   8  -3 4600.88 191.727   7
  10   8   3 4867.37 211.062   4
 -10   8  -3 4543.88 204.264   8
 -10   8  -3 4690.00 225.077   9
 -11   8  -3 457.169 67.1338   9
 -11   8  -3 368.324 51.6573   7
 -11   8  -3 373.833 55.9707   8
  11   8   3 385.246 58.1517   4
 -12   8  -3 13402.1 254.482   7
 -12   8  -3 13186.6 288.669   8
  12   8   3 13747.6 299.223   4
 -12   8  -3 13906.0 314.401   9
 -13   8  -3 13816.5 255.894   8
  12   9  -3 10543.8 234.614   4
 -12   9   3 10275.1 245.380   9
 -11   9   3 178.083 36.0601   8
 -11   9   3 215.818 43.7861   9
  11   9  -3 191.488 40.0563   4
 -10   9   3 18963.7 369.551   8
 -10   9   3 19125.7 353.247   7
  10   9  -3 19166.9 396.794   4
 -10   9   3 17867.0 399.743   9
  -9   9   3 3968.64 181.349   8
   9   9  -3 3799.28 187.345   4
  -9   9   3 4253.34 183.331   7
  -9   9   3 3582.84 190.746   9
  -8   9   3 510.583 73.1008   8
   8   9  -3 395.595 64.4205   4
  -8   9   3 494.074 77.1360   7
  -8   9   3 447.359 70.8578   9
  -7   9   3 1771.63 132.169   8
  -7   9   3 1864.51 136.222   7
   7   9  -3 1920.63 138.444   4
  -7   9   3 1587.54 135.827   9
  -6   9   3 8037.84 282.546   8
  -6   9   3 8164.69 308.493   9
  -6   9   3 8393.01 284.382   7
   6   9  -3 9207.11 302.790   4
  -6   9   3 8560.52 294.559   5
   5   9  -3 2410.32 160.134   5
  -5   9   3 2121.45 147.351   8
   5   9  -3 2256.86 145.474   4
  -5   9   3 2535.16 172.369   5
  -5   9   3 1954.09 141.524   7
  -5   9   3 2004.92 153.867   9
  -4   9   3 17023.8 405.166   8
  -4   9   3 17263.6 411.311   7
   4   9  -3 17677.4 446.977   5
  -4   9   3 16865.0 446.957   9
  -4   9   3 16685.0 436.883   5
  -3   9   3 2249.15 146.139   7
   3   9  -3 2164.12 162.673   5
  -3   9   3 2130.73 143.100   8
  -3   9   3 2126.59 159.269   9
  -3   9   3 2390.15 177.557   5
   2   9  -3 2675.51 183.222   5
  -2   9   3 2458.91 152.138   8
  -2   9   3 2675.27 157.387   7
  -2   9   3 2706.43 183.824   5
   1   9  -3 5172.55 254.774   5
  -1   9   3 5320.85 218.959   8
  -1   9   3 5219.58 252.361   5
  -1   9   3 5641.24 218.293   7
   0   9  -3 2717.70 186.140   5
   0   9   3 2926.93 160.637   8
   0   9  -3 2986.35 172.219   7
   0   9   3 2729.42 182.263   5
  -1   9  -3 490.815 80.4067   5
   1   9   3 691.019 86.9002   8
  -1   9  -3 538.533 77.6194   7
   1   9   3 450.198 81.9599   5
  -2   9  -3 867.329 104.200   5
  -2   9  -3 883.890 99.3349   7
   2   9   3 939.489 104.685   5
  -3   9  -3 68.7436 34.7735   7
  -3   9  -3 172.823 43.8009   8
  -3   9  -3 159.827 50.7967   9
  -3   9  -3 82.5579 38.4499   5
  -4   9  -3 61.3376 32.5439   7
  -4   9  -3 35.9773 33.8423   9
   4   9   3 69.9593 32.1999  14
  -4   9  -3 83.1186 37.3407   8
  -4   9  -3 78.1615 34.1656   5
  -5   9  -3 93.3332 38.9423   9
  -5   9  -3 91.3385 35.5030   5
  -5   9  -3 98.3716 37.4503   8
  -5   9  -3 82.0602 33.5782   7
  -6   9  -3 201.817 52.9282   9
  -6   9  -3 127.433 39.1302   8
  -6   9  -3 142.612 40.8092   5
  -6   9  -3 240.152 54.5254   7
  -7   9  -3 5700.69 219.526   5
  -7   9  -3 5109.48 221.874   7
  -7   9  -3 4928.64 216.530   8
  -7   9  -3 5176.62 237.290   9
  -8   9  -3 243.500 48.7647   7
  -8   9  -3 270.798 52.1022   8
  -8   9  -3 287.467 58.4232   9
  -9   9  -3 1627.36 115.449   8
  -9   9  -3 1667.99 114.148   7
  -9   9  -3 1713.83 124.793   9
 -10   9  -3 4141.29 160.618   7
 -10   9  -3 4272.97 174.125   8
 -10   9  -3 4240.54 179.121   9
 -11   9  -3 12744.2 243.270   7
 -11   9  -3 13287.4 274.553   8
 -11   9  -3 13214.7 277.675   9
 -10  10   3 5785.34 169.427   8
   9  10  -3 238.459 37.6028   4
  -9  10   3 283.122 46.4550   8
  -9  10   3 261.450 48.2063   9
  -8  10   3 1786.31 113.052   8
  -8  10   3 1644.79 119.812   9
  -8  10   3 1932.65 117.501   7
   8  10  -3 1796.84 106.198   4
  -7  10   3 5052.65 196.545   8
   7  10  -3 5762.31 195.810   4
  -7  10   3 4804.53 212.296   9
  -7  10   3 5491.78 202.256   7
  -6  10   3 60.7073 33.7534   8
  -6  10   3 89.9131 48.5389   7
   5  10  -3 1436.82 113.791   5
  -5  10   3 1258.80 105.879   8
  -5  10   3 1507.17 116.123   7
   4  10  -3 339.605 61.0687   5
  -4  10   3 328.245 60.3377   8
  -4  10   3 485.322 72.3211   7
  -3  10   3 48.0685 39.1710   8
   3  10  -3 25.2224 30.0429   5
  -3  10   3 92.7623 48.3677   7
  -2  10   3 493.876 73.2653   8
   2  10  -3 398.859 71.6043   5
  -2  10   3 483.913 68.7451   7
   1  10  -3 448.500 76.9301   5
  -1  10   3 575.093 79.6952   8
   0  10   3 361.791 70.7617   8
   0  10   3 347.031 81.0121   5
  -1  10  -3 138.036 45.8325   5
  -1  10  -3 77.6029 27.5655   7
  -2  10  -3 45.3653 27.1717   7
  -2  10  -3 10.1319 26.5500   5
  -3  10  -3 2795.48 174.203   5
  -3  10  -3 2782.81 161.248   7
  -4  10  -3 1106.75 106.064   5
  -4  10  -3 984.224 95.8318   7
  -4  10  -3 1121.42 94.5635   8
  -5  10  -3 1686.10 124.034   5
  -5  10  -3 1669.54 123.071   7
  -5  10  -3 1671.37 115.391   8
  -6  10  -3 196.339 42.5926   5
  -6  10  -3 297.503 53.4350   7
  -6  10  -3 290.929 49.1029   8
  -7  10  -3 524.488 64.8644   7
  -7  10  -3 513.980 62.6481   8
  -7  10  -3 489.442 57.0557   5
  -8  10  -3 157.301 34.3013   7
  -8  10  -3 135.421 30.9123   8
  -9  10  -3 28.8188 17.9145   8
  -9  10  -3 44.5258 19.2688   7
  -7  11   3 544.198 59.2146   8
  -6  11   3 2717.80 125.486   8
  -5  11   3 7006.00 205.609   8
   4  11  -3 2764.11 137.796   5
  -4  11   3 2835.74 134.038   8
   3  11  -3 2396.21 139.518   5
  -3  11   3 2528.21 128.834   8
   2  11  -3 1323.81 108.781   5
  -2  11   3 1944.21 130.732   5
   1  11  -3 3426.65 178.647   5
  -1  11   3 3655.26 171.846   5
   0  11  -3 13922.4 360.745   5
   0  11   3 13537.8 310.239   5
  -1  11  -3 6960.50 254.814   5
  -2  11  -3 1733.32 125.398   5
  -2  11  -3 1682.48 102.523   7
  -3  11  -3 1237.52 103.397   5
  -3  11  -3 1155.52 87.3277   7
  -4  11  -3 10210.6 253.908   7
  -4  11  -3 9926.17 271.948   5
  -5  11  -3 11655.4 265.031   7
  -5  11  -3 11308.3 266.794   5
  -6  11  -3 4227.78 151.309   7
  -6  11  -3 3773.90 136.361   5
  -7  11  -3 592.130 53.9018   7
   0  12  -3 409.774 48.3567   5
  -1  12  -3 888.817 71.8599   5
 -18   0   4 4610.16 146.386  10
 -17   0   4 8210.39 234.731  10
 -16   0   4 4806.69 205.081  10
 -15   0   4 792.055 85.9031   9
 -15   0   4 342.668 57.0417   6
 -14   0   4 27075.7 512.647   9
 -14   0   4 23641.9 480.596   6
 -13   0   4 2617.14 162.352   9
 -13   0   4 1996.18 141.958   6
  12   0  -4 67701.9 1123.93  12
 -12   0   4 65862.5 816.521   6
 -11   0   4 3171.67 177.107   9
  11   0  -4 3470.68 246.063  12
 -11   0   4 3473.82 184.892   6
  10   0  -4 5651.27 302.742  12
 -10   0   4 5662.16 230.339   6
 -10   0   4 6329.11 302.588   1
  -9   0   4 227.032 55.2975   1
   9   0  -4 115.354 37.5744   3
  -9   0   4 176.973 41.4012   6
   9   0  -4 141.096 47.8066  12
   8   0  -4 15752.1 402.508   3
   8   0  -4 14839.6 434.893  12
   7   0  -4 1892.92 129.053   3
   7   0  -4 2252.16 159.583  12
  -7   0   4 2014.15 141.691   1
   6   0  -4 49.7808 29.9268  12
   6   0  -4 62.2469 24.8385   3
   5   0  -4 124103. 911.190   3
   5   0  -4 124679. 1011.78  12
   4   0  -4 2106.39 113.284   3
  -4   0   4 1917.79 111.992  11
   4   0  -4 2084.20 121.542  12
   3   0  -4 5301.96 174.507   3
  -3   0   4 4854.93 169.914  11
   3   0  -4 4981.55 175.030  12
  -2   0   4 1293.02 87.5408  11
   2   0  -4 1373.81 85.7474  12
   2   0  -4 1347.05 85.7159   2
   1   0  -4 43423.5 461.021  12
   1   0  -4 44889.7 493.255   2
   0   0   4 279239. 1318.48  11
   0   0  -4 278616. 1107.00  12
   1   0   4 67720.8 664.104  11
  -1   0  -4 64006.5 618.642   2
   2   0   4 64800.3 695.260  11
  -2   0  -4 64996.4 471.813   1
  -3   0  -4 236.471 44.5617   2
   3   0   4 235.241 45.5470  11
  -3   0  -4 239.984 36.0896   1
  -4   0  -4 51151.6 583.922   1
  -4   0  -4 50223.6 654.584   2
  -5   0  -4 56479.5 732.790   2
  -5   0  -4 55240.8 686.821   1
  -6   0  -4 183799. 1390.06   2
  -6   0  -4 178088. 1366.61   1
  -7   0  -4 12007.8 380.496   1
   7   0   4 12929.2 385.083  11
  -7   0  -4 11890.5 369.445   2
  -8   0  -4 8657.58 341.987   1
  -8   0  -4 9156.80 331.628   2
   8   0   4 8814.48 280.760  10
  -9   0  -4 3484.96 228.759   1
  -9   0  -4 3686.93 216.068   2
   9   0   4 3529.10 187.107  10
 -10   0  -4 33878.0 755.608   1
 -10   0  -4 32479.9 517.627   6
  10   0   4 32845.6 584.850  10
  11   0   4 32531.8 592.168  10
 -11   0  -4 33776.8 774.444   1
 -11   0  -4 32298.7 529.070   6
  12   0   4 5206.35 242.952  10
 -12   0  -4 5458.40 220.860   6
  13   0   4 3392.80 197.351  10
 -13   0  -4 3480.43 172.672   6
 -14   0  -4 22254.9 466.016   9
  14   0   4 23625.3 504.439  10
 -14   0  -4 23794.7 430.111   6
 -15   0  -4 4544.29 175.999   6
  15   0   4 4483.96 207.401  10
 -16   0  -4 298.907 49.0063   9
  16   0   4 346.550 54.9333  10
 -16   0  -4 294.189 41.2961   6
 -17   0  -4 17541.9 309.428   9
  17   0   4 18521.5 335.388  10
 -18  -1   4 6906.72 180.092  10
 -17  -1   4 11623.5 279.461  10
 -17   1   4 11477.5 266.131  10
 -16   1   4 27695.2 474.409  10
 -16  -1   4 26801.4 479.415  10
 -15   1   4 193.321 45.2607   9
 -15  -1   4 254.802 48.7409   9
 -15   1   4 203.950 45.5173   6
 -14   1   4 326.470 60.9081   9
 -14  -1   4 309.410 55.5847   9
 -14  -1   4 431.069 64.8433   6
 -14   1   4 341.493 62.0453   6
 -13   1   4 14180.1 387.806   9
 -13  -1   4 14445.7 383.977   9
 -13   1   4 13403.5 369.879   6
 -13  -1   4 13841.0 373.363   6
 -12  -1   4 291514. 1708.77   6
  12  -1  -4 296766. 2366.16  12
  12   1  -4 295328. 2359.51  12
 -11  -1   4 1964.23 180.651   1
  11  -1  -4 2166.55 198.525  12
  11   1  -4 1841.89 176.477  12
  11   1  -4 1776.71 173.119   3
 -11  -1   4 1750.88 130.370   6
 -11   1   4 1751.51 131.749   6
 -10   1   4 3169.20 166.797   9
 -10   1   4 3036.68 205.876   1
  10   1  -4 2712.59 205.269   3
  10   1  -4 2677.37 204.913  12
 -10  -1   4 2847.41 211.331   1
  10  -1  -4 2634.27 208.301  12
 -10  -1   4 3242.28 171.968   6
 -10   1   4 2649.49 158.162   6
   9   1  -4 36276.2 703.741   3
   9  -1  -4 36093.0 729.593  12
   9   1  -4 36481.4 721.671  12
  -9  -1   4 36841.4 559.410   6
  -9   1   4 36403.6 554.529   6
   8   1  -4 87949.9 1027.10   3
   8  -1  -4 85404.9 1065.08  12
   8   1  -4 87337.4 1061.80  12
   7   1  -4 144938. 1216.65   3
   7  -1  -4 148335. 1052.51   3
   7  -1  -4 144172. 1280.91  12
  -7   1   4 147804. 1106.04   1
   6  -1  -4 49544.1 559.862   3
   6   1  -4 47431.5 640.333   3
   6   1  -4 48887.2 694.089  12
   6  -1  -4 48282.2 693.575  12
  -6   1   4 47801.1 561.940   1
  -5   1   4 85106.0 641.579   1
   5  -1  -4 86912.5 702.467   3
   5   1  -4 84125.4 842.657  12
  -5   1   4 87802.6 778.239  13
   5   1  -4 84900.2 809.136   3
   4  -1  -4 9773.38 229.055   3
   4   1  -4 9329.11 250.975   3
  -4   1   4 9900.93 179.432   1
   4  -1  -4 9407.23 268.790  12
   4   1  -4 9116.60 252.771  12
  -4  -1   4 9600.23 236.921  11
   3  -1  -4 91519.6 687.425   3
   3   1  -4 88119.2 749.072   3
   3  -1  -4 88975.0 770.874  12
  -3  -1   4 89953.6 715.230  11
   3   1  -4 90966.1 725.575  12
  -3   1   4 88333.7 380.700   1
  -3   1   4 87136.5 774.959  11
   3  -1  -4 93076.7 677.754   2
   2   1  -4 3144.86 138.229   3
   2   1  -4 3368.71 126.945  12
   2  -1  -4 3306.17 127.329   2
  -2  -1   4 3324.08 139.909  11
  -2   1   4 3223.71 144.561  11
   1  -1  -4 3964.01 150.698  12
   1   1  -4 3975.73 125.855  12
   1  -1  -4 4048.31 145.475   2
  -1   1   4 3846.45 154.227  11
  -1  -1   4 4039.87 156.992  11
   1   1  -4 3951.59 158.597   2
   0   1  -4 915.473 55.6357  12
   0   1   4 898.080 75.6672  11
   0  -1  -4 860.778 70.6883   2
   0  -1   4 991.575 82.2920  11
   0   1  -4 939.724 76.7338   2
  -1   1  -4 52251.2 409.256  12
  -1  -1  -4 49116.4 558.623   2
  -1  -1  -4 52518.1 275.797   1
   1   1   4 53243.4 583.839  11
   1  -1   4 54616.1 636.957  11
  -1   1  -4 49866.8 557.918   2
   2   1   4 783.886 74.7138  11
  -2   1  -4 733.071 70.6764   2
  -2  -1  -4 881.922 57.0856   1
   2  -1   4 764.553 81.3455  11
  -2  -1  -4 696.875 73.2986   2
   3  -1   4 28514.0 506.345  11
  -3   1  -4 27458.8 399.371   1
  -3  -1  -4 28784.2 400.578   1
  -3   1  -4 26603.0 439.141   2
  -3  -1  -4 25983.3 462.342   2
   3   1   4 27652.3 447.428  11
  -4  -1  -4 16872.5 397.514   2
  -4   1  -4 17271.0 373.766   2
   4   1   4 18016.9 374.175  11
  -4  -1  -4 17935.2 368.565   1
   4  -1   4 18215.6 429.386  11
  -4   1  -4 17992.1 363.444   1
  -5  -1  -4 8841.10 302.012   2
  -5   1  -4 8979.02 287.244   1
   5  -1   4 8992.00 318.540  11
  -5   1  -4 8908.40 283.880   2
   5   1   4 9301.76 278.245  11
  -5  -1  -4 9439.52 297.443   1
  -6  -1  -4 17107.3 440.035   2
   6  -1   4 18282.4 474.320  11
  -6   1  -4 17638.5 415.319   2
   6   1   4 18702.8 410.018  11
  -6  -1  -4 18816.1 452.827   1
  -6   1  -4 17368.9 440.088   1
  -7  -1  -4 2329.27 168.743   2
   7   1   4 3324.00 177.729  11
  -7   1  -4 2390.12 160.229   2
  -7   1  -4 2260.19 172.720   1
   7  -1   4 3448.55 213.350  11
  -7  -1  -4 2422.31 175.409   1
  -8  -1  -4 22850.6 547.165   2
  -8   1  -4 22421.5 575.711   1
  -8  -1  -4 24088.4 584.324   1
  -8   1  -4 25044.6 533.647   2
   8   1   4 22701.4 454.125  10
   8  -1   4 24276.6 589.995  11
   8  -1   4 23598.1 459.282  10
  -9   1  -4 3518.56 241.985   1
   9   1   4 3340.75 182.233  10
  -9  -1  -4 3374.81 216.271   2
   9  -1   4 3481.02 185.113  10
  -9  -1  -4 3650.91 237.991   1
   9  -1   4 3571.87 232.087  11
  -9  -1  -4 3526.01 163.911   6
 -10  -1  -4 6051.42 294.368   2
 -10   1  -4 5391.16 218.064   6
 -10   1  -4 5964.53 326.791   1
  10  -1   4 5468.16 236.695  10
  10   1   4 5242.29 234.354  10
 -10  -1  -4 5726.92 211.775   6
 -10  -1  -4 5568.75 300.984   1
 -11  -1  -4 899.776 126.052   1
 -11  -1  -4 938.348 88.8231   6
  11   1   4 873.886 99.0113  10
  11  -1   4 833.482 96.7470  10
 -11   1  -4 1000.44 98.0426   8
 -11   1  -4 833.072 89.0019   6
 -12   1  -4 3686.18 201.635   9
  12   1   4 3634.71 205.330  10
  12  -1   4 3689.80 202.305  10
 -12  -1  -4 3833.77 178.373   6
 -12   1  -4 3636.54 182.866   6
 -13   1  -4 2615.83 164.103   9
  13   1   4 2780.77 178.293  10
  13  -1   4 2832.82 178.667  10
 -13  -1  -4 3136.59 156.946   6
 -13   1  -4 2952.49 163.805   6
 -14   1  -4 7368.60 265.089   9
  14  -1   4 7935.26 286.938  10
  14   1   4 7813.84 290.840  10
 -14   1  -4 7462.03 245.047   6
 -15   1  -4 4039.42 185.365   9
 -15  -1  -4 3605.69 179.856   9
  15  -1   4 4668.97 205.877  10
  15   1   4 4476.19 207.239  10
 -15  -1  -4 5057.03 176.109   6
 -15   1  -4 4522.05 181.065   6
 -16   1  -4 567.886 66.4680   9
 -16  -1  -4 526.278 63.7770   9
  16  -1   4 495.412 62.8871  10
  16   1   4 655.520 73.4490  10
 -16   1  -4 526.113 57.3117   6
 -17   1  -4 2258.29 109.381   9
 -17  -1  -4 2066.83 105.061   9
  17  -1   4 2482.93 117.887  10
  17   1   4 2514.88 124.371  10
 -17   1  -4 2403.74 102.065   6
 -18  -2   4 3667.36 125.761  10
 -17  -2   4 1129.67 86.0048  10
 -17   2   4 926.989 69.1217  10
 -16   2   4 236.659 44.8828   9
 -16   2   4 263.252 45.5726  10
 -16  -2   4 217.507 46.7558  10
 -15   2   4 10560.7 315.324   9
 -15   2   4 9844.33 293.250   6
 -15   2   4 10418.6 302.107  10
 -14   2   4 19124.9 449.949   9
 -14   2   4 17272.0 405.416   6
 -13   2   4 260.486 57.4115   9
 -13   2   4 129.748 39.6697   6
  13   2  -4 207.012 47.9519   4
 -12   2   4 10043.6 332.749   9
  12  -2  -4 10206.1 446.755  12
  12   2  -4 9791.71 429.478  12
 -12   2   4 9161.96 307.190   6
  12   2  -4 10090.3 328.133   4
 -12  -2   4 9627.66 308.374   6
 -11   2   4 49.0006 28.9854   9
  11  -2  -4 89.9561 46.4732  12
  11   2  -4 3.65506 25.0089  12
  11   2  -4 47.4463 36.9286   3
 -11  -2   4 34.9386 25.1778   6
 -11   2   4 99.3743 40.9968   6
 -11  -2   4 63.1716 40.9394   1
  11   2  -4 54.8376 29.6989   4
 -10   2   4 30652.9 541.143   9
 -10   2   4 29263.6 519.172   6
  10   2  -4 28957.0 673.489  12
  10  -2  -4 30514.0 719.984  12
 -10  -2   4 28599.1 513.473   6
  10   2  -4 30279.6 719.882   3
  10   2  -4 30219.7 552.046   4
  -9  -2   4 8260.01 264.864   6
   9  -2  -4 8831.97 369.041  12
   9   2  -4 8920.98 357.242  12
   9   2  -4 8623.75 364.238   3
  -9   2   4 8663.87 272.073   6
   9   2  -4 8969.44 291.750   4
   8   2  -4 7536.27 322.196   3
   8  -2  -4 7297.45 315.503  12
   8   2  -4 7344.98 307.719  12
  -8   2   4 7534.84 241.162   6
  -8   2   4 8355.89 295.374   1
   7   2  -4 5332.61 248.773   3
   7  -2  -4 5182.75 251.094  12
   7   2  -4 5445.14 251.726  12
  -7   2   4 5869.37 225.296   1
  -6   2   4 1105.30 87.4413   1
   6  -2  -4 1022.70 105.649  12
   6   2  -4 980.978 100.644  12
  -6   2   4 1034.19 90.9139  13
   6   2  -4 1049.05 103.820   3
  -5   2   4 31600.2 516.668  13
  -5  -2   4 32658.3 429.607  11
   5   2  -4 30825.3 516.583  12
  -5   2   4 33360.2 414.749   1
   5  -2  -4 29353.4 523.940  12
   5   2  -4 29846.4 516.593   3
   5  -2  -4 32231.6 387.419   3
   4  -2  -4 4020.13 136.165   3
   4   2  -4 3677.89 172.092   3
   4  -2  -4 3701.34 179.828  12
  -4   2   4 4038.40 192.728  13
   4   2  -4 3626.78 165.241  12
  -4  -2   4 3913.87 150.036  11
  -3   2   4 73819.4 865.635  13
   3  -2  -4 72478.4 743.663  12
  -3  -2   4 75429.4 662.588  11
   3   2  -4 73186.0 670.223  12
   3  -2  -4 76647.2 591.424   2
   3  -2  -4 75081.1 596.468   3
   2   2  -4 8684.38 241.376   3
   2  -2  -4 8779.59 206.221   2
  -2  -2   4 8977.81 235.876  11
   2  -2  -4 8755.31 250.411  12
   2   2  -4 9284.09 210.938  12
   1   2  -4 48866.6 561.229   3
   1  -2  -4 48665.4 510.997   2
  -1  -2   4 52481.1 595.382  11
   1   2  -4 51934.1 430.426  12
  -1   2   4 48647.3 592.276  11
   0   2  -4 8399.80 141.616  12
   0   2   4 7915.40 236.267  11
   0  -2  -4 7968.09 220.890   2
   0  -2   4 8430.67 253.204  11
   0   2  -4 8022.95 223.982   3
  -1  -2  -4 87002.4 783.257   2
   1   2   4 87822.2 772.011  11
  -2  -2  -4 914.934 89.8838   2
   2   2   4 1046.03 86.0267  11
   2  -2   4 926.971 94.2761  11
  -2   2  -4 929.148 82.9622   2
  -3  -2  -4 60.3704 29.4419   2
   3  -2   4 86.5932 45.5690  11
  -3   2  -4 81.7374 30.4033   2
   3   2   4 61.8203 27.6616  11
  -4  -2  -4 22.4903 23.6302   2
  -4   2  -4 48.6311 26.5152   2
   4  -2   4 45.3490 32.4996  11
  -5  -2  -4 990.654 111.515   2
   5  -2   4 1012.41 116.279  11
   5   2   4 1058.53 90.7832  11
  -5   2  -4 963.335 93.2795   2
  -5   2  -4 1040.24 103.410   1
  -6  -2  -4 16483.3 460.331   2
   6   2   4 16992.9 502.501  13
  -6   2  -4 16100.8 442.486   1
   6  -2   4 16473.0 477.457  11
   6   2   4 17375.9 371.886  11
  -6   2  -4 16819.7 399.715   2
  -7  -2  -4 12371.0 414.885   2
   7  -2   4 12127.3 424.086  11
   7   2   4 12185.5 419.109  13
  -7  -2  -4 13869.8 431.882   1
  -7   2  -4 13826.1 370.248   2
  -7   2  -4 12386.5 417.596   1
  -8  -2  -4 17701.8 506.332   2
  -8   2  -4 16776.4 516.804   1
   8   2   4 18313.2 407.813  14
  -8  -2  -4 18983.3 529.589   1
   8  -2   4 18175.8 540.977  11
   8  -2   4 18136.0 400.863  10
   8   2   4 17448.8 404.366  10
  -9   2  -4 782.826 89.1183   9
  -9  -2  -4 915.461 118.531   2
  -9   2  -4 740.097 115.183   1
   9  -2   4 684.133 111.885  11
  -9  -2  -4 721.938 107.548   1
   9   2   4 773.919 89.1722  10
   9  -2   4 777.497 87.2349  10
 -10   2  -4 375.991 63.1281   9
 -10  -2  -4 220.263 60.2398   2
  10  -2   4 282.059 78.4908  11
 -10   2  -4 340.535 84.6022   1
 -10  -2  -4 232.966 67.7190   1
  10   2   4 227.091 50.1454  10
  10  -2   4 239.603 50.5391  10
 -10   2  -4 223.905 48.6278   6
 -11   2  -4 66.3935 33.0450   9
 -11   2  -4 93.7136 34.4972   6
 -11  -2  -4 104.046 47.0082   2
 -11   2  -4 75.2085 47.8270   1
 -11   2  -4 104.371 36.3833   8
 -11  -2  -4 64.9042 43.3500   1
  11   2   4 102.436 35.1835  10
  11  -2   4 90.0702 34.8213  10
 -12   2  -4 4995.89 232.125   9
 -12   2  -4 5364.22 224.833   8
  12   2   4 4775.56 233.007  10
  12  -2   4 4851.41 228.479  10
 -12   2  -4 4906.94 216.593   6
 -13   2  -4 12457.1 361.779   9
  13   2   4 12620.3 375.440  10
  13  -2   4 12774.8 366.122  10
 -13   2  -4 12351.7 335.359   6
 -14   2  -4 1804.50 133.287   9
  14  -2   4 1794.95 130.411  10
  14   2   4 1670.96 132.023  10
 -14   2  -4 1745.46 120.538   6
 -15   2  -4 909.675 89.9015   9
  15  -2   4 975.033 91.0135  10
  15   2   4 946.005 94.5664  10
 -15   2  -4 932.479 82.9170   6
 -16   2  -4 2834.82 140.099   9
 -16  -2  -4 2506.20 132.755   9
  16   2   4 2917.62 149.289  10
  16  -2   4 3028.58 140.196  10
 -16   2  -4 2782.94 128.233   6
 -17   2  -4 8062.91 196.574   9
 -17   2  -4 8348.57 188.147   6
 -17  -3   4 1993.42 105.983  10
 -16  -3   4 1834.13 119.018  10
 -16   3   4 1845.90 115.905   9
 -15   3   4 17167.6 382.104   6
  15   3  -4 18466.3 382.648   4
 -15  -3   4 17501.6 402.283  10
 -15   3   4 18415.3 409.494   9
 -14   3   4 7681.27 285.418   9
 -14   3   4 6819.02 253.803   6
  14   3  -4 7272.11 265.818   4
 -13   3   4 7270.41 287.033   9
  13   3  -4 6763.22 274.760   4
 -13   3   4 7218.74 264.158  10
 -13   3   4 6292.08 252.983   6
 -12   3   4 10171.1 322.745   6
  12   3  -4 10180.5 344.155   4
 -11   3   4 18784.8 451.097   9
  11  -3  -4 19131.6 599.658  12
  11   3  -4 18980.3 591.967  12
  11   3  -4 19032.2 620.353   3
 -11   3   4 17556.3 418.028   6
  11   3  -4 17541.8 455.202   4
 -10   3   4 2301.35 154.743   9
  10  -3  -4 2562.38 214.666  12
  10   3  -4 2121.02 201.381   3
  10   3  -4 2167.51 192.333  12
 -10   3   4 2181.45 144.566   6
  10   3  -4 2129.09 156.299   4
   9   3  -4 2531.87 211.886   3
  -9   3   4 2459.98 152.642   9
  -9   3   4 2672.83 141.533   7
   9  -3  -4 2444.65 198.663  12
   9   3  -4 2548.15 198.982  12
  -9   3   4 2496.42 149.954   6
   9   3  -4 3026.05 180.325   4
  -8   3   4 9385.33 265.036   7
   8   3  -4 9019.63 374.717   3
   8  -3  -4 8874.57 358.134  12
   8   3  -4 8922.94 353.283  12
  -8   3   4 9160.28 272.315   6
   8   3  -4 9208.28 299.889   4
   7   3  -4 14141.5 434.733   3
   7  -3  -4 14349.1 432.028  12
   7   3  -4 14637.7 417.682  12
   6   3  -4 47159.5 695.396  12
   6  -3  -4 47404.4 743.278  12
  -5   3   4 95.0015 37.3319  13
   5   3  -4 91.7820 36.8552   3
   5   3  -4 82.2936 29.8714  12
   5  -3  -4 52.2291 31.0262  12
  -4   3   4 42.6604 27.6072  13
   4   3  -4 45.5994 26.4489   3
   4   3  -4 93.2716 29.0985  12
  -4  -3   4 101.527 24.7568  11
   3   3  -4 36829.7 558.541   3
  -3  -3   4 40816.5 506.116  11
   3   3  -4 38247.6 470.736  12
   3  -3  -4 37461.5 572.584  12
   3  -3  -4 40893.9 429.570   2
  -3   3   4 38099.3 667.881  13
   3  -3  -4 42027.8 410.235   3
   2  -3  -4 55071.3 677.368  12
   2  -3  -4 56608.5 542.497   2
   2   3  -4 59727.4 493.446  12
  -2   3   4 56241.7 841.514  13
  -2  -3   4 59108.5 642.115  11
   1  -3  -4 87803.7 721.771   2
  -1   3   4 89929.5 1091.58  13
   0   3  -4 1507.18 103.663   3
   0  -3  -4 1465.89 101.613   2
   0   3   4 1718.70 157.277  13
   0  -3   4 1659.92 120.024  11
  -1   3  -4 16218.8 336.038   3
  -1  -3  -4 16607.9 371.389   2
   1  -3   4 16851.2 406.067  11
  -2  -3  -4 13340.8 358.009   2
   2   3   4 13491.3 335.591  11
   2  -3   4 13391.0 380.113  11
  -2   3  -4 13277.5 309.087   3
  -3  -3  -4 42790.3 684.502   2
   3   3   4 45055.2 602.680  11
   3  -3   4 44331.6 730.399  11
  -4  -3  -4 50284.3 779.422   2
   4   3   4 53895.2 644.212  11
   4   3   4 48721.0 890.372  13
   4  -3   4 52496.8 836.482  11
  -4   3  -4 52415.0 690.574   2
  -5  -3  -4 18309.8 493.684   2
   5  -3   4 20339.2 548.225  11
   5   3   4 18179.2 547.391  13
  -5   3  -4 20442.2 434.776   2
  -6  -3  -4 53244.7 873.513   2
   6  -3   4 56359.4 949.891  11
   6   3   4 54967.0 945.022  13
  -6   3  -4 58306.5 746.584   2
  -7  -3  -4 373.978 78.5726   2
   7   3   4 396.407 81.5384  13
   7  -3   4 462.652 91.6985  11
  -8   3  -4 90325.5 929.619   9
  -8  -3  -4 87082.9 1177.52   2
   8   3   4 88481.6 948.811  14
   8  -3   4 89963.5 1280.15  11
   8   3   4 89187.9 919.429  10
   8  -3   4 90162.1 890.689  10
  -9   3  -4 20949.6 467.704   9
  -9  -3  -4 19627.7 571.615   2
   9  -3   4 20997.0 633.247  11
   9   3   4 19897.4 445.923  10
   9  -3   4 20705.4 436.100  10
  -9   3  -4 20756.3 455.272   8
  -9   3  -4 19891.3 426.365   6
 -10   3  -4 25043.0 526.943   9
 -10  -3  -4 23516.3 629.262   2
 -10   3  -4 24079.5 492.922   8
  10   3   4 22576.2 489.619  10
 -10  -3  -4 24377.8 648.878   1
  10  -3   4 23841.4 479.377  10
 -10   3  -4 22517.0 458.907   6
  10  -3   4 24800.4 704.504  11
 -11   3  -4 22837.3 512.404   9
 -11  -3  -4 21604.9 600.617   2
 -11   3  -4 21379.1 462.229   8
 -11   3  -4 20390.7 442.038   6
 -11  -3  -4 22700.4 638.535   1
  11   3   4 20714.6 476.620  10
  11  -3   4 21351.0 461.611  10
 -12   3  -4 44698.3 714.771   9
 -12   3  -4 44253.0 653.289   8
  12   3   4 42861.1 689.489  10
  12  -3   4 45064.8 671.735  10
 -13   3  -4 5673.15 248.048   9
  13  -3   4 5982.38 235.794  10
  13   3   4 5497.26 240.812  10
 -13   3  -4 5860.60 229.453   8
 -13   3  -4 5381.31 218.596   6
 -14   3  -4 1865.31 135.005   9
  14  -3   4 1948.01 126.356  10
  14   3   4 1927.97 136.924  10
 -14   3  -4 2211.52 129.604   8
 -14   3  -4 1787.35 120.330   6
 -15   3  -4 6409.91 226.939   9
  15  -3   4 6507.09 210.297  10
  15   3   4 6073.41 223.967  10
 -15   3  -4 5959.33 202.061   6
 -16   3  -4 19496.3 345.641   9
  16   3   4 19598.3 360.002  10
 -17   3  -4 12455.0 219.629   6
 -16  -4   4 5094.18 178.836  10
  16   4  -4 5536.85 176.034   4
 -16   4   4 5305.16 184.670   9
 -15  -4   4 9303.59 275.462  10
 -15   4   4 9577.77 269.998   6
  15   4  -4 9419.66 271.849   4
 -15   4   4 9858.49 289.217   9
 -14   4   4 51547.4 678.461   6
  14   4  -4 50612.2 700.342   4
 -14  -4   4 51505.7 712.442  10
 -13   4   4 19003.2 424.100   6
  13   4  -4 18586.9 462.911   4
  12   4  -4 3232.59 200.348   4
 -12   4   4 3435.07 185.868   6
 -12   4   4 3424.31 199.741   9
 -11   4   4 5697.36 240.195   6
  11   4  -4 5400.06 261.725   4
 -11   4   4 5861.68 209.845   7
 -11   4   4 5560.04 255.066   9
 -10   4   4 37297.5 641.566   9
 -10   4   4 37890.0 550.706   7
  10  -4  -4 38978.2 844.655  12
  10   4  -4 37544.4 868.401   3
 -10   4   4 37696.0 604.260   6
  10   4  -4 37640.4 683.734   4
  -9   4   4 6799.84 245.922   8
  -9   4   4 6215.47 228.018   7
   9  -4  -4 6203.22 323.626  12
   9   4  -4 6169.63 345.005   3
  -9   4   4 6344.42 240.328   6
   9   4  -4 5820.80 261.732   4
  -9   4   4 6302.91 256.346   9
  -8   4   4 58.3375 32.1638   9
  -8   4   4 81.0540 31.8201   8
   8  -4  -4 87.1090 37.1615  12
   8   4  -4 53.0094 33.4366  12
   8   4  -4 36.2149 33.5965   3
  -8   4   4 65.5345 28.8879   6
   8   4  -4 95.3031 39.1079   4
   7   4  -4 12807.8 445.766   3
  -7   4   4 13882.6 341.331   7
   7  -4  -4 13345.6 429.183  12
   7   4  -4 14675.5 440.759  12
  -7   4   4 14605.6 329.113   6
  -7   4   4 14235.8 347.823   8
   7   4  -4 13623.4 369.160   4
  -7   4   4 14906.3 362.942   9
   6   4  -4 5300.96 269.923   3
   6  -4  -4 5625.17 270.131  12
   6   4  -4 6099.41 264.620  12
  -6   4   4 5756.71 218.648   7
   6   4  -4 5754.89 228.215   4
  -6   4   4 6351.76 283.432  13
   5  -4  -4 82492.4 981.070  12
  -5   4   4 82700.9 1026.72  13
   4  -4  -4 6291.96 261.594  12
   4   4  -4 6414.45 264.697   3
  -4   4   4 6029.06 281.706  13
   3  -4  -4 12800.2 358.462  12
   3   4  -4 12943.8 359.371   3
  -3   4   4 13259.7 431.551  13
   2   4  -4 912.667 91.3599   3
   2  -4  -4 792.354 67.5267   2
  -2   4   4 685.418 104.153  13
  -2  -4   4 796.948 79.6031  11
   2  -4  -4 642.354 82.1848  12
   1   4  -4 13861.0 344.908   3
  -1   4   4 14045.7 469.136  13
  -1  -4   4 15022.7 368.409  11
   1  -4  -4 14697.6 316.567   2
   0  -4  -4 5322.67 208.463   2
   0   4  -4 5441.22 211.222   3
   0  -4   4 5412.69 235.969  11
   0   4   4 5180.99 295.071  13
  -1  -4  -4 39577.3 617.909   2
  -1   4  -4 39136.7 561.524   3
   1  -4   4 40563.7 680.960  11
  -2  -4  -4 17599.8 439.855   2
  -2   4  -4 17247.9 367.442   3
   2  -4   4 17898.2 475.998  11
  -3   4  -4 1606.90 114.395   3
   3   4   4 1457.18 165.695  13
   3  -4   4 1589.45 150.507  11
  -3  -4  -4 1498.66 137.618   2
  -4   4  -4 912.052 86.7825   3
   4   4   4 802.692 125.091  13
   4  -4   4 832.798 116.959  11
  -4  -4  -4 750.607 102.658   2
   5  -4   4 6281.38 328.713  11
   5   4   4 6127.34 338.556  13
  -5  -4  -4 5954.65 298.687   2
  -6  -4  -4 162.372 52.7706   2
   6  -4   4 255.557 75.0194  11
  -6   4  -4 182.400 42.2827   8
   6   4   4 137.276 39.3062  14
  -6   4  -4 127.605 35.3082   7
   6   4   4 157.784 57.1713  13
  -7   4  -4 8613.53 286.622   9
  -7   4  -4 7908.62 280.505   8
   7  -4   4 8123.80 400.184  11
  -7   4  -4 7794.12 257.163   7
   7   4   4 7876.26 283.226  14
  -7  -4  -4 7680.63 359.325   2
  -8   4  -4 17619.3 432.885   9
  -8  -4  -4 16688.0 540.212   2
   8   4   4 16536.6 430.927  14
   8  -4   4 16656.7 587.457  11
   8   4   4 17584.4 409.848  10
  -8   4  -4 16598.4 414.560   8
  -8   4  -4 17176.3 386.919   7
  -9   4  -4 5032.49 239.792   9
  -9  -4  -4 4604.58 287.852   2
  -9   4  -4 4698.93 219.534   8
   9  -4   4 4950.69 327.068  11
  -9   4  -4 5008.15 208.754   7
   9   4   4 4785.01 223.263  10
  -9   4  -4 4572.20 206.295   6
 -10   4  -4 10789.8 358.021   9
 -10  -4  -4 10487.1 438.078   2
 -10   4  -4 10217.1 327.226   8
 -10  -4  -4 11535.0 464.986   1
 -10   4  -4 11186.0 307.096   7
  10  -4   4 11113.9 493.809  11
  10   4   4 10789.6 340.095  10
 -10   4  -4 9906.56 307.956   6
 -11   4  -4 2324.54 167.920   9
 -11   4  -4 2268.78 153.900   8
  11   4   4 2250.84 155.955  10
 -11   4  -4 2116.79 143.677   6
 -12   4  -4 10049.6 340.973   9
  12   4   4 10065.9 322.442  10
 -12   4  -4 9675.26 311.886   8
 -12   4  -4 9698.82 300.218   6
 -13   4  -4 10323.1 330.242   9
 -13   4  -4 10186.2 297.370   8
  13   4   4 10106.5 310.399  10
 -13   4  -4 9402.10 280.898   6
 -14   4  -4 1386.11 113.464   9
 -14   4  -4 1365.12 99.7968   8
  14   4   4 1301.20 104.816  10
 -14   4  -4 1232.69 96.0115   6
  15   4   4 559.017 63.6994  10
 -15   4  -4 499.023 57.7896   6
 -15   4  -4 598.020 69.0179   9
  16   4   4 3059.31 127.043  10
 -16   4  -4 2789.69 115.439   6
 -16   4  -4 2885.83 121.544   9
  16   5  -4 5285.34 159.788   4
  15   5  -4 749.697 74.1757   4
 -15   5   4 793.768 71.6100  14
 -15  -5   4 799.049 73.3234  10
 -15   5   4 787.920 78.9898   9
 -14  -5   4 348.447 55.6064  10
 -14   5   4 382.392 63.8106   9
  14   5  -4 348.860 59.0726   4
 -13   5   4 8074.21 267.924   6
  13   5  -4 7347.92 281.113   4
 -13  -5   4 7560.41 274.582  10
 -13   5   4 7328.99 282.742   9
 -12   5   4 8274.17 280.082   6
  12   5  -4 7291.87 298.125   4
 -12  -5   4 8123.90 296.693  10
 -12   5   4 8183.35 307.527   9
 -11   5   4 11605.8 320.922   8
 -11   5   4 10539.2 291.411   7
 -11   5   4 10990.4 323.911   6
  11   5  -4 9726.46 359.242   4
 -11  -5   4 10238.7 342.286  10
 -11   5   4 9872.20 342.132   9
 -10   5   4 8021.12 276.289   8
 -10   5   4 7342.07 255.536   7
 -10   5   4 7585.29 267.517   6
  10   5  -4 6875.37 302.529   4
 -10  -5   4 7195.58 284.174  10
 -10   5   4 7074.88 286.258   9
  -9   5   4 8299.06 284.479   8
  -9   5   4 7855.92 267.398   7
   9  -5  -4 8198.39 378.960  12
   9   5  -4 8239.43 414.640   3
  -9   5   4 8259.00 271.475   6
   9   5  -4 7379.58 307.466   4
  -9  -5   4 8150.70 293.449  10
  -9   5   4 7835.58 295.683   9
  -8   5   4 38497.6 606.895   8
   8  -5  -4 38647.1 787.721  12
   8   5  -4 38623.2 870.820   3
  -8   5   4 38065.2 590.371   7
   8   5  -4 36380.7 664.543   4
  -8   5   4 38921.8 640.368   9
  -7   5   4 4874.42 214.810   8
   7   5  -4 4739.52 293.042   3
  -7   5   4 5011.60 215.670   7
   7  -5  -4 4881.12 269.335  12
   7   5  -4 4824.54 232.459   4
  -7   5   4 5131.67 225.563   9
  -6   5   4 656.040 79.9367   8
   6   5  -4 668.027 107.823   3
  -6   5   4 1132.06 134.722  13
   6  -5  -4 724.688 103.131  12
   6   5  -4 891.197 91.3257   5
   6   5  -4 1011.57 100.630   4
  -6   5   4 646.534 78.8060   7
  -6   5   4 682.493 81.9553   5
  -6   5   4 646.719 80.7340   9
  -5   5   4 4459.33 194.389   8
   5   5  -4 4175.18 197.984   5
  -5   5   4 4484.82 199.406   7
  -5   5   4 4191.12 259.631  13
   5   5  -4 4397.51 198.947   4
   5   5  -4 4268.15 249.948   3
  -5   5   4 4088.75 190.182   5
  -5   5   4 4788.87 204.258   9
  -4   5   4 58672.9 682.662   8
   4   5  -4 56647.9 861.965   3
  -4   5   4 55862.1 957.447  13
   4  -5  -4 57041.4 838.790  12
  -4   5   4 56953.5 695.929   7
   4   5  -4 59798.1 694.728   4
  -4   5   4 57327.8 714.217   5
  -3   5   4 119.568 50.2072  13
   3   5  -4 156.575 43.2656   3
   3  -5  -4 163.110 48.3511  12
   2  -5  -4 14831.2 409.461  12
   2   5  -4 14161.2 392.966   3
  -2   5   4 13676.1 492.480  13
   1  -5  -4 28405.8 471.875   2
  -1  -5   4 28562.9 545.134  11
   1  -5  -4 25683.8 537.175  12
  -1   5   4 25242.5 690.630  13
   1   5  -4 27830.1 537.024   3
   0  -5  -4 29896.8 534.736   2
   0  -5   4 29594.8 598.979  11
   0   5  -4 30396.4 545.925   3
  -1  -5  -4 21361.8 489.708   2
  -1   5  -4 22857.1 461.208   3
   1  -5   4 21469.9 535.083  11
  -2   5  -4 3564.48 179.751   3
   2  -5   4 3432.44 227.973  11
  -2  -5  -4 3363.60 205.143   2
   3   5   4 19682.7 407.429  14
   3  -5   4 18696.1 558.719  11
  -3   5  -4 18692.2 408.121   7
  -3  -5  -4 18202.7 506.316   2
  -4   5  -4 37342.4 583.187   8
   4   5   4 34806.4 871.366  13
   4  -5   4 37063.8 829.242  11
  -4   5  -4 37255.0 584.975   7
   4   5   4 37349.7 577.492  14
  -4  -5  -4 34982.5 732.282   2
  -5   5  -4 40098.5 609.942   7
  -5   5  -4 42684.6 568.215   5
  -5   5  -4 40854.3 623.367   8
   5   5   4 39389.2 920.165  13
   5  -5   4 40935.5 910.601  11
   5   5   4 41329.4 634.273  14
  -5  -5  -4 39135.0 805.343   2
  -6   5  -4 8639.68 284.722   7
   6   5   4 9143.58 442.152  13
   6   5   4 8718.46 302.557  14
   6  -5   4 9191.74 444.322  11
  -6   5  -4 9117.05 302.574   8
  -6  -5  -4 8929.00 394.406   2
  -7  -5  -4 398.855 88.8758   2
   7   5   4 638.124 84.8182  14
  -7   5  -4 428.627 69.3521   8
   7  -5   4 422.665 103.795  11
  -7   5  -4 528.644 72.7895   7
  -7   5  -4 426.364 69.7284   9
  -8  -5  -4 26768.0 705.435   2
  -8   5  -4 26268.8 530.945   8
   8  -5   4 28319.0 812.550  11
  -8   5  -4 26244.3 503.902   7
   8   5   4 26215.8 560.961  14
  -8   5  -4 26778.6 498.386   6
  -8   5  -4 28732.8 573.178   9
  -9  -5  -4 2600.76 222.129   2
   9  -5   4 2819.43 262.185  11
  -9   5  -4 2333.71 159.907   8
  -9   5  -4 2554.21 156.738   7
  -9   5  -4 2672.93 159.917   6
  -9   5  -4 2742.24 183.339   9
 -10   5  -4 7889.62 291.379   8
 -10   5  -4 8302.33 272.712   7
 -10   5  -4 8205.38 277.098   6
 -10   5  -4 8617.68 326.726   9
 -11   5  -4 2076.73 131.106   7
  11   5   4 1989.90 140.351  10
 -11   5  -4 1760.58 135.796   8
 -11   5  -4 1784.15 128.719   6
 -12   5  -4 975.692 97.9169   8
  12   5   4 1083.79 101.075  10
 -12   5  -4 871.958 87.5995   6
 -12   5  -4 1065.36 112.629   9
 -13   5  -4 2159.60 133.619   8
  13   5   4 2453.20 140.710  10
 -13   5  -4 2100.72 127.048   6
 -13   5  -4 2266.22 150.742   9
 -14   5  -4 149.808 37.1192   9
 -14   5  -4 101.726 31.0821   8
  14   5   4 169.406 35.5980  10
 -14   5  -4 100.476 30.5758   6
 -15   5  -4 889.464 68.0152   6
 -15   5  -4 820.993 71.3208   9
  15   6  -4 928.425 75.0650   4
 -15   6   4 942.950 75.6288   9
  14   6  -4 3350.26 165.702   4
 -14   6   4 3582.45 172.301   9
  13   6  -4 325.523 65.9477   4
 -13   6   4 365.584 62.2773   9
 -12   6   4 2930.42 150.621   8
  12   6  -4 2369.51 167.594   4
 -12   6   4 2763.40 165.497  14
 -12   6   4 2657.82 172.963   9
 -11   6   4 268.179 60.1542   9
 -11   6   4 314.750 57.1104   8
 -11   6   4 287.473 60.3730  14
 -11   6   4 271.429 50.7007   6
  11   6  -4 257.805 65.4838   4
 -10   6   4 4936.56 219.691   8
 -10   6   4 4705.28 206.681   7
  10   6  -4 4436.50 240.440   4
 -10   6   4 4692.09 230.820  14
 -10   6   4 4257.23 227.868   9
  -9   6   4 2456.59 159.093   8
  -9   6   4 2467.73 155.789   7
   9   6  -4 2255.69 172.260   4
  -9   6   4 2527.56 169.467  14
  -9   6   4 2230.98 164.569   9
  -8   6   4 190.380 50.3409   9
  -8   6   4 235.226 53.6021  14
  -8   6   4 215.044 49.7225   8
   8   6  -4 140.055 51.5397   3
  -8   6   4 248.018 60.1474   7
   8   6  -4 219.661 56.2115   4
  -7   6   4 1386.70 119.660   8
   7  -6  -4 1269.94 143.619  12
   7   6  -4 1079.67 149.302   3
   7   6  -4 1003.18 108.866   4
  -7   6   4 1136.27 108.370   7
  -7   6   4 1134.65 111.497  14
  -7   6   4 1332.66 114.158   5
  -7   6   4 1388.73 125.096   9
  -6   6   4 4313.02 205.833   8
  -6   6   4 4424.34 292.513  13
   6   6  -4 3848.89 272.442   3
   6  -6  -4 4237.11 251.006  12
  -6   6   4 4431.34 211.652  14
  -6   6   4 4047.64 202.178   7
   6   6  -4 4391.65 208.696   5
  -6   6   4 4159.00 201.759   5
   6   6  -4 4233.94 214.331   4
  -6   6   4 4476.33 218.459   9
  -5   6   4 765.473 87.3698   8
  -5   6   4 804.080 128.283  13
   5  -6  -4 830.994 109.457  12
   5   6  -4 822.301 122.666   3
  -5   6   4 775.139 87.2558   7
   5   6  -4 874.025 95.1782   5
   5   6  -4 885.272 94.7801   4
  -5   6   4 869.057 93.1883  14
  -5   6   4 845.532 99.2201   5
  -5   6   4 860.748 95.8995   9
  -4   6   4 3053.44 165.387   8
   4  -6  -4 3313.52 213.637  12
  -4   6   4 3070.98 169.818   7
  -4   6   4 3505.35 266.789  13
   4   6  -4 3218.41 180.826   5
  -4   6   4 3231.17 172.887  14
   4   6  -4 3295.26 173.232   4
   4   6  -4 3238.47 230.836   3
  -4   6   4 3320.56 179.257   9
  -4   6   4 3334.86 185.620   5
  -3   6   4 10191.2 293.439   8
  -3   6   4 10749.1 310.680  14
  -3   6   4 10044.9 460.662  13
  -3   6   4 10633.7 307.298   7
   3   6  -4 10193.6 321.329   5
   3   6  -4 11026.3 404.773   3
   3  -6  -4 10663.5 373.813  12
   3   6  -4 10593.5 294.025   4
  -3   6   4 11307.6 321.352   9
  -3   6   4 10663.8 333.368   5
  -2   6   4 236.785 47.7119   9
  -2   6   4 289.695 51.5355   8
  -2   6   4 338.423 88.6733  13
  -2   6   4 259.383 54.9321   5
   2   6  -4 220.485 49.9971   5
  -2   6   4 232.051 47.1761  14
   2  -6  -4 273.588 59.0308  12
   2   6  -4 297.374 67.0695   3
  -2   6   4 215.971 44.5022   7
   2   6  -4 217.955 42.0849   4
  -1   6   4 17818.6 394.034   9
  -1   6   4 16969.6 358.264   8
  -1   6   4 17063.7 360.516   7
  -1   6   4 16922.1 379.290  14
  -1   6   4 14734.7 576.259  13
   1  -6  -4 15823.0 446.790  12
   1   6  -4 18675.2 490.445   3
   1   6  -4 17609.7 397.539   7
   1   6  -4 17264.9 344.992   4
   1   6  -4 16293.5 400.864   5
  -1   6   4 17264.7 421.225   5
   0   6   4 44682.4 570.309   8
   0   6  -4 44984.4 662.209   5
   0   6   4 47337.8 573.234   7
   0  -6   4 47494.3 804.608  11
   0   6   4 44273.4 623.911  14
   0   6  -4 46143.3 655.488   7
   0   6  -4 46508.9 554.265   4
   0   6  -4 50585.6 776.688   3
   0   6   4 40533.1 977.315  13
   0   6   4 46434.0 682.182   5
  -1  -6  -4 48949.7 785.544   2
   1   6   4 48534.5 593.907   8
  -1   6  -4 46623.7 669.418   5
  -1   6  -4 47829.5 682.434   7
  -1   6  -4 50213.1 568.883   4
   1   6   4 47223.2 642.071  14
   1  -6   4 48516.1 863.437  11
   1   6   4 50930.1 705.071   5
  -2  -6  -4 8357.34 341.521   2
   2   6   4 8230.51 240.875   8
  -2   6  -4 8318.13 278.717   5
   2   6   4 8421.26 278.326  14
   2  -6   4 8201.36 377.679  11
  -2   6  -4 8174.20 284.934   7
  -2   6  -4 8809.65 270.328   8
   2   6   4 9190.96 289.829   5
  -3   6  -4 6058.40 235.797   5
   3   6   4 6057.29 241.117  14
  -3   6  -4 6308.24 239.299   8
   3  -6   4 6118.47 345.739  11
  -3   6  -4 6292.45 251.510   7
   3   6   4 5473.70 373.458  13
  -3  -6  -4 5968.99 305.196   2
  -4   6  -4 71483.4 801.191   5
  -4   6  -4 70841.7 829.344   8
   4  -6   4 73116.1 1246.29  11
  -4   6  -4 68349.0 837.556   7
   4   6   4 71385.1 849.668  14
  -4  -6  -4 70020.7 1086.15   2
  -5   6  -4 46519.9 642.519   5
  -5   6  -4 44786.3 679.154   8
   5   6   4 44855.0 693.627  14
  -5   6  -4 44505.2 688.873   7
   5   6   4 43743.1 1040.38  13
  -5  -6  -4 44945.7 895.154   2
  -6   6  -4 32554.1 533.835   5
   6   6   4 28871.4 845.051  13
   6  -6   4 31315.1 869.171  11
  -6   6  -4 28877.9 550.553   7
  -6   6  -4 29331.8 562.480   8
   6   6   4 29085.8 577.322  14
  -6   6  -4 33502.5 601.768   9
  -6  -6  -4 29467.6 743.451   2
  -7  -6  -4 357.015 88.5361   2
  -7   6  -4 325.869 63.9367   8
   7   6   4 241.062 57.6861  14
  -7   6  -4 432.663 69.5765   7
   7  -6   4 423.395 107.577  11
  -7   6  -4 270.985 50.6110   6
  -8   6  -4 6325.76 241.815   6
   8   6   4 5452.18 260.950  14
  -8   6  -4 5559.12 251.888   8
  -8   6  -4 5502.38 237.875   7
  -8   6  -4 6136.34 273.449   9
  -9   6  -4 11061.5 329.206   7
  -9   6  -4 10780.9 346.929   8
  -9   6  -4 11722.0 381.228   9
 -10   6  -4 29393.4 514.618   7
 -10   6  -4 27919.8 542.907   8
 -10   6  -4 29240.5 597.007   9
 -11   6  -4 667.481 73.8041   7
 -11   6  -4 592.641 79.8202   8
 -11   6  -4 578.259 70.3256   6
 -11   6  -4 646.581 87.9320   9
 -12   6  -4 169.521 46.7140   9
 -12   6  -4 124.616 38.5236   8
 -12   6  -4 103.678 30.6422   6
 -13   6  -4 1414.22 102.396   8
 -13   6  -4 1450.68 95.8481   6
 -13   6  -4 1577.51 116.379   9
 -14   6  -4 2777.61 124.499   8
 -14   6  -4 2651.84 115.022   6
 -14   6  -4 2812.43 134.055   9
  15   6   4 257.819 40.4008   4
  14   7  -4 8891.84 235.217   4
 -14   7   4 9416.61 235.957   9
  13   7  -4 4064.67 184.676   4
 -13   7   4 4019.80 179.980   9
  12   7  -4 42849.5 660.212   4
 -12   7   4 44235.9 659.398   9
 -11   7   4 13494.0 333.777   8
 -11   7   4 12898.1 311.117   7
  11   7  -4 12304.3 376.307   4
 -11   7   4 13353.3 390.353   9
 -10   7   4 1201.16 108.103   8
 -10   7   4 1229.94 111.277   7
  10   7  -4 1158.52 120.482   4
 -10   7   4 1189.07 123.053   9
  -9   7   4 17552.9 424.480   8
  -9   7   4 17649.6 413.072   7
   9   7  -4 16481.7 459.596   4
  -9   7   4 17517.3 469.399   9
  -8   7   4 20110.2 459.172   8
  -8   7   4 20428.1 452.213   7
   8   7  -4 19275.2 493.212   4
  -8   7   4 22277.8 490.088  14
  -8   7   4 21366.5 517.161   9
  -7   7   4 10070.8 327.532   8
  -7   7   4 10559.5 333.426   7
  -7   7   4 11361.7 351.354  14
   7   7  -4 10782.7 362.159   4
  -7   7   4 10768.2 359.125   9
  -6   7   4 778.073 91.9085   8
  -6   7   4 874.612 97.8707   7
   6   7  -4 961.307 144.858   3
   6   7  -4 940.003 99.8537   5
   6   7  -4 998.603 107.907   4
  -6   7   4 1201.69 121.120   5
  -6   7   4 852.172 100.379   9
  -5   7   4 22360.7 473.721   8
   5   7  -4 23757.6 503.334   5
  -5   7   4 24207.8 729.231  13
  -5   7   4 22949.9 487.902   7
   5   7  -4 26240.6 731.992   3
   5   7  -4 24513.0 507.972   4
  -5   7   4 25735.1 516.308  14
  -5   7   4 23146.3 504.437   9
  -5   7   4 22582.0 491.361   5
  -4   7   4 113.475 36.6436   9
  -4   7   4 151.170 43.0494  14
  -4   7   4 377.213 62.6596   8
  -4   7   4 105.890 62.7181  13
   4   7  -4 106.213 38.6931   5
   4   7  -4 114.062 52.3702   3
  -4   7   4 120.942 44.0924   7
   4   7  -4 158.945 40.7446   4
  -4   7   4 359.301 76.7895   5
  -3   7   4 72974.6 828.932   8
   3   7  -4 70716.8 891.817   5
  -3   7   4 75768.4 869.017  14
   3  -7  -4 76714.3 1060.34  12
  -3   7   4 74509.5 842.620   7
  -3   7   4 77761.3 1415.36  13
   3   7  -4 76374.1 820.396   4
  -3   7   4 74827.8 877.234   9
  -3   7   4 72849.8 911.822   5
  -2   7   4 1476.83 116.914   8
  -2   7   4 1600.08 125.422  14
   2   7  -4 1491.74 131.414   5
  -2   7   4 1457.01 115.881   7
   2   7  -4 1322.86 105.128   4
   2  -7  -4 1559.82 149.427  12
  -2   7   4 1765.63 214.803  13
  -2   7   4 1523.49 125.695   9
  -2   7   4 1690.56 142.425   5
  -1   7   4 2142.55 134.563   8
  -1   7   4 2151.55 134.778   7
   1  -7  -4 2156.82 174.771  12
  -1   7   4 2274.43 249.302  13
   1   7  -4 2183.15 128.722   4
  -1   7   4 2070.25 142.539  14
   1   7  -4 2339.33 152.814   7
   1   7  -4 2070.57 152.093   5
  -1   7   4 2225.08 149.817   9
  -1   7   4 2156.78 161.400   5
   0   7   4 3371.41 308.470  13
   0   7   4 3797.66 179.304   8
   0   7   4 3799.73 194.695  14
   0   7   4 4329.07 182.977   7
   0  -7  -4 3675.89 234.910  12
   0   7  -4 3970.09 203.090   7
   0   7  -4 4239.22 177.709   4
   0   7  -4 3723.07 201.915   5
   0   7   4 3871.40 208.675   5
   1   7   4 35760.5 535.912   8
  -1  -7  -4 34172.2 713.312  12
  -1   7  -4 35569.6 623.781   7
   1   7   4 35429.6 594.505  14
   1   7   4 31860.0 956.242  13
  -1   7  -4 34384.1 607.554   5
   1   7   4 38294.7 641.065   5
  -2  -7  -4 19513.8 545.440   2
   2   7   4 18658.1 384.213   8
  -2   7  -4 17419.5 429.358   5
  -2   7  -4 19705.8 415.843   8
   2   7   4 16565.1 694.510  13
  -2   7  -4 18375.1 451.481   7
   2  -7   4 19644.9 621.207  11
   2   7   4 17947.6 429.557  14
   2   7   4 20984.8 461.054   5
  -3  -7  -4 1629.64 166.481   2
  -3   7  -4 1578.76 129.045   5
   3   7   4 1872.79 233.105  13
   3  -7   4 1588.67 187.857  11
  -3   7  -4 1550.30 132.940   7
   3   7   4 1534.18 129.324  14
  -3   7  -4 1828.95 133.333   8
  -4  -7  -4 5797.91 324.415   2
  -4   7  -4 5997.03 247.162   5
   4   7   4 5527.23 396.784  13
   4  -7   4 6369.44 389.874  11
  -4   7  -4 6014.84 262.075   7
  -4   7  -4 5927.89 247.842   8
   4   7   4 5698.08 251.679  14
  -5  -7  -4 11078.7 457.963   2
  -5   7  -4 11235.1 335.355   5
   5   7   4 10553.2 349.441  14
  -5   7  -4 10512.5 345.456   7
  -5   7  -4 10146.2 330.444   8
   5   7   4 11366.2 562.760  13
   5  -7   4 11988.9 551.844  11
  -6   7  -4 20063.3 469.916   8
  -6   7  -4 20413.3 478.464   7
   6   7   4 20183.1 490.616  14
  -7   7  -4 2328.23 161.867   8
   7   7   4 2384.40 172.034  14
  -7   7  -4 2437.58 163.592   7
  -7   7  -4 2893.77 190.541   9
  -8   7  -4 3628.58 194.494   7
  -8   7  -4 3752.97 204.924   8
  -8   7  -4 4279.49 230.987   9
  -9   7  -4 1434.59 117.964   7
  -9   7  -4 1278.41 119.088   8
  -9   7  -4 1500.30 136.359   9
 -10   7  -4 2988.64 160.596   7
 -10   7  -4 2952.56 171.001   8
 -10   7  -4 3266.25 192.875   9
 -11   7  -4 4609.68 182.227   7
 -11   7  -4 4572.50 200.762   8
 -11   7  -4 4966.37 224.828   9
 -12   7  -4 183.128 43.1649   9
 -12   7  -4 188.538 35.4039   7
 -12   7  -4 192.502 41.8102   8
 -13   7  -4 1793.41 102.837   8
  13   7   4 1764.78 107.564   4
 -13   7  -4 2040.54 113.125   9
  13   8  -4 8266.86 220.978   4
 -13   8   4 8268.51 212.398   9
 -12   8   4 263.621 47.1361   9
 -12   8   4 338.921 46.9356   8
  12   8  -4 323.874 53.2656   4
 -11   8   4 417.120 56.2781   8
  11   8  -4 440.033 67.9955   4
 -11   8   4 362.416 60.4795   9
 -10   8   4 338.927 61.6701   9
 -10   8   4 381.008 60.6646   8
  10   8  -4 421.047 69.0500   4
  -9   8   4 7268.15 259.844   8
  -9   8   4 7484.80 259.810   7
   9   8  -4 7009.46 282.057   4
  -9   8   4 7296.87 284.269   9
  -8   8   4 1868.69 139.023   7
   8   8  -4 1604.63 137.444   4
  -8   8   4 1584.58 135.870   9
  -7   8   4 893.305 99.9961   8
  -7   8   4 805.776 100.891   7
   7   8  -4 742.280 95.7348   4
  -7   8   4 831.249 101.109   9
   6   8  -4 10262.0 328.111   5
  -6   8   4 9175.41 310.905   8
  -6   8   4 9419.69 311.896   7
   6   8  -4 10213.1 335.605   4
  -6   8   4 9706.06 317.778   5
  -6   8   4 9259.66 327.512   9
  -5   8   4 6556.86 260.122   8
   5   8  -4 7126.37 282.129   5
  -5   8   4 7121.74 271.026   7
   5   8  -4 7354.01 275.714   4
  -5   8   4 6676.37 277.099   9
  -5   8   4 6938.05 279.302   5
  -4   8   4 11753.1 344.347   8
   4   8  -4 12533.6 380.012   5
  -4   8   4 12228.5 350.461   7
   4   8  -4 13288.8 361.990   4
  -4   8   4 13790.3 380.551  14
  -4   8   4 12434.2 376.632   9
  -4   8   4 12530.7 380.226   5
  -3   8   4 34655.5 578.502   8
   3   8  -4 34569.0 642.729   5
   3   8  -4 37183.9 569.160   4
  -3   8   4 35640.2 588.001   7
  -3   8   4 35482.0 637.311   9
  -3   8   4 35460.0 650.377   5
   2   8  -4 367.906 56.9076   4
  -2   8   4 337.248 60.5205  14
  -2   8   4 341.621 62.0425   8
  -2   8   4 393.758 68.9282   7
   2   8  -4 300.995 65.9227   5
  -2   8   4 510.359 95.2872   5
  -1   8   4 2235.78 145.092   8
   1   8  -4 2177.52 164.014   5
   1   8  -4 2617.96 163.397   7
   1   8  -4 2519.73 142.051   4
  -1   8   4 2517.56 149.570   7
  -1   8   4 2338.21 158.792  14
  -1   8   4 2670.33 184.553   5
   0   8   4 2845.45 160.891   8
   0   8  -4 2677.44 181.599   5
   0   8  -4 2918.55 178.867   7
   0   8   4 2835.26 175.211  14
   0   8   4 3143.86 196.751   5
   1   8   4 23795.3 448.918   8
  -1   8  -4 22646.2 519.767   5
   1   8   4 24341.8 515.570  14
  -1   8  -4 23900.5 520.307   7
   1   8   4 24524.5 517.789   5
  -2   8  -4 18111.5 459.042   5
   2   8   4 19135.9 462.498  14
  -2   8  -4 18744.4 466.134   7
  -3   8  -4 626.599 87.1638   5
  -3   8  -4 658.782 89.4122   7
  -3   8  -4 675.050 83.9232   8
   3   8   4 666.869 87.8942  14
  -4   8  -4 4196.72 214.832   5
  -4   8  -4 4419.83 213.427   8
  -4   8  -4 4355.70 226.233   7
   4   8   4 4381.86 226.873  14
  -5   8  -4 2179.03 153.037   5
  -5   8  -4 2317.88 156.487   8
  -5   8  -4 2271.22 163.503   7
   5   8   4 2278.74 164.256  14
  -5   8  -4 2731.41 176.359   9
  -6   8  -4 11867.8 343.216   5
   6   8   4 11614.1 372.462  14
  -6   8  -4 10953.9 341.127   8
  -6   8  -4 11372.7 356.683   7
  -7   8  -4 29.4664 24.7312   9
  -7   8  -4 77.0866 37.9421   8
  -7   8  -4 117.497 36.6610   5
  -7   8  -4 50.5999 36.0295   7
  -8   8  -4 3198.59 182.276   8
  -8   8  -4 3181.42 176.726   7
  -8   8  -4 3495.61 196.477   9
  -9   8  -4 13690.5 340.861   7
  -9   8  -4 14040.3 365.137   8
 -10   8  -4 2584.80 137.854   7
 -10   8  -4 2715.52 152.886   8
 -10   8  -4 2888.74 160.913   9
 -11   8  -4 1826.85 115.496   8
 -11   8  -4 1708.56 100.637   7
 -12   8  -4 2018.06 90.3775   7
 -12   8  -4 2007.66 106.593   8
 -11   9   4 10.7943 19.1808   9
 -11   9   4 45.0195 24.8552   8
  11   9  -4 12.0797 16.6979   4
 -10   9   4 12802.3 292.341   8
  10   9  -4 12441.6 308.646   4
 -10   9   4 12520.2 314.357   9
  -9   9   4 20.9870 23.8504   9
  -9   9   4 33.2781 32.4626   8
   9   9  -4 1.26170 20.2729   4
  -8   9   4 112.738 38.7856   9
  -8   9   4 118.092 38.7138   8
   8   9  -4 155.207 42.0227   4
  -7   9   4 99.4931 38.8103   8
  -7   9   4 105.287 40.5555   9
   7   9  -4 118.736 36.8427   4
   6   9  -4 1981.74 139.118   5
  -6   9   4 1670.25 128.194   8
  -6   9   4 1953.26 141.015   7
   6   9  -4 1789.77 129.044   4
  -6   9   4 1653.36 135.293   9
  -5   9   4 6690.90 251.966   7
   5   9  -4 7083.35 272.534   5
  -5   9   4 6231.00 245.491   8
   5   9  -4 6839.03 251.316   4
  -5   9   4 6502.41 267.464   9
  -5   9   4 6712.27 271.977   5
   4   9  -4 3157.50 191.448   5
  -4   9   4 3023.62 171.922   8
   4   9  -4 3409.63 174.139   4
  -4   9   4 3109.59 172.230   7
  -4   9   4 3367.13 203.076   5
   3   9  -4 12216.7 382.285   5
  -3   9   4 11601.1 332.692   8
  -3   9   4 11747.4 328.002   7
  -3   9   4 11851.6 365.717   5
   2   9  -4 10166.6 355.927   5
  -2   9   4 10798.0 317.355   8
  -2   9   4 10979.1 307.555   7
  -2   9   4 11154.4 358.870   5
  -1   9   4 25183.9 474.721   8
   1   9  -4 23620.9 546.453   5
  -1   9   4 24502.7 525.661   5
   0   9   4 570.263 87.6215   8
   0   9  -4 480.719 81.7886   5
   0   9   4 417.358 70.1463  14
   0   9  -4 417.718 66.0309   7
  -1   9  -4 462.300 78.9033   5
   1   9   4 520.634 76.7094  14
  -1   9  -4 538.167 77.1386   7
  -2   9  -4 5032.81 247.180   5
  -2   9  -4 5351.27 242.155   7
   2   9   4 5837.66 254.607  14
   2   9   4 5801.92 236.237   5
  -3   9  -4 7377.48 290.737   5
   3   9   4 8335.53 303.693  14
  -3   9  -4 7669.78 289.886   7
  -3   9  -4 8341.37 269.232   8
  -4   9  -4 5787.31 252.266   5
  -4   9  -4 6209.83 238.070   8
  -4   9  -4 5923.86 254.383   7
   4   9   4 6373.88 265.930  14
  -5   9  -4 64.4128 27.7398   5
  -5   9  -4 91.9067 39.8832   7
  -5   9  -4 59.7481 32.1100   8
   5   9   4 84.2065 39.4052  14
  -6   9  -4 12138.6 326.987   5
  -6   9  -4 11789.8 331.490   8
  -6   9  -4 11830.9 344.389   7
  -7   9  -4 7891.54 244.832   5
  -7   9  -4 7499.99 260.834   7
  -7   9  -4 7741.10 264.716   8
  -8   9  -4 9173.50 272.030   7
  -8   9  -4 9136.45 276.405   8
  -9   9  -4 22.4965 20.3451   7
  -9   9  -4 67.7411 28.6475   8
 -10   9  -4 6243.43 196.612   8
 -10   9  -4 5854.92 178.794   7
 -11   9  -4 4831.43 154.853   8
  -9  10   4 436.479 53.3771   8
   9  10  -4 389.775 46.8376   4
  -8  10   4 2785.02 135.243   8
   8  10  -4 2829.59 130.657   4
  -7  10   4 7960.30 242.298   8
   7  10  -4 8617.73 236.730   4
  -6  10   4 2863.56 153.093   8
   6  10  -4 3527.01 155.193   4
  -5  10   4 12558.5 319.671   8
  -5  10   4 12329.8 302.585   7
   4  10  -4 1379.63 117.466   5
  -4  10   4 1380.55 111.432   8
   3  10  -4 9023.28 307.831   5
  -3  10   4 8621.13 264.363   8
  -2  10   4 838.188 93.1870   8
  -2  10   4 1106.90 126.678   5
   1  10  -4 18531.9 459.250   5
  -1  10   4 17662.1 403.130   5
   0  10  -4 2754.93 179.504   5
   0  10   4 3266.09 176.888   5
  -1  10  -4 120.144 41.9275   5
  -1  10  -4 33.6863 23.9142   7
  -2  10  -4 3510.62 196.532   5
  -2  10  -4 3914.83 187.845   7
  -3  10  -4 9860.29 315.068   5
  -3  10  -4 10000.8 301.542   7
  -4  10  -4 2391.05 148.090   5
  -4  10  -4 2281.31 143.684   7
  -5  10  -4 1116.36 96.0471   5
  -5  10  -4 1159.55 100.566   7
  -5  10  -4 1169.80 92.4667   8
  -6  10  -4 345.206 49.5025   5
  -6  10  -4 333.012 53.1004   7
  -6  10  -4 324.456 49.3650   8
  -7  10  -4 1214.47 92.6468   7
  -7  10  -4 1080.10 84.2722   8
  -7  10  -4 1118.04 76.8586   5
  -8  10  -4 1255.30 86.8667   7
  -8  10  -4 1305.37 87.1487   8
  -9  10  -4 981.126 67.8167   7
  -9  10  -4 1040.98 71.2510   8
   4  11  -4 3989.92 161.146   5
   3  11  -4 2414.03 136.773   5
   2  11  -4 576.124 71.3277   5
   1  11  -4 9987.79 294.494   5
   0  11  -4 1455.76 114.812   5
  -1  11  -4 4270.50 191.750   5
  -2  11  -4 7327.36 244.878   5
  -3  11  -4 7615.93 238.700   5
  -3  11  -4 7409.82 207.421   7
  -4  11  -4 7314.16 218.249   5
  -4  11  -4 7291.02 204.969   7
  -5  11  -4 74.0071 22.3262   5
  -5  11  -4 201.881 35.7123   7
  -6  11  -4 4236.39 142.367   7
 -17   0   5 3.77892 14.4317  10
 -16   0   5 6.00403 19.3424  10
 -15   0   5 4.32434 20.4493  10
 -14   0   5 2.73569 21.9804  10
 -13   0   5 18.3417 26.9327   6
 -12   0   5 12.9988 29.0352   6
  11   0  -5-0.46149 32.8189  12
 -11   0   5 91.7419 33.2892   6
  10   0  -5 183.176 54.8427  12
 -10   0   5 52.0637 30.4084   6
   9   0  -5 4.25005 31.4008  12
   9   0  -5 27.6262 25.9411   3
  -9   0   5-2.17184 20.0702   6
   8   0  -5 25.4034 30.1889  12
   8   0  -5-1.40795 19.6980   3
   7   0  -5 19.5938 21.8399   3
   7   0  -5-4.69566 25.0894  12
   6   0  -5 33.7565 24.5536  12
   6   0  -5 30.6475 18.7147   3
   5   0  -5 37.1319 24.0125   3
   5   0  -5 33.8325 30.6229  12
   4   0  -5 44.7919 27.5987   3
   4   0  -5 34.9182 25.2035  12
  -4   0   5 25.4509 22.3431  11
  -3   0   5 53.1074 27.3089  11
   3   0  -5 13.3900 18.6964   3
   2   0  -5 69.0076 27.4673  12
  -2   0   5 67.6852 27.3042  11
   2   0  -5 46.6886 23.8538   2
   1   0  -5 61.4591 26.6031   2
   1   0  -5 63.7745 23.8289  12
  -1   0   5 72.5830 27.7281  11
   0   0  -5 13.7295 14.8571  12
   0   0  -5 24.3909 19.0787   2
   1   0   5 37.0470 29.9992  11
  -1   0  -5 25.1850 22.1845   2
  -2   0  -5 31.9908 25.2480   2
   2   0   5 36.2696 31.5897  11
  -3   0  -5 29.1520 15.3304   1
   3   0   5 38.2101 28.9257  11
  -4   0  -5-6.48196 24.0665   2
   4   0   5 9.29518 27.7547  11
  -4   0  -5 7.67052 15.5644   1
  -5   0  -5 37.3247 30.8686   2
   5   0   5 55.0872 33.0163  11
  -5   0  -5 52.8112 25.9336   1
  -6   0  -5 9.12214 19.9420   2
   6   0   5 16.1385 33.7189  11
  -7   0  -5 59.1533 35.6655   2
  -7   0  -5 36.5263 25.1433   1
   7   0   5 22.6885 30.7810  11
   7   0   5 41.4648 21.8693  10
  -8   0  -5 6.55303 25.7620   2
   8   0   5-0.34340 29.7709  11
   8   0   5 24.9962 21.7043  10
  -9   0  -5 31.1879 27.3370   1
  -9   0  -5 22.1470 27.4603   2
   9   0   5 1.78095 23.8399  10
 -10   0  -5 26.7153 32.0345   1
  10   0   5 27.0483 28.2918  10
 -10   0  -5 29.7364 26.5706   6
  11   0   5-0.75274 31.7778  10
 -11   0  -5 18.6999 25.6356   6
  12   0   5 5.22437 27.1525  10
 -12   0  -5 24.3423 23.0605   6
 -13   0  -5-4.22015 25.1269   9
  13   0   5 9.01866 25.5386  10
 -13   0  -5-4.51473 20.6630   6
 -14   0  -5 54.5758 29.3930   9
  14   0   5 16.5308 28.5664  10
 -14   0  -5 26.0180 20.0452   6
 -15   0  -5 11.5570 21.8271   9
  15   0   5-2.83383 22.2981  10
 -15   0  -5-2.05891 15.8376   6
 -16   0  -5-9.55432 19.4295   9
  16   0   5 17.4364 20.5086  10
 -16   0  -5 15.7142 15.7793   6
  17   0   5 8.38519 13.3812  10
 -17   1   5 10100.1 234.014  10
 -17  -1   5 10350.5 252.828  10
 -16   1   5 13726.5 319.368  10
 -16  -1   5 13630.8 332.047  10
 -15   1   5 23092.8 460.778  10
 -15  -1   5 23027.6 478.082  10
 -14   1   5 97.3392 36.9480  10
 -14  -1   5 140.772 46.0386  10
 -13   1   5 13179.3 374.366   6
 -12   1   5 878.430 99.6523   6
  11  -1  -5 34136.5 802.966  12
  11   1  -5 33528.7 782.080  12
 -11   1   5 32277.2 587.194   6
  10   1  -5 4811.76 281.071   3
  10  -1  -5 4472.68 281.820  12
  10   1  -5 4469.18 273.346  12
 -10  -1   5 4320.83 207.827   6
 -10   1   5 4361.46 210.571   6
   9   1  -5 10305.9 391.984   3
  -9  -1   5 9545.36 297.807   6
   9  -1  -5 9715.65 398.403  12
   9   1  -5 9798.98 387.059  12
  -9   1   5 9826.43 302.466   6
   8   1  -5 6311.02 284.470   3
   8  -1  -5 6404.18 304.666  12
  -8   1   5 6498.88 236.345   6
   8   1  -5 6221.94 293.339  12
   7  -1  -5 476.895 78.5168  12
   7   1  -5 341.327 66.7467  12
   7  -1  -5 362.475 57.3703   3
   7   1  -5 384.370 66.9107   3
   6   1  -5 170.026 42.8099   3
   6  -1  -5 204.540 49.5946  12
   6   1  -5 188.202 48.0072  12
   6  -1  -5 174.069 39.8869   3
   5  -1  -5 96461.6 829.461   3
   5   1  -5 95785.5 941.181   3
  -5   1   5 96063.3 971.225  13
   5  -1  -5 92411.9 962.425  12
   5   1  -5 93009.8 933.807  12
  -5  -1   5 93192.3 873.563  11
   4  -1  -5 1750.92 111.341   3
   4   1  -5 1615.00 116.190   3
   4   1  -5 1702.79 117.153  12
  -4  -1   5 1690.05 114.507  11
   4  -1  -5 1559.03 118.977  12
   3   1  -5 159.121 35.0610  12
   3   1  -5 158.958 38.6643   3
  -3   1   5 216.626 45.3813  11
  -3  -1   5 214.414 42.9962  11
   3  -1  -5 210.339 40.1474   2
   3  -1  -5 243.771 42.6628   3
   2   1  -5 11173.6 288.153   3
   2  -1  -5 10864.7 284.357  12
   2   1  -5 11246.8 260.199  12
  -2  -1   5 11313.2 293.486  11
   2  -1  -5 11150.2 272.575   2
  -2   1   5 10675.3 297.158  11
   1  -1  -5 54654.9 616.644  12
  -1  -1   5 54081.0 659.251  11
  -1   1   5 52284.0 646.487  11
   1   1  -5 54144.1 532.292  12
   1  -1  -5 51355.3 597.746   2
   1   1  -5 49444.0 629.100   2
   0  -1  -5 32828.1 491.365   2
   0  -1   5 34677.9 539.462  11
   0   1   5 32770.8 515.499  11
   0   1  -5 34613.6 406.437  12
   0   1  -5 33302.2 511.651   2
   1  -1   5 8020.79 272.485  11
  -1   1  -5 7747.56 187.009  12
   1   1   5 7633.56 252.897  11
  -1  -1  -5 7406.73 247.447   2
  -1   1  -5 7338.74 244.074   2
  -2  -1  -5 4302.06 197.392   2
   2   1   5 4861.90 206.847  11
  -2   1  -5 4195.01 189.583   2
   2  -1   5 4936.47 222.645  11
  -3  -1  -5 229143. 1524.10   2
   3  -1   5 241416. 1629.67  11
  -3   1  -5 233419. 1472.02   2
   3   1   5 238468. 1493.82  11
  -4   1  -5 33293.0 584.053   2
   4  -1   5 35235.7 651.398  11
   4   1   5 34410.3 587.227  11
  -4  -1  -5 33231.7 610.698   2
  -4   1  -5 35254.1 521.781   1
  -4  -1  -5 35299.4 491.217   1
  -5  -1  -5 34555.8 650.638   2
  -5   1  -5 37081.8 606.127   1
   5  -1   5 36110.9 687.609  11
   5   1   5 35595.6 612.123  11
  -5   1  -5 33910.1 620.239   2
  -5  -1  -5 36888.6 577.941   1
  -6  -1  -5 14306.9 437.636   2
  -6   1  -5 14707.9 418.034   2
   6  -1   5 14921.9 459.203  11
   6   1   5 15272.7 410.213  11
  -6  -1  -5 15708.5 414.665   1
  -6   1  -5 15968.1 436.556   1
  -7   1  -5 39877.8 716.477   2
   7  -1   5 41467.5 794.152  11
   7   1   5 39747.6 589.031  10
   7  -1   5 40558.0 585.643  10
  -7  -1  -5 38625.2 746.945   2
  -7  -1  -5 42351.0 731.821   1
  -7   1  -5 39869.2 745.246   1
  -8  -1  -5 32896.4 683.771   1
   8  -1   5 34400.8 744.580  11
   8   1   5 30989.2 556.303  10
   8  -1   5 31229.2 551.130  10
  -8  -1  -5 30909.8 685.479   2
  -8   1  -5 33054.3 668.152   2
  -8   1  -5 30020.0 694.478   1
  -9  -1  -5 28774.7 667.284   1
  -9  -1  -5 27476.4 654.662   2
   9  -1   5 25716.9 526.513  10
   9  -1   5 29200.5 704.123  11
   9   1   5 26118.1 533.548  10
  -9   1  -5 27625.8 697.025   1
 -10  -1  -5 3114.64 222.677   2
  10   1   5 2988.26 184.951  10
  10  -1   5 2983.67 182.115  10
 -10  -1  -5 3092.96 162.624   6
 -10   1  -5 2934.22 167.377   6
 -10   1  -5 3442.95 257.665   1
 -11   1  -5 8032.24 292.630   9
 -11  -1  -5 8197.34 264.768   6
  11   1   5 7615.84 294.873  10
  11  -1   5 7501.84 291.112  10
 -11   1  -5 9423.76 297.468   6
 -11   1  -5 8974.89 423.194   1
 -12   1  -5 19.4117 25.9953   9
  12   1   5 77.9172 35.3384  10
  12  -1   5 104.269 37.2773  10
 -12   1  -5 70.5605 40.8531   8
 -12  -1  -5 112.494 38.0713   6
 -12   1  -5 68.7507 34.5405   6
 -13   1  -5 2163.69 146.267   9
  13   1   5 2437.54 167.034  10
  13  -1   5 2394.64 162.897  10
 -13  -1  -5 2347.54 134.341   6
 -13   1  -5 2106.67 139.034   6
 -14   1  -5 111.702 36.7089   9
  14   1   5 164.848 45.6492  10
  14  -1   5 160.688 43.0660  10
 -14  -1  -5 184.750 38.6994   6
 -14   1  -5 147.066 38.8741   6
 -15   1  -5 2638.90 140.893   9
 -15  -1  -5 2276.88 129.870   9
  15  -1   5 2729.22 152.115  10
  15   1   5 2673.54 154.597  10
 -15   1  -5 2619.15 132.762   6
 -16   1  -5 7691.01 209.321   9
 -16  -1  -5 7247.63 201.843   9
  16  -1   5 7768.91 225.708  10
  16   1   5 7957.02 238.308  10
 -16   1  -5 7585.99 196.620   6
  17   1   5 2779.15 120.026  10
 -17  -2   5 5.57388 14.2362  10
 -16  -2   5 4084.42 176.766  10
 -16   2   5 4084.60 161.930  10
 -15   2   5 3032.26 157.502  10
 -15  -2   5 2774.57 163.880  10
 -14   2   5 286.166 56.2292  10
 -14   2   5 312.765 57.2412   6
 -14  -2   5 280.298 60.4361  10
 -13   2   5 4809.97 226.150   6
 -13   2   5 5050.45 230.219  10
  12   2  -5 15487.7 394.729   4
 -12   2   5 15279.4 407.896  10
  11  -2  -5 60.1444 39.9382  12
  11   2  -5 153.159 59.6840  12
  11   2  -5 76.5412 49.3523   3
 -11   2   5 36.7846 24.2676   6
 -11   2   5 63.9259 29.5631  10
  11   2  -5 51.4962 26.9704   4
  10   2  -5 9514.92 421.206   3
  10  -2  -5 9573.14 421.673  12
  10   2  -5 8931.73 383.874  12
 -10   2   5 9094.67 304.008   6
  10   2  -5 9935.75 312.734   4
   9   2  -5 695.865 108.149   3
   9  -2  -5 735.504 111.159  12
   9   2  -5 782.603 110.568  12
  -9   2   5 758.065 84.2154   6
   9   2  -5 798.533 89.6113   4
  -9   2   5 799.574 87.6841  10
   8   2  -5 9445.00 372.392   3
   8  -2  -5 9204.25 373.512  12
   8   2  -5 9525.22 369.436  12
  -8   2   5 9214.78 281.382   6
   8   2  -5 9676.62 289.411   4
  -8   2   5 10602.5 296.782  10
   7  -2  -5 6601.37 300.964  12
   7   2  -5 7282.80 303.800  12
   7   2  -5 6267.02 283.378   3
   6   2  -5 12118.8 366.863   3
   6  -2  -5 12030.4 381.627  12
   6   2  -5 12813.0 381.903  12
   5  -2  -5 37226.4 482.002   3
  -5  -2   5 36779.1 524.450  11
  -5   2   5 38630.9 644.768  13
   5   2  -5 35596.0 590.719  12
   5  -2  -5 33851.4 601.236  12
   5   2  -5 33840.0 589.316   3
   4  -2  -5 88206.1 741.529   3
   4   2  -5 79381.8 856.088   3
   4  -2  -5 80053.8 897.251  12
  -4   2   5 83802.2 988.995  13
   4   2  -5 84367.9 849.970  12
  -4  -2   5 85079.4 804.087  11
   3   2  -5 42587.1 608.864   3
  -3   2   5 44961.4 751.282  13
   3  -2  -5 42872.3 621.591  12
   3   2  -5 46181.6 571.723  12
  -3  -2   5 44617.8 580.309  11
   3  -2  -5 45019.7 542.145   2
   3  -2  -5 45653.7 543.729   3
   2   2  -5 14257.7 340.237   3
   2  -2  -5 14714.9 350.292  12
  -2  -2   5 15648.7 355.804  11
   2  -2  -5 14904.2 311.574   2
  -2   2   5 14573.5 369.761  11
   1   2  -5 22532.3 421.901   3
   1  -2  -5 22850.2 401.139   2
   1  -2  -5 23837.1 444.884  12
  -1  -2   5 24218.2 451.943  11
  -1   2   5 22700.4 444.818  11
   0  -2   5 21036.3 437.602  11
   0  -2  -5 20044.3 393.732   2
   0   2   5 20007.0 423.136  11
   0   2  -5 20071.8 398.125   3
  -1  -2  -5 147029. 1127.10   2
   1   2   5 150171. 1146.97  11
  -1   2  -5 147115. 1168.14   2
  -2  -2  -5 1197.73 110.822   2
   2   2   5 1228.38 107.213  11
   2  -2   5 1292.53 122.295  11
  -2   2  -5 1183.56 105.749   2
   3   2   5 44702.6 647.587  11
  -3  -2  -5 44498.5 694.660   2
  -3   2  -5 45012.6 665.937   2
   3  -2   5 46445.4 751.157  11
  -4  -2  -5 10336.4 354.800   2
  -4  -2  -5 11443.1 308.235   1
   4  -2   5 10390.8 372.944  11
  -4   2  -5 10358.7 328.148   2
   4   2   5 10506.0 315.502  11
   5  -2   5 10466.9 394.055  11
   5   2   5 10432.9 322.697  11
  -5  -2  -5 9831.89 362.775   2
  -5   2  -5 10178.0 337.663   2
   6  -2   5 3050.85 220.481  11
   6   2   5 3398.14 185.720  11
  -6  -2  -5 2867.03 203.833   2
  -6   2  -5 3196.98 194.863   2
  -6  -2  -5 3490.51 203.880   1
   7   2   5 26367.2 692.335  13
  -7  -2  -5 23860.1 604.091   2
   7  -2   5 24909.6 651.970  11
   7   2   5 25444.7 474.535  14
   7   2   5 24800.9 474.374  10
   7  -2   5 24556.0 458.854  10
  -7   2  -5 26289.9 568.591   2
   8   2   5 18955.5 427.402  14
   8  -2   5 20039.8 597.249  11
   8   2   5 19333.2 442.467  10
   8  -2   5 18971.4 428.951  10
  -8  -2  -5 19845.0 561.085   2
  -8   2  -5 19017.3 565.570   1
   9  -2   5 17852.2 581.280  11
   9   2   5 16708.3 424.994  10
   9  -2   5 16656.0 420.111  10
  -9  -2  -5 17373.2 535.320   2
  -9   2  -5 17103.3 563.454   1
 -10   2  -5 29324.9 549.705   9
 -10  -2  -5 25475.2 657.263   2
  10  -2   5 28838.8 749.556  11
  10   2   5 24125.7 518.626  10
  10  -2   5 24260.2 513.951  10
 -10   2  -5 24674.7 490.557   6
 -11   2  -5 377.147 65.8120   9
 -11   2  -5 414.893 67.5405   8
  11   2   5 387.566 67.4139  10
  11  -2   5 644.216 85.2966  10
 -11   2  -5 440.549 68.2219   6
 -12   2  -5 1715.21 134.508   9
 -12   2  -5 1586.52 123.366   8
  12  -2   5 1548.50 130.078  10
 -12   2  -5 1433.33 117.404   6
  12   2   5 1458.65 130.471  10
 -13   2  -5 1212.55 110.870   9
 -13   2  -5 1329.82 108.476   8
  13   2   5 1366.58 123.493  10
  13  -2   5 1458.74 122.010  10
 -13   2  -5 1262.08 108.436   6
 -14   2  -5 16.1230 22.7163   9
  14  -2   5 69.3614 31.2424  10
  14   2   5 47.8263 27.4212  10
 -14   2  -5 9.60419 18.9857   6
 -15   2  -5 21.8098 18.5113   9
 -15  -2  -5 36.6117 23.8815   9
  15  -2   5 38.8061 24.9152  10
  15   2   5 15.7922 22.8388  10
 -15   2  -5 22.3122 20.9945   6
 -16   2  -5 4798.20 158.930   9
  16  -2   5 4842.16 162.703  10
  16   2   5 4920.18 182.707  10
 -16   2  -5 4845.59 156.823   6
 -17  -3   5 87.6126 22.5721  10
 -16  -3   5 1207.33 93.8176  10
 -15  -3   5 10.7769 22.0491  10
 -14  -3   5 49.7707 29.8413  10
  14   3  -5 94.0374 30.2264   4
 -13   3   5 2122.92 148.566   6
  13   3  -5 2143.84 149.705   4
 -13  -3   5 2210.75 161.038  10
 -12   3   5 8180.86 296.887   6
  12   3  -5 8316.26 303.106   4
 -12   3   5 9350.39 303.383  10
 -12  -3   5 8433.96 321.242  10
  11   3  -5 7832.81 382.032  12
  11   3  -5 7244.68 389.885   3
 -11   3   5 7141.46 275.305   6
  11   3  -5 7080.30 282.841   4
  10   3  -5 3163.62 253.648   3
  10  -3  -5 3245.13 251.369  12
  10   3  -5 3194.74 238.199  12
 -10   3   5 3133.64 178.881   6
  10   3  -5 2971.35 181.669   4
  -9   3   5 655.195 80.8120   6
   9   3  -5 669.677 85.0942   4
   9  -3  -5 636.420 105.499  12
   9   3  -5 633.025 110.773   3
   8   3  -5 4295.09 265.508   3
   8  -3  -5 4259.01 259.054  12
   8   3  -5 4167.34 244.401  12
  -8   3   5 4608.37 201.098   6
   7   3  -5 1133.78 129.538   3
  -7   3   5 1184.35 101.247   7
   7  -3  -5 1029.63 122.441  12
   7   3  -5 1160.26 122.201  12
  -7   3   5 1096.41 93.7312   6
   7   3  -5 1525.59 117.158   4
  -7  -3   5 1229.45 105.967  10
   6   3  -5 13561.5 418.613   3
  -6   3   5 14930.4 414.937  13
   6  -3  -5 13549.8 424.667  12
   6   3  -5 14750.2 412.609  12
   5  -3  -5 45504.2 736.731  12
   5   3  -5 49757.6 702.916  12
  -5   3   5 48503.1 771.605  13
   5   3  -5 44129.2 721.232   3
   4  -3  -5 757.612 93.5194  12
  -4   3   5 821.759 105.202  13
   4   3  -5 723.735 78.6224  12
  -4  -3   5 756.289 76.5888  11
   4   3  -5 591.548 81.6150   3
   3   3  -5 4670.21 214.358   3
  -3   3   5 5233.41 273.277  13
   3  -3  -5 4966.06 226.788  12
  -3  -3   5 5401.07 208.746  11
   3  -3  -5 5605.56 185.812   2
   3  -3  -5 5766.37 185.131   3
   2   3  -5 65399.0 770.917   3
  -2   3   5 69945.1 1040.21  13
   2  -3  -5 66185.8 808.448  12
   2  -3  -5 70878.4 690.828   2
  -2  -3   5 71148.7 780.385  11
   1   3  -5 14105.0 355.032   3
  -1   3   5 16229.2 510.108  13
   1  -3  -5 14721.3 378.707  12
   1  -3  -5 14746.8 334.612   2
  -1  -3   5 16032.4 388.751  11
   0   3  -5 20198.6 422.581   3
   0   3   5 20664.3 598.264  13
   0  -3   5 21538.8 473.866  11
   0  -3  -5 20890.7 420.529   2
   1   3   5 8576.23 300.384  11
   1   3   5 7932.48 378.332  13
   1  -3   5 8396.67 313.981  11
  -1  -3  -5 8229.73 278.060   2
  -1   3  -5 8030.08 264.708   3
  -2  -3  -5 2732.41 171.688   2
   2   3   5 2877.46 234.521  13
   2  -3   5 2948.13 194.796  11
   2   3   5 2970.31 174.561  11
  -2   3  -5 2675.05 157.681   3
  -3  -3  -5 66595.1 893.507   2
   3   3   5 66076.6 1121.21  13
   3  -3   5 71315.0 1004.68  11
   3   3   5 71465.4 847.608  11
  -4  -3  -5 21799.0 543.457   2
   4   3   5 21230.7 647.447  13
   4  -3   5 22770.7 600.258  11
   4   3   5 23687.6 491.708  11
  -4   3  -5 22729.7 508.807   2
  -5  -3  -5 3745.79 235.597   2
   5   3   5 3827.17 271.496  13
   5  -3   5 4067.61 263.754  11
  -5   3  -5 4233.28 221.898   2
  -6  -3  -5 4051.70 254.434   2
   6   3   5 4497.15 204.056  14
   6   3   5 4017.95 279.653  13
   6  -3   5 4266.84 280.317  11
  -6   3  -5 4755.57 194.146   7
  -6   3  -5 4815.45 242.249   2
  -7  -3  -5 97.0034 43.1607   2
   7  -3   5 25.9783 36.6039  11
   7   3   5 51.7053 37.1384  13
   7   3   5 27.3992 21.5834  14
  -7   3  -5 26.5191 19.5049   7
   7   3   5 5.75543 20.7519  10
   7  -3   5 66.4769 25.7360  10
   8  -3   5 17059.6 591.078  11
  -8  -3  -5 16372.0 527.845   2
  -8   3  -5 16899.4 376.944   7
   8   3   5 16739.0 414.001  10
   8  -3   5 16504.9 400.684  10
   8   3   5 15882.8 413.275  14
  -9  -3  -5 12821.6 473.197   2
   9   3   5 12141.2 360.112  10
   9  -3   5 12995.3 524.459  11
   9  -3   5 12326.2 353.594  10
 -10   3  -5 106.321 39.0065   9
 -10  -3  -5 117.254 48.0198   2
  10  -3   5 156.113 65.2812  11
  10   3   5 67.2028 31.5868  10
  10  -3   5 85.3700 27.3238  10
 -10   3  -5 88.0234 33.4520   6
 -11   3  -5 6368.47 270.942   9
 -11   3  -5 5498.93 236.701   8
  11   3   5 5571.17 248.098  10
  11  -3   5 5785.61 243.955  10
 -11   3  -5 5379.92 229.239   6
 -12   3  -5 446.099 72.5690   9
 -12   3  -5 327.268 59.8479   8
  12   3   5 358.741 64.8078  10
  12  -3   5 493.882 71.7307  10
 -12   3  -5 357.296 62.5951   6
 -13   3  -5 276.181 55.7223   9
 -13   3  -5 270.692 50.8403   8
  13   3   5 235.378 51.3533  10
  13  -3   5 287.554 52.1084  10
 -13   3  -5 226.491 49.9508   6
 -14   3  -5 3358.15 169.181   9
  14   3   5 3139.52 168.554  10
  14  -3   5 3274.16 157.957  10
 -14   3  -5 3285.98 153.459   8
 -14   3  -5 2958.56 148.399   6
 -15   3  -5 4930.62 180.434   9
  15   3   5 4847.33 189.450  10
 -15   3  -5 4580.64 168.684   6
 -16  -3  -5 659.791 58.5201   9
  16   3   5 768.560 67.7326  10
 -16   3  -5 757.871 60.9518   6
 -16  -4   5 1280.68 85.7333  10
  15   4  -5 5624.99 193.047   4
 -15  -4   5 5330.47 201.168  10
  14   4  -5 4576.76 201.916   4
 -14  -4   5 4298.87 200.153  10
  13   4  -5 4401.44 213.962   4
 -13  -4   5 4271.89 214.781  10
 -13   4   5 4957.14 225.250   9
 -12   4   5 562.591 76.6505   6
  12   4  -5 540.690 81.3981   4
 -12  -4   5 551.341 83.0069  10
 -12   4   5 544.300 79.3585   9
 -11   4   5 62.3086 33.9681   9
 -11   4   5 3.16047 23.0462   6
  11   4  -5 42.8765 33.6794   4
  10  -4  -5 7761.49 387.018  12
  10   4  -5 8099.40 419.462   3
 -10   4   5 7394.61 275.807   6
  10   4  -5 6904.24 291.500   4
 -10  -4   5 7147.50 292.136  10
 -10   4   5 7906.98 294.100   9
  -9   4   5 2539.06 153.474   8
   9   4  -5 1907.66 196.295   3
   9  -4  -5 2080.48 194.656  12
  -9   4   5 1914.28 137.252   6
   9   4  -5 1851.54 147.593   4
  -9   4   5 2020.57 136.794   7
  -9  -4   5 1839.85 145.113  10
  -9   4   5 2200.62 149.883   9
  -8   4   5 2680.55 157.862   8
  -8   4   5 2572.54 151.573   7
   8   4  -5 2656.09 221.921   3
   8  -4  -5 2578.84 208.756  12
  -8   4   5 2670.25 155.653   6
   8   4  -5 2777.50 175.774   4
  -8  -4   5 2496.10 160.142  10
  -7   4   5 2101.22 138.498   8
   7   4  -5 2031.46 183.823   3
   7   4  -5 2159.32 149.850   5
  -7   4   5 2125.91 138.934   7
   7  -4  -5 2019.24 176.446  12
  -7   4   5 2058.54 130.302   6
   7   4  -5 1981.90 142.245   4
  -7  -4   5 1988.14 134.414  10
  -6   4   5 16300.9 375.220   8
   6   4  -5 15188.4 474.491   3
  -6   4   5 14917.4 360.371   7
   6  -4  -5 15414.1 472.223  12
   6   4  -5 15845.8 382.584   4
  -6   4   5 17287.8 489.702  13
  -6  -4   5 16547.5 361.731  10
  -5   4   5 1473.57 110.401   8
   5   4  -5 1351.49 135.492   3
  -5   4   5 1352.02 140.568  13
  -5   4   5 1448.72 112.122   7
   5  -4  -5 1265.77 131.168  12
   5   4  -5 1360.70 108.016   4
  -4   4   5 9652.77 387.818  13
   4  -4  -5 9347.62 341.319  12
   4   4  -5 9401.28 335.227   3
   3  -4  -5 8236.93 310.147  12
  -3  -4   5 9492.30 285.831  11
  -3   4   5 9206.91 390.088  13
   3   4  -5 8164.42 305.693   3
  -2  -4   5 2120.77 142.400  11
   2   4  -5 2151.79 152.817   3
  -2   4   5 1821.92 178.355  13
   2  -4  -5 2348.11 131.182   2
   2  -4  -5 2242.32 162.139  12
   1   4  -5 12725.5 354.089   3
  -1   4   5 13007.9 490.387  13
   1  -4  -5 12407.2 376.342  12
  -1  -4   5 13578.6 378.726  11
   1  -4  -5 14043.2 336.898   2
   0   4  -5 13221.5 361.834   3
   0  -4  -5 13236.1 352.240   2
   0  -4   5 13518.1 402.544  11
   0   4   5 12673.9 491.663  13
  -1   4  -5 15479.4 392.684   3
  -1  -4  -5 15712.7 408.400   2
   1  -4   5 16177.6 460.753  11
   1   4   5 15439.7 556.303  13
  -2   4  -5 752.365 87.5882   3
  -2  -4  -5 811.888 99.5274   2
   2   4   5 795.408 130.336  13
   2  -4   5 825.209 112.937  11
  -3   4  -5 6314.11 254.545   3
  -3  -4  -5 5656.11 276.851   2
   3   4   5 5492.63 341.752  13
   3  -4   5 6202.66 319.386  11
  -4   4  -5 12817.0 365.802   3
  -4  -4  -5 11170.9 407.368   2
   4   4   5 12515.8 331.204  14
   4   4   5 10355.1 471.112  13
   4  -4   5 12053.8 467.692  11
  -4   4  -5 11950.8 319.775   7
  -5  -4  -5 116.575 50.5664   2
   5   4   5 83.1378 51.1438  13
   5  -4   5 40.8737 26.9058  11
  -5   4  -5 56.5484 25.7978   7
   5   4   5 106.373 35.2635  14
  -6  -4  -5 173.560 57.7606   2
   6   4   5 151.668 58.0178  13
   6  -4   5 201.401 72.4749  11
  -6   4  -5 168.918 42.5677   7
   6   4   5 212.417 46.6711  14
  -7  -4  -5 643.825 108.528   2
   7   4   5 535.382 77.5628  14
  -7   4  -5 617.403 84.1186   8
   7  -4   5 636.478 117.937  11
  -7   4  -5 523.155 70.8804   7
   7   4   5 607.702 79.2759  10
  -8  -4  -5 2666.07 222.462   2
  -8   4  -5 2932.19 178.951   8
   8  -4   5 2845.70 257.555  11
  -8   4  -5 2725.40 158.756   7
   8   4   5 2877.63 170.550  10
   8   4   5 2681.64 179.215  14
  -9  -4  -5 6913.82 358.388   2
  -9   4  -5 6627.20 271.148   8
   9  -4   5 7306.05 414.546  11
   9   4   5 7171.12 273.138  10
  -9   4  -5 7500.23 261.951   7
  -9   4  -5 6850.81 261.772   6
 -10   4  -5 3628.05 197.415   8
  10   4   5 3937.02 205.149  10
 -10   4  -5 3521.01 186.226   6
 -11   4  -5 7043.17 283.853   9
  11   4   5 7161.52 275.570  10
 -11   4  -5 6536.46 249.663   6
 -12   4  -5 827.292 96.6830   9
 -12   4  -5 684.166 84.1360   8
  12   4   5 751.149 87.8486  10
 -12   4  -5 732.091 82.8790   6
 -13   4  -5 785.400 81.4759   8
  13   4   5 798.993 84.9155  10
 -13   4  -5 716.179 77.2818   6
 -14   4  -5 461.416 57.5237   8
  14   4   5 450.030 59.5597  10
 -14   4  -5 439.804 56.7583   6
 -14   4  -5 486.957 63.0788   9
  15   4   5 31.5026 19.6313  10
 -15   4  -5 62.6033 22.8072   6
 -16   4  -5 53.8753 19.6090   6
 -15   5   5 24030.2 388.118  14
  15   5  -5 24653.3 384.397   4
 -15  -5   5 24015.1 369.209  10
  14   5  -5 10019.7 288.886   4
 -14   5   5 10659.8 297.475  14
 -14  -5   5 10336.2 280.580  10
  13   5  -5 1075.64 106.503   4
 -13  -5   5 1061.28 101.945  10
 -13   5   5 1109.62 103.969   9
  12   5  -5 1078.49 111.856   4
 -12  -5   5 1125.84 110.872  10
 -12   5   5 1392.65 123.710   9
  11   5  -5 36357.6 669.772   4
 -11  -5   5 37305.6 641.013  10
  10   5  -5 10606.1 370.273   4
 -10  -5   5 11023.4 349.709  10
  -9   5   5 20732.2 455.377   8
  -9   5   5 18296.3 411.655   7
   9  -5  -5 20035.8 608.727  12
   9   5  -5 19259.4 647.114   3
   9   5  -5 16838.4 462.939   4
  -9  -5   5 18524.2 446.692  10
  -9   5   5 19788.7 469.002   9
  -8   5   5 1601.19 128.280   8
  -8   5   5 1476.87 124.497   7
   8   5  -5 2028.34 203.649   3
   8  -5  -5 1696.92 173.865  12
   8   5  -5 1344.46 129.920   4
  -8  -5   5 1565.27 126.007  10
  -8   5   5 1880.21 141.467   9
  -7   5   5 58.1226 32.2444   9
  -7   5   5 92.5293 33.6450   8
   7   5  -5 62.7032 30.2415   5
   7  -5  -5 78.0291 33.7534  12
   7   5  -5 13.8151 27.9818   3
   6   5  -5 10830.9 430.363   3
  -6   5   5 10717.4 318.925   8
   6   5  -5 10500.0 334.641   5
   6  -5  -5 10562.7 405.699  12
  -6   5   5 10381.8 315.458   7
  -6   5   5 11606.1 444.827  13
   6   5  -5 10870.3 335.114   4
  -6   5   5 11950.0 338.270   9
  -5   5   5 40271.7 606.313   8
   5   5  -5 39672.2 789.198   3
   5   5  -5 40918.9 656.892   5
  -5   5   5 41055.8 843.802  13
  -5   5   5 39052.0 600.801   7
   5  -5  -5 40368.7 770.119  12
   5   5  -5 40620.2 620.284   4
  -5   5   5 40385.4 616.205  14
  -4   5   5 1010.12 95.1833   8
  -4   5   5 1065.17 99.2887  14
   4   5  -5 1048.04 107.574   5
  -4   5   5 1168.48 148.032  13
   4  -5  -5 1084.69 123.994  12
  -4   5   5 1034.78 98.0739   7
   4   5  -5 1138.82 100.095   4
   4   5  -5 961.115 118.009   3
  -4   5   5 1138.29 110.488   5
  -3   5   5 24619.0 680.627  13
  -3   5   5 24161.9 440.434   8
  -3   5   5 25806.3 469.955  14
   3   5  -5 25467.7 508.715   5
   3  -5  -5 24801.7 575.317  12
  -3   5   5 24799.6 455.282   7
   3   5  -5 23789.8 557.387   3
   3   5  -5 24625.5 438.796   4
  -3   5   5 24428.5 476.070   5
  -2   5   5 251.803 46.0490  14
  -2   5   5 245.632 72.4889  13
  -2   5   5 309.846 55.0091   7
   2   5  -5 194.307 46.9964   5
   2  -5  -5 166.831 48.4948  12
   2   5  -5 244.224 60.2631   3
  -2   5   5 192.822 38.7839   8
  -2  -5   5 320.313 58.5373  11
   2   5  -5 172.421 38.6327   4
  -1   5   5 19325.2 376.919   8
   1   5  -5 18802.6 475.099   3
   1  -5  -5 18319.5 486.996  12
   1   5  -5 18840.4 428.579   5
  -1  -5   5 20124.9 487.659  11
   1   5  -5 18821.6 359.241   4
  -1   5   5 18484.7 623.431  13
  -1   5   5 19360.5 400.021  14
  -1   5   5 19160.3 422.964   5
   0   5   5 12108.9 292.596   8
   0   5  -5 12750.2 383.518   3
   0  -5  -5 12948.2 368.376   2
   0   5  -5 12801.6 344.024   5
   0   5   5 11739.7 506.420  13
   0  -5   5 12769.2 419.658  11
   0   5   5 12976.6 328.616  14
   0   5  -5 12493.2 287.345   4
   0   5  -5 12857.6 340.423   7
   1   5   5 1726.46 111.211   8
  -1   5  -5 1693.78 137.938   3
  -1  -5  -5 1831.63 146.993   2
   1   5   5 1904.27 127.810  14
  -1   5  -5 2117.46 139.632   5
   1   5   5 1856.33 206.484  13
   1  -5   5 1845.84 166.376  11
  -1   5  -5 1859.62 132.007   7
  -1   5  -5 1788.31 108.658   4
  -2  -5  -5 8590.60 340.161   2
  -2   5  -5 9613.82 321.044   3
  -2   5  -5 8874.20 280.331   5
  -2   5  -5 9472.55 251.777   4
   2  -5   5 8587.90 384.941  11
  -2   5  -5 8976.97 292.514   7
   2   5   5 9244.24 284.531  14
  -3  -5  -5 4089.81 247.846   2
  -3   5  -5 4479.42 195.861   5
   3   5   5 4440.62 203.914  14
  -3   5  -5 4396.40 204.173   8
  -3   5  -5 4574.68 179.474   4
   3  -5   5 4386.02 288.175  11
  -3   5  -5 4309.97 201.005   7
   3   5   5 3524.80 291.747  13
  -4  -5  -5 1529.71 157.295   2
  -4   5  -5 1805.87 122.012   5
   4   5   5 1793.86 133.427  14
   4   5   5 1510.45 190.869  13
   4  -5   5 1701.66 186.405  11
  -4   5  -5 1613.52 125.413   7
  -4   5  -5 1565.96 126.245   8
  -5  -5  -5 14753.6 506.096   2
   5   5   5 15643.9 406.824  14
  -5   5  -5 17072.3 369.218   5
  -5   5  -5 15838.3 412.807   8
   5  -5   5 16290.8 602.521  11
  -5   5  -5 15503.0 390.911   7
   5   5   5 14957.4 595.542  13
  -6  -5  -5 16505.8 552.692   2
  -6   5  -5 17036.0 429.148   8
   6   5   5 16000.4 609.003  13
   6   5   5 16383.8 430.459  14
   6  -5   5 17641.6 645.420  11
  -6   5  -5 16133.3 400.861   7
  -7  -5  -5 115.395 49.2888   2
  -7   5  -5 149.971 44.3184   8
   7  -5   5 157.154 67.1495  11
  -7   5  -5 114.344 38.1765   7
   7   5   5 188.457 51.1476  14
  -8   5  -5 2379.25 155.394   7
  -8  -5  -5 2533.76 222.684   2
  -8   5  -5 2351.59 163.352   8
   8  -5   5 2742.73 265.330  11
  -8   5  -5 2485.41 157.222   6
   8   5   5 2551.49 179.527  14
  -9   5  -5 11767.0 360.398   8
  -9   5  -5 12556.0 348.302   7
  -9   5  -5 12362.5 343.072   6
 -10   5  -5 23887.7 504.184   8
 -10   5  -5 24543.3 482.283   6
  11   5   5 35842.8 576.365  10
 -11   5  -5 31512.6 534.913   6
 -11   5  -5 31156.7 561.663   8
 -11   5  -5 35607.8 625.451   9
  12   5   5 1483.28 112.414  10
 -12   5  -5 1723.43 125.756   8
 -12   5  -5 1292.28 102.819   6
 -12   5  -5 1657.73 127.815   9
 -13   5  -5 13126.1 313.690   8
 -13   5  -5 12638.8 295.654   6
 -14   5  -5 10717.9 250.001   8
 -14   5  -5 10452.3 243.394   6
 -15   5  -5 9808.74 204.580   6
  15   6  -5 567.389 54.4289   4
  14   6  -5 1113.01 89.3382   4
  13   6  -5 28976.6 514.855   4
 -13   6   5 31844.7 503.540  14
 -12   6   5 6327.30 248.086  14
 -12   6   5 6918.30 264.035   9
 -11   6   5 79.4625 35.8687   9
 -11   6   5 6.58403 19.9293  14
 -11   6   5-11.4885 32.8972   8
  11   6  -5 14.1374 29.5227   4
 -10   6   5 89.0725 37.1997   9
 -10   6   5 34.7960 27.6758   8
 -10   6   5 27.9472 21.3309  14
  10   6  -5 51.3324 31.8100   4
  -9   6   5 163.456 45.0140   9
  -9   6   5 521.644 75.0690   8
  -9   6   5 87.9316 38.7824  14
  -9   6   5 735.818 98.4545   7
   9   6  -5 107.787 45.9796   4
  -8   6   5 21244.3 470.755   8
  -8   6   5 20850.0 459.442   7
  -8   6   5 21425.9 493.366  14
   8   6  -5 20780.1 512.986   4
  -7   6   5 9035.48 306.826   7
  -7   6   5 8438.16 300.156   8
  -7   6   5 9189.77 320.763  14
   7   6  -5 9480.29 447.079   3
   7  -6  -5 10126.5 419.563  12
   7   6  -5 8824.09 326.472   4
   7   6  -5 10041.6 323.962   5
  -7   6   5 10309.4 343.272   9
  -6   6   5 5237.41 233.121   8
   6   6  -5 5547.15 245.266   5
   6   6  -5 5583.14 334.299   3
  -6   6   5 5261.07 234.155   7
   6  -6  -5 5605.82 306.180  12
   6   6  -5 5354.82 245.944   4
  -6   6   5 5282.37 238.707  14
  -6   6   5 5927.23 251.720   9
  -5   6   5 1748.11 133.178   8
   5   6  -5 1753.57 140.561   5
  -5   6   5 1991.05 206.392  13
   5   6  -5 1836.33 185.083   3
  -5   6   5 1776.22 137.662   7
   5  -6  -5 1751.92 166.611  12
   5   6  -5 1794.33 136.218   4
  -5   6   5 1837.15 138.637  14
  -5   6   5 1921.60 139.846   9
  -4   6   5 14359.5 368.058   8
   4   6  -5 14633.9 404.806   5
  -4   6   5 14538.3 377.127  14
  -4   6   5 15360.4 575.783  13
   4   6  -5 15346.8 511.765   3
   4  -6  -5 15017.7 482.901  12
  -4   6   5 13888.0 367.696   7
   4   6  -5 14973.8 372.770   4
  -4   6   5 14572.5 389.727   5
  -3   6   5 6186.16 235.197   8
   3   6  -5 6673.31 325.474   3
  -3   6   5 6475.72 379.288  13
   3  -6  -5 6286.18 304.919  12
  -3   6   5 6154.34 239.035   7
   3   6  -5 6272.44 234.148   4
   3   6  -5 5891.99 257.637   5
  -3   6   5 6313.44 245.892  14
  -3   6   5 6768.06 249.962   9
  -3   6   5 7416.04 279.267   5
  -2   6   5 22925.2 443.534   8
   2   6  -5 23211.1 501.653   5
  -2   6   5 23288.4 736.318  13
   2  -6  -5 22264.0 562.925  12
  -2   6   5 23546.0 448.850   7
   2   6  -5 25592.2 493.175   7
   2   6  -5 22521.8 417.331   4
  -2   6   5 23780.3 472.537  14
   2   6  -5 25279.5 617.869   3
  -2   6   5 24819.3 474.394   9
  -2   6   5 22855.1 488.431   5
  -1   6   5 13417.7 335.068   8
   1   6  -5 14052.2 373.856   7
  -1   6   5 13430.0 352.170  14
   1   6  -5 13175.2 378.041   5
  -1   6   5 13272.8 573.449  13
   1  -6  -5 12903.1 431.016  12
  -1   6   5 13705.6 328.161   7
   1   6  -5 13147.9 316.619   4
  -1   6   5 13725.6 377.384   5
   0   6   5 15144.6 347.275   8
   0  -6  -5 14768.3 464.054  12
   0   6   5 15370.4 626.665  13
   0  -6   5 17606.4 514.858  11
   0   6  -5 15571.9 336.999   4
   0   6  -5 15819.9 403.014   7
   0   6  -5 17587.3 486.349   3
   0   6   5 15840.5 385.635  14
   0   6  -5 15585.1 403.282   5
   0   6   5 16027.7 402.201   5
   1   6   5 53702.9 641.324   8
  -1  -6  -5 59073.6 873.690   2
   1   6   5 55361.8 722.987  14
  -1   6  -5 55063.5 748.288   5
   1   6   5 50388.2 1158.46  13
  -1   6  -5 55018.9 637.436   4
  -1   6  -5 55389.4 762.631   7
   1  -6   5 56563.3 978.306  11
   1   6   5 55204.9 714.805   5
  -2  -6  -5 473.208 84.2839   2
  -2   6  -5 417.138 66.3557   5
  -2   6  -5 507.283 68.8268   8
  -2   6  -5 369.953 54.3262   4
  -2   6  -5 377.832 66.1823   7
   2   6   5 409.780 111.751  13
   2  -6   5 417.528 91.2523  11
   2   6   5 370.751 61.7530  14
  -3  -6  -5 3564.37 239.454   2
   3   6   5 3591.69 193.647  14
  -3   6  -5 3831.24 192.735   8
   3   6   5 3488.13 306.650  13
  -3   6  -5 3823.62 172.490   4
   3  -6   5 3868.86 289.981  11
  -3   6  -5 3681.88 199.231   7
  -3   6  -5 3748.48 188.263   5
  -4  -6  -5 1220.45 146.663   2
  -4   6  -5 1238.19 108.705   5
   4   6   5 1243.05 117.530  14
  -4   6  -5 1252.68 115.555   8
   4   6   5 960.036 165.624  13
   4  -6   5 1201.68 170.108  11
  -4   6  -5 1393.95 123.653   7
  -5  -6  -5 16352.9 550.012   2
  -5   6  -5 17531.4 398.513   5
   5   6   5 16129.7 429.976  14
  -5   6  -5 15819.9 412.843   8
   5   6   5 16102.1 652.252  13
   5  -6   5 17874.3 669.451  11
  -5   6  -5 15782.1 411.455   7
  -6  -6  -5 6240.73 347.254   2
   6   6   5 6366.82 276.422  14
   6   6   5 6449.93 402.145  13
  -6   6  -5 6144.69 262.927   8
   6  -6   5 7021.74 429.159  11
  -6   6  -5 6189.01 261.655   7
   7   6   5 8100.48 318.277  14
  -7   6  -5 8220.97 306.794   8
  -7   6  -5 8284.01 297.590   7
   8   6   5 760.818 101.540  14
  -8   6  -5 917.361 104.279   8
  -8   6  -5 845.710 95.6153   7
  -8   6  -5 875.818 91.9121   6
  -9   6  -5 36190.1 584.609   7
  -9   6  -5 36094.4 634.047   8
 -10   6  -5 6179.78 230.606   7
 -10   6  -5 6678.62 240.356   6
 -10   6  -5 6063.41 250.660   8
 -11   6  -5 2173.18 128.469   7
 -11   6  -5 2067.19 139.029   8
 -11   6  -5 2003.10 124.114   6
 -12   6  -5 8851.56 265.294   8
 -12   6  -5 9052.16 244.486   6
 -13   6  -5 6993.09 213.197   8
 -13   6  -5 7224.01 198.821   6
 -14   6  -5 661.696 56.8343   8
 -14   6  -5 578.183 50.0084   6
  14   7  -5 1004.61 73.1105   4
  13   7  -5 9712.03 265.088   4
 -13   7   5 10510.0 254.836   9
 -12   7   5 54.5389 29.7868   9
 -12   7   5 82.0350 28.0438   8
  12   7  -5 78.9556 33.0889   4
 -11   7   5 66.9479 31.8873   9
 -11   7   5 112.489 37.1629  14
 -11   7   5 74.8725 31.7215   8
  11   7  -5 89.4903 39.6788   4
 -10   7   5 18126.2 400.142   8
 -10   7   5 18274.7 424.296  14
 -10   7   5 17858.3 435.392   9
  -9   7   5 6520.64 252.488   8
  -9   7   5 6575.44 265.506  14
  -9   7   5 6615.53 249.918   7
   9   7  -5 6320.85 281.755   4
  -9   7   5 6563.69 272.091   9
  -8   7   5 1176.37 110.389   8
  -8   7   5 1232.37 118.472  14
  -8   7   5 1555.88 132.564   7
   8   7  -5 1327.81 129.778   4
  -8   7   5 1327.42 124.913   9
  -7   7   5 2.60638 28.0829   9
  -7   7   5 127.732 66.8171   7
  -7   7   5 18.9382 26.2446  14
  -7   7   5 51.0903 35.7231   8
   7   7  -5 12.5021 21.1402   5
   7   7  -5 28.8029 34.2553   4
  -6   7   5 246.754 55.6051   9
  -6   7   5 172.052 45.3005  14
  -6   7   5 231.330 58.6413   8
   6   7  -5 164.125 45.0079   5
  -6   7   5 258.294 69.1978   7
   6   7  -5 182.193 48.9218   4
  -5   7   5 621.080 84.4119   8
   5   7  -5 683.020 119.935   3
  -5   7   5 659.117 128.530  13
  -5   7   5 655.562 86.3482  14
   5   7  -5 645.813 83.8752   4
   5   7  -5 627.562 86.7866   5
  -5   7   5 837.078 101.146   7
  -5   7   5 799.035 94.5874   9
  -4   7   5 2871.69 169.696   8
  -4   7   5 3075.40 177.828   7
  -4   7   5 3151.78 285.731  13
   4   7  -5 3383.41 263.976   3
   4  -7  -5 3183.72 228.408  12
   4   7  -5 3028.75 174.030   4
  -4   7   5 3213.46 186.736  14
   4   7  -5 2740.98 180.807   5
  -4   7   5 3315.25 187.790   9
  -4   7   5 3650.10 207.326   5
  -3   7   5 18880.8 425.854   8
  -3   7   5 19313.5 448.892  14
  -3   7   5 20252.9 722.937  13
  -3   7   5 19308.3 431.359   7
   3  -7  -5 19948.7 567.481  12
   3   7  -5 18583.2 406.763   4
   3   7  -5 18914.7 475.946   5
  -3   7   5 20610.1 465.719   9
  -3   7   5 18408.5 456.770   5
  -2   7   5 793.219 90.3943   8
  -2   7   5 729.843 88.6740  14
   2   7  -5 668.765 91.7588   5
  -2   7   5 560.772 126.235  13
  -2   7   5 636.192 83.5135   7
   2  -7  -5 545.960 95.0231  12
   2   7  -5 669.540 77.6778   4
  -2   7   5 692.718 86.3096   9
   1   7  -5 2384.59 140.745   4
  -1   7   5 2352.25 150.244   8
   1   7  -5 2422.29 171.171   5
  -1   7   5 2322.39 260.174  13
   1  -7  -5 2347.45 194.348  12
  -1   7   5 2466.26 146.995   7
   1   7  -5 2487.66 163.688   7
  -1   7   5 2361.41 156.987  14
  -1   7   5 2637.96 180.164   5
   0   7   5 411.125 69.2703   8
   0   7  -5 337.591 55.7051   4
   0   7   5 132.763 65.7955  13
   0   7  -5 290.143 60.7530   5
   0  -7  -5 218.511 61.5238  12
   0   7  -5 266.678 56.2315   7
   0   7   5 249.919 53.6577  14
   0   7   5 526.809 97.1723   5
   1   7   5 391.017 75.0590   8
   1   7   5 256.090 54.9410  14
  -1   7  -5 284.185 60.7005   5
  -1  -7  -5 158.522 55.6096  12
  -1   7  -5 359.057 55.1116   4
  -1   7  -5 248.968 57.0764   7
   1   7   5 828.990 159.768  13
   1   7   5 951.247 112.640   5
  -2   7  -5 628.589 84.8856   5
   2   7   5 607.486 82.6406  14
  -2   7  -5 663.218 73.1288   4
   2  -7   5 704.414 124.558  11
  -2   7  -5 597.856 84.8303   7
   2   7   5 614.102 139.042  13
   2   7   5 1038.21 115.628   5
  -3  -7  -5 908.003 125.810   2
  -3   7  -5 904.825 99.4600   5
   3   7   5 1059.70 177.817  13
   3  -7   5 1108.86 162.178  11
  -3   7  -5 990.452 100.993   8
   3   7   5 913.936 103.094  14
  -3   7  -5 998.149 109.481   7
  -4  -7  -5 732.986 119.361   2
  -4   7  -5 828.545 93.4768   5
  -4   7  -5 819.030 95.4772   8
   4   7   5 708.874 148.302  13
   4  -7   5 863.163 151.911  11
  -4   7  -5 812.176 99.2300   7
   4   7   5 792.412 97.5181  14
  -5   7  -5 3921.03 198.614   5
   5   7   5 3695.59 212.286  14
  -5   7  -5 3763.64 203.607   8
  -5   7  -5 3879.40 212.510   7
  -6   7  -5 6583.89 249.197   5
   6   7   5 5979.79 269.881  14
  -6   7  -5 6124.88 263.613   7
  -6   7  -5 6177.15 263.407   8
   7   7   5 1495.79 136.643  14
  -7   7  -5 1430.05 125.477   7
  -7   7  -5 1547.11 133.089   8
  -8   7  -5 79.7697 34.6448   8
  -8   7  -5 20.2067 24.3802   7
  -9   7  -5 3389.24 186.671   8
  -9   7  -5 3351.10 174.291   7
 -10   7  -5 7534.14 244.842   7
 -10   7  -5 7406.45 261.234   8
 -11   7  -5 93.8177 32.8621   8
 -11   7  -5 17.8141 15.7491   7
 -12   7  -5 6057.05 201.283   8
  12   7   5 6114.43 205.319   4
 -13   7  -5 775.160 63.6226   8
  13   7   5 726.663 62.9727   4
  13   8  -5 399.714 45.9177   4
  12   8  -5 1192.17 90.4224   4
 -11   8   5 3928.98 156.824   8
  11   8  -5 3735.56 179.566   4
 -11   8   5 3915.76 171.496   9
 -10   8   5 321.824 56.6750   8
  10   8  -5 290.353 56.0899   4
 -10   8   5 358.529 59.9908   9
  -9   8   5 2485.27 148.749   8
   9   8  -5 2314.09 157.610   4
  -9   8   5 2381.99 154.200   9
  -8   8   5 6804.97 255.534   8
  -8   8   5 6992.17 257.081   7
   8   8  -5 6680.78 274.749   4
  -8   8   5 6827.31 269.145   9
  -7   8   5 5375.25 232.558   8
   7   8  -5 6481.75 249.304   5
  -7   8   5 6283.22 253.163  14
  -7   8   5 6008.14 244.580   7
   7   8  -5 5779.52 255.236   4
  -7   8   5 5745.15 251.209   9
   6   8  -5 350.144 62.9249   5
  -6   8   5 404.020 69.7390   8
  -6   8   5 424.906 70.1504  14
   6   8  -5 303.364 58.9781   4
  -6   8   5 397.616 69.9035   9
  -5   8   5 1579.30 129.676   8
   5   8  -5 1750.80 141.399   5
  -5   8   5 1802.23 140.221  14
  -5   8   5 1724.74 139.194   7
   5   8  -5 1618.36 127.574   4
  -5   8   5 1846.64 143.622   9
  -4   8   5 4657.36 219.596   8
   4   8  -5 4487.87 232.335   5
  -4   8   5 5055.47 225.231   7
   4   8  -5 4902.50 218.858   4
  -4   8   5 4998.48 233.326  14
  -4   8   5 4686.72 227.544   9
  -3   8   5 2287.39 155.055   8
   3   8  -5 2154.74 164.528   5
  -3   8   5 2300.49 159.672  14
  -3   8   5 2862.51 168.981   7
   3   8  -5 2310.00 146.144   4
  -3   8   5 2754.13 190.858   5
  -2   8   5 401.935 71.2152   8
  -2   8   5 41.2482 23.6750  14
  -2   8   5 276.791 71.9102   7
   2   8  -5 73.1663 38.6055   5
   2   8  -5 96.0531 33.2133   4
  -2   8   5 503.097 111.634   5
  -1   8   5 11499.8 325.946   8
   1   8  -5 11421.2 375.434   5
   1   8  -5 12553.0 323.679   4
  -1   8   5 11951.9 365.261  14
  -1   8   5 12181.0 371.210   5
   0   8   5 10271.9 304.717   8
   0   8  -5 9557.61 340.890   5
   0   8  -5 11005.8 297.622   4
   0   8  -5 10823.9 348.952   7
   0   8   5 10508.0 343.180  14
   0   8   5 10690.9 343.605   5
  -1   8  -5 3490.08 205.795   5
   1   8   5 3677.47 204.469  14
  -1   8  -5 3779.37 209.940   7
   2   8   5 67.4378 35.3884  14
  -2   8  -5 33.2939 30.0687   5
  -2   8  -5 90.1599 37.9304   7
  -3   8  -5 9151.35 319.477   5
   3   8   5 9213.39 326.146  14
  -3   8  -5 9540.68 337.937   7
  -4   8  -5 17013.2 425.297   5
   4   8   5 17490.4 453.350  14
  -4   8  -5 18471.2 429.430   8
  -4   8  -5 17122.2 450.989   7
  -5   8  -5 14611.2 380.797   5
   5   8   5 14101.3 407.129  14
  -5   8  -5 14385.9 387.635   8
  -5   8  -5 14220.2 402.162   7
  -6   8  -5 442.552 66.2524   5
   6   8   5 390.730 71.8281  14
  -6   8  -5 406.029 66.5384   8
  -6   8  -5 427.629 70.6322   7
  -7   8  -5 3350.99 183.267   8
  -7   8  -5 3145.29 178.014   7
  -8   8  -5 4470.25 208.210   8
  -8   8  -5 4259.09 196.918   7
  -9   8  -5 9338.95 270.070   7
  -9   8  -5 9701.26 293.092   8
 -10   8  -5 307.186 47.3785   7
 -10   8  -5 366.742 55.1961   8
 -11   8  -5 1576.20 88.7212   7
 -11   8  -5 1491.12 98.0433   8
 -12   8  -5 428.307 46.0134   8
  11   9  -5 7603.86 203.586   4
 -10   9   5 5904.14 184.550   8
  10   9  -5 5303.15 190.441   4
  -9   9   5 2289.42 128.633   8
   9   9  -5 2041.17 128.421   4
  -9   9   5 2302.71 133.149   9
  -8   9   5 490.383 70.5560   8
   8   9  -5 415.515 62.5070   4
  -8   9   5 457.987 65.1573   9
  -7   9   5 2077.06 137.869   8
   7   9  -5 1999.29 134.389   4
  -7   9   5 2063.88 140.393   9
  -6   9   5 10999.3 318.759   8
   6   9  -5 11610.6 325.257   4
  -5   9   5 5008.51 220.703   8
   5   9  -5 5446.02 237.068   5
   5   9  -5 5355.60 219.794   4
  -4   9   5 888.736 99.1423   8
   4   9  -5 951.092 105.071   5
   4   9  -5 940.037 92.2889   4
  -3   9   5 465.190 75.9401   8
   3   9  -5 344.743 68.1264   5
   3   9  -5 381.370 59.1097   4
  -3   9   5 333.686 61.6450  14
  -2   9   5 6694.39 248.645   8
   2   9  -5 6511.86 282.219   5
   2   9  -5 7294.08 243.804   4
  -2   9   5 7436.28 279.661  14
  -1   9   5 605.180 92.7016   8
   1   9  -5 365.092 71.2678   5
  -1   9   5 456.342 70.8611  14
   0   9   5 250.253 55.8345  14
   0   9  -5 303.879 65.0410   5
   0   9  -5 309.288 57.8910   7
  -1   9  -5 858.215 103.851   5
   1   9   5 833.204 95.8088  14
  -1   9  -5 897.301 98.9862   7
  -2   9  -5 4104.01 216.452   5
   2   9   5 4288.81 219.682  14
  -2   9  -5 4397.23 219.969   7
  -3   9  -5 1032.66 107.178   5
   3   9   5 959.609 103.805  14
  -3   9  -5 981.836 104.164   7
  -4   9  -5 391.636 65.2932   5
  -4   9  -5 428.791 70.6701   7
  -4   9  -5 424.100 61.1265   8
   4   9   5 396.279 67.3158  14
  -5   9  -5 476.991 68.2101   5
   5   9   5 466.816 72.3000  14
  -5   9  -5 522.501 73.9984   7
  -5   9  -5 510.261 70.2572   8
  -6   9  -5 6313.90 223.682   5
  -6   9  -5 6222.74 241.355   7
  -6   9  -5 6445.36 235.585   8
  -7   9  -5 3909.01 181.938   7
  -7   9  -5 4037.25 181.911   8
  -8   9  -5 932.143 83.7332   7
  -8   9  -5 936.948 85.2634   8
  -9   9  -5 1654.79 100.382   7
  -9   9  -5 1694.43 105.413   8
 -10   9  -5 382.178 43.5953   7
 -10   9  -5 421.238 48.4455   8
  -8  10   5 352.727 55.3091   8
   8  10  -5 11.3789 15.8586   4
  -7  10   5 241.676 57.2894   8
   7  10  -5 10.6655 19.1980   4
   6  10  -5 2404.31 126.609   5
  -6  10   5 2405.18 134.651   8
   6  10  -5 2334.48 122.713   4
   5  10  -5 594.781 72.0642   5
   5  10  -5 546.498 60.7239   4
   4  10  -5 3518.69 181.130   5
  -4  10   5 3528.49 169.002   8
   3  10  -5 2444.95 157.842   5
   2  10  -5 870.374 97.0384   5
   1  10  -5 1514.32 130.587   5
   0  10  -5 7051.35 278.974   5
  -1  10  -5 29.3035 25.7473   5
  -1  10  -5 31.3439 22.1609   7
  -2  10  -5 4310.90 207.301   5
   2  10   5 4974.89 208.928  14
  -2  10  -5 4427.38 194.473   7
  -3  10  -5 1302.26 110.350   5
  -3  10  -5 1282.95 106.614   7
   3  10   5 1363.71 109.373  14
  -4  10  -5 1151.41 97.4237   5
  -4  10  -5 1080.83 95.5036   7
  -5  10  -5 472.487 59.0400   5
  -5  10  -5 444.087 60.1971   7
  -6  10  -5 234.835 40.1662   8
  -6  10  -5 185.759 31.8409   5
  -6  10  -5 202.341 38.0572   7
  -7  10  -5 2413.95 120.643   7
  -7  10  -5 2402.27 113.399   8
  -8  10  -5 35.7173 19.4829   7
   4  11  -5 13089.9 275.273   5
   3  11  -5 597.892 65.3961   5
   2  11  -5 112.145 33.0645   5
   1  11  -5 6110.67 222.173   5
   0  11  -5 8834.69 264.426   5
  -1  11  -5 4040.26 175.959   5
  -2  11  -5 244.671 44.2486   5
  -3  11  -5 1414.62 95.6849   5
  -4  11  -5 5738.64 174.505   5
 -17   0   6 2724.67 118.662  10
 -16   0   6 15517.9 332.578  10
 -15   0   6 945.168 94.4870  10
 -14   0   6 15892.0 409.930  10
 -13   0   6 16144.7 433.012  10
 -12   0   6 16097.0 441.517  10
  11   0  -6 68.0776 27.5856  12
 -11   0   6 51.5425 32.1277  10
  10   0  -6 49694.4 955.964  12
 -10   0   6 48163.1 744.511  10
   9   0  -6 462.319 90.8864  12
  -9   0   6 502.244 74.5697  10
   8   0  -6 19427.2 498.131   3
  -8   0   6 19262.4 430.794  10
   7   0  -6 11208.5 358.736   3
   7   0  -6 10363.3 374.170  12
  -7   0   6 11360.1 315.068  10
   6   0  -6 411.339 68.2626   3
   6   0  -6 747.099 95.6267  12
   5   0  -6 1594.68 125.307   3
   5   0  -6 1712.43 137.884  12
  -4   0   6 116967. 1089.06  11
   4   0  -6 116520. 1064.44  12
   3   0  -6 266.888 49.9531  12
   3   0  -6 251.123 51.2020   3
   2   0  -6 50479.8 642.311  12
  -2   0   6 49411.8 693.630  11
   2   0  -6 50880.2 692.125   2
   2   0  -6 50353.9 666.142   3
   1   0  -6 17143.4 362.175  12
  -1   0   6 16096.5 398.496  11
   1   0  -6 16689.4 390.110   2
   0   0  -6 27406.2 446.835  12
   0   0   6 27387.8 529.439  11
   0   0  -6 26352.2 499.931   2
  -1   0  -6 103809. 885.130  12
   1   0   6 104775. 1060.83  11
   2   0   6 11225.8 356.443  11
  -2   0  -6 10591.5 338.681   2
  -3   0  -6 84450.1 994.822   2
   3   0   6 89410.7 1029.08  11
  -4   0  -6 7289.14 305.878   2
   4   0   6 7516.48 308.592  11
   5   0   6 23972.2 564.963  11
  -5   0  -6 23809.7 576.289   2
  -6   0  -6 30273.8 673.702   2
   6   0   6 31329.8 665.004  11
   6   0   6 32238.0 521.593  10
   7   0   6 68522.8 1005.61  11
   7   0   6 66658.9 789.757  10
  -8   0  -6 64481.0 1028.61   2
   8   0   6 62868.7 818.419  10
  -9   0  -6 542.756 98.3345   2
   9   0   6 374.830 69.5478  10
  10   0   6 144942. 1326.14  10
  11   0   6 6355.20 275.457  10
 -11   0  -6 6492.82 248.421   6
  12   0   6 16302.4 434.333  10
 -12   0  -6 16646.0 387.445   6
 -13   0  -6 17572.9 387.015   9
  13   0   6 16743.4 428.461  10
 -13   0  -6 17404.1 376.094   6
 -14   0  -6 45788.8 578.508   9
  14   0   6 46932.1 674.392  10
 -14   0  -6 45604.3 557.858   6
  15   0   6 5714.70 213.332  10
 -15   0  -6 5873.98 177.812   6
  16   0   6 2643.96 125.518  10
 -17  -1   6 6621.22 184.562  10
 -16   1   6 24505.8 399.732  10
 -16  -1   6 24267.9 419.456  10
 -15   1   6 13562.4 338.014  10
 -15  -1   6 13343.6 346.835  10
 -14   1   6 31.5815 24.7278  10
 -14  -1   6 9.29730 22.9596  10
 -13   1   6 20719.3 476.036  10
 -13  -1   6 21506.5 504.979  10
 -12   1   6 350.823 67.7120  10
 -12  -1   6 330.468 66.9022  10
  11  -1  -6 15252.8 558.457  12
  11   1  -6 15366.9 536.475  12
 -11   1   6 14566.6 407.336  10
 -11  -1   6 14477.1 424.271  10
  10   1  -6 8367.55 387.619   3
  10  -1  -6 7760.18 385.357  12
  10   1  -6 7824.20 376.999  12
 -10   1   6 7466.33 287.728  10
 -10  -1   6 7726.60 303.046  10
   9   1  -6 5042.59 283.518   3
   9  -1  -6 4712.79 286.810  12
   9   1  -6 4675.11 279.168  12
  -9   1   6 4855.74 222.155  10
  -9  -1   6 4705.05 230.690  10
   8   1  -6 45556.8 809.963   3
   8  -1  -6 42833.8 821.688  12
   8   1  -6 43904.7 819.178  12
  -8   1   6 46633.5 657.859  10
  -8  -1   6 46941.9 684.923  10
   7   1  -6 4034.26 228.834   3
   7   1  -6 4004.03 236.406  12
  -7  -1   6 4543.22 202.346  10
   6  -1  -6 3800.37 190.207   3
   6  -1  -6 3390.39 206.896  12
   6   1  -6 3625.26 211.700  12
   6   1  -6 3844.49 212.794   3
   5  -1  -6 7330.47 254.625   3
   5   1  -6 6795.05 270.763   3
   5  -1  -6 6813.25 280.461  12
   5   1  -6 7002.04 276.175  12
  -5  -1   6 7262.26 274.345  11
   4   1  -6 76698.1 881.602   3
   4   1  -6 75886.3 851.367  12
   4  -1  -6 75567.2 886.935  12
  -4  -1   6 74096.2 849.970  11
   3  -1  -6 68844.0 765.485   3
   3   1  -6 65443.5 786.928   3
   3  -1  -6 67361.3 807.418  12
   3   1  -6 70549.7 766.887  12
  -3  -1   6 68037.9 804.736  11
  -3   1   6 63131.0 818.528  11
   3  -1  -6 73731.2 807.242   2
   2  -1  -6 81.2041 29.8221   2
   2  -1  -6 78.5371 30.6603  12
   2   1  -6 104.800 31.2727  12
   2   1  -6 154.677 42.0383   3
  -2  -1   6 77.9431 31.6069  11
  -2   1   6 86.1779 36.2578  11
   1  -1  -6 5324.14 212.601  12
  -1  -1   6 5635.30 236.164  11
  -1   1   6 5250.84 229.305  11
   1  -1  -6 5206.05 214.895   2
   1   1  -6 5910.44 199.470  12
   1   1  -6 5848.52 240.380   2
   1   1  -6 5297.10 221.356   3
   0  -1  -6 48894.3 650.380  12
   0   1  -6 52182.1 569.680  12
   0  -1  -6 47148.7 663.741   2
   0  -1   6 51928.3 742.048  11
   0   1   6 48515.7 712.555  11
   0   1  -6 47636.4 687.358   2
  -1   1  -6 11300.7 257.394  12
  -1  -1  -6 10771.2 330.176   2
   1  -1   6 11110.6 352.154  11
   1   1   6 10701.7 336.817  11
  -1   1  -6 10409.4 329.336   2
  -2   1  -6 224.237 53.9999   2
  -2   1  -6 153.587 34.2315  12
   2  -1   6 278.121 64.9814  11
   2   1   6 274.154 57.2675  11
  -2  -1  -6 154.755 44.2678   2
  -3  -1  -6 21581.4 513.202   2
   3  -1   6 22432.0 538.368  11
   3   1   6 22206.9 506.222  11
  -3   1  -6 20927.3 494.114   2
  -4  -1  -6 6283.96 291.393   2
   4   1   6 6637.02 282.914  11
   4  -1   6 6685.65 302.826  11
  -4   1  -6 6232.18 277.884   2
  -5  -1  -6 546.037 92.5551   2
   5  -1   6 677.565 103.843  11
   5   1   6 554.070 83.3919  11
  -5   1  -6 546.385 88.5065   2
  -6  -1  -6 8208.66 359.052   2
   6   1   6 9086.37 348.367  11
   6  -1   6 8567.86 366.923  11
  -6   1  -6 8450.70 349.296   2
   6   1   6 8635.39 272.278  10
   6  -1   6 8486.04 269.443  10
  -7  -1  -6 5851.89 313.143   2
   7  -1   6 5881.17 314.419  11
   7   1   6 6377.59 295.463  11
  -7   1  -6 5952.87 300.374   2
   7   1   6 5541.79 231.784  10
   7  -1   6 5830.56 233.520  10
  -7   1  -6 6499.62 306.892   1
  -8  -1  -6 10374.3 424.377   2
   8  -1   6 11001.5 439.042  11
  -8   1  -6 10813.5 409.283   2
   8   1   6 9921.63 328.583  10
   8  -1   6 10117.1 328.146  10
  -9  -1  -6 1827.04 179.606   2
   9  -1   6 1673.07 175.673  11
   9   1   6 1580.46 137.404  10
   9  -1   6 1535.91 134.089  10
 -10  -1  -6 33453.7 766.203   2
  10   1   6 32329.8 625.118  10
  10  -1   6 32161.4 620.847  10
 -10  -1  -6 33107.5 552.118   6
  11   1   6 4568.74 233.248  10
  11  -1   6 4588.95 231.140  10
 -11  -1  -6 5206.21 213.686   6
 -11   1  -6 4705.14 214.861   6
 -12   1  -6 1026.57 100.618   8
  12   1   6 964.175 107.478  10
  12  -1   6 921.543 102.986  10
 -12  -1  -6 1024.59 93.6724   6
 -12   1  -6 896.257 94.1844   6
 -13  -1  -6 6586.96 243.836   9
 -13   1  -6 7159.73 242.510   8
  13   1   6 6598.48 270.419  10
  13  -1   6 6658.46 266.002  10
 -13  -1  -6 7187.53 229.973   6
 -13   1  -6 6366.97 234.204   6
 -14  -1  -6 1737.38 112.820   9
  14   1   6 1608.22 126.113  10
  14  -1   6 1661.15 124.717  10
 -14  -1  -6 1833.84 105.701   6
 -14   1  -6 1592.17 107.293   6
 -15  -1  -6 2031.95 109.809   9
  15  -1   6 1938.94 120.879  10
  15   1   6 1947.86 124.908  10
 -15   1  -6 1949.11 106.761   6
  16  -1   6 2060.64 105.599  10
  16   1   6 1936.94 108.286  10
 -16   1  -6 2008.14 91.2007   6
 -17  -2   6 2874.14 117.454  10
 -16   2   6 8647.50 213.956  10
 -16  -2   6 9486.54 254.611  10
 -15   2   6 825.992 79.1352  10
 -15  -2   6 758.155 83.8513  10
 -14   2   6 2055.03 136.674  10
 -14  -2   6 1941.39 143.672  10
 -13   2   6 5156.94 230.206  10
 -13  -2   6 4711.88 236.756  10
 -12   2   6 1828.96 139.896  10
 -12  -2   6 1744.55 148.458  10
 -11   2   6 9037.51 309.627  10
 -11  -2   6 8647.54 329.597  10
  10   2  -6 13277.8 509.727   3
  10  -2  -6 13151.8 512.000  12
  10   2  -6 12022.3 457.085  12
  10   2  -6 13746.0 368.359   4
 -10   2   6 12876.0 363.644  10
 -10  -2   6 12214.1 382.657  10
   9  -2  -6 300.488 75.1248  12
   9   2  -6 278.062 68.7498  12
   9   2  -6 313.676 74.8240   3
   9   2  -6 308.808 56.2697   4
  -9   2   6 251.230 49.7822  10
   8   2  -6 754.587 111.497   3
   8  -2  -6 755.077 112.987  12
   8   2  -6 759.985 109.969  12
   8   2  -6 707.580 80.7603   4
  -8   2   6 794.148 85.1729  10
  -8  -2   6 833.793 94.5139  10
   7   2  -6 8201.53 345.376   3
   7  -2  -6 8200.75 351.314  12
   7   2  -6 8434.62 344.850  12
   7   2  -6 8655.94 270.956   4
  -7   2   6 9266.52 274.027  10
  -7  -2   6 8783.54 285.395  10
   6   2  -6 63920.8 912.638   3
   6   2  -6 65559.6 913.294  12
   5  -2  -6 3738.15 172.558   3
   5   2  -6 3277.52 196.419   3
  -5   2   6 3317.34 213.572  13
   5  -2  -6 3207.99 199.443  12
   5   2  -6 3471.80 198.085  12
  -5  -2   6 3508.20 183.985  11
   4  -2  -6 514.691 65.2676   3
   4   2  -6 416.390 69.1481   3
  -4   2   6 463.450 86.4881  13
   4  -2  -6 368.012 68.6990  12
   4   2  -6 466.129 68.2642  12
  -4  -2   6 424.851 64.4325  11
   3   2  -6 440.266 69.1788   3
   3   2  -6 453.283 62.1613  12
  -3  -2   6 487.704 69.6709  11
   3  -2  -6 412.821 67.2892  12
   3  -2  -6 415.378 61.2366   2
   3  -2  -6 463.643 62.2121   3
   2   2  -6 11600.3 339.692   3
   2  -2  -6 11486.4 338.164  12
  -2  -2   6 12091.4 349.184  11
  -2   2   6 12122.1 372.391  11
   2  -2  -6 11767.7 315.421   2
   1   2  -6 342.237 62.0603   3
   1  -2  -6 413.204 61.4681   2
   1  -2  -6 284.286 56.2362  12
  -1   2   6 308.225 61.0936  11
  -1  -2   6 265.334 53.5506  11
   0  -2  -6 13375.6 359.866  12
   0  -2  -6 13754.9 361.937   2
   0  -2   6 14084.1 395.248  11
   0   2   6 13898.2 393.974  11
   0   2  -6 13126.7 361.912   3
  -1  -2  -6 1284.57 117.273   2
   1  -2   6 1439.73 135.219  11
   1   2   6 1398.88 126.747  11
  -1   2  -6 1325.71 124.016   2
  -2  -2  -6 13018.1 390.485   2
   2  -2   6 13076.2 415.991  11
   2   2   6 12735.1 379.275  11
  -2   2  -6 12710.0 379.970   2
   3  -2   6 2305.05 183.729  11
   3   2   6 2321.63 165.907  11
  -3   2  -6 2238.38 166.203   2
  -3  -2  -6 2211.59 169.837   2
  -4  -2  -6 811.794 110.007   2
   4  -2   6 1030.79 129.713  11
   4   2   6 803.461 99.8125  11
  -4   2  -6 846.975 105.734   2
  -5  -2  -6 11077.4 415.154   2
   5  -2   6 11515.3 443.827  11
   5   2   6 11913.8 384.773  11
  -5   2  -6 11360.2 395.580   2
  -6  -2  -6 24.5801 28.6035   2
  -6   2  -6 36.2280 25.7649   2
   6  -2   6 89.4996 60.9962  11
   6   2   6 58.7700 26.0452  14
   6   2   6 43.1770 25.8627  10
   6  -2   6 91.0389 30.1166  10
   7   2   6 3309.94 177.549  14
  -7  -2  -6 3524.12 248.334   2
   7   2   6 3760.97 282.913  13
   7  -2   6 3580.90 263.386  11
  -7   2  -6 3563.29 170.010   7
   7   2   6 3347.67 182.263  10
   7  -2   6 3335.98 176.820  10
  -7   2  -6 3781.91 238.254   2
   8   2   6 13292.9 367.855  14
  -8  -2  -6 13038.2 483.630   2
   8  -2   6 13091.0 510.651  11
   8   2   6 12368.0 368.759  10
   8  -2   6 12307.7 360.694  10
   9   2   6 28802.3 579.322  10
   9  -2   6 29133.2 574.232  10
  10   2   6 2930.81 185.985  10
  10  -2   6 2937.52 184.436  10
 -11   2  -6 545.525 78.3039   8
  11   2   6 600.003 82.7923  10
  11  -2   6 568.850 81.0622  10
 -11   2  -6 570.480 79.3109   6
 -12   2  -6 84.7706 34.6496   8
  12   2   6 59.6914 32.1790  10
  12  -2   6 67.7304 32.4642  10
 -12   2  -6 88.0414 36.3914   6
 -13   2  -6 94.7038 36.1713   8
  13   2   6 138.294 44.0399  10
  13  -2   6 154.526 43.2294  10
 -13   2  -6 120.176 39.3111   6
 -14  -2  -6 49.3660 24.3596   9
 -14   2  -6 48.3057 24.9709   8
  14  -2   6 133.985 34.5313  10
  14   2   6 193.066 44.3504  10
 -14   2  -6 14.9882 18.6502   6
 -15  -2  -6 425.788 49.7141   9
  15  -2   6 522.616 59.1131  10
  15   2   6 529.170 63.6496  10
 -15   2  -6 440.431 52.4149   6
  16   2   6 3175.94 131.987  10
 -16   2  -6 3013.47 111.319   6
 -16  -3   6 1780.95 104.879  10
 -15  -3   6 111.213 33.9604  10
 -14  -3   6 4894.83 220.283  10
  13   3  -6 4679.98 206.248   4
 -13  -3   6 4066.15 214.317  10
  12   3  -6 5751.95 244.735   4
 -12  -3   6 5125.05 250.342  10
  11   3  -6 801.866 96.1268   4
 -11   3   6 823.540 91.0619  10
 -11  -3   6 779.836 101.587  10
  10  -3  -6 59.3956 52.5618  12
  10   3  -6 129.091 57.0424   3
 -10  -3   6 151.128 46.1833  10
  10   3  -6 42.7323 23.5210   4
   9  -3  -6 255.946 74.4747  12
   9   3  -6 352.919 79.0475  12
   9   3  -6 274.553 73.8435   3
  -9  -3   6 231.506 53.5415  10
   9   3  -6 209.149 48.8899   4
   8   3  -6 733.138 114.947   3
   8  -3  -6 893.936 126.877  12
   8   3  -6 851.144 114.076  12
   8   3  -6 787.222 90.2183   4
  -8  -3   6 954.442 100.384  10
   7   3  -6 1596.23 159.830   3
   7  -3  -6 1512.89 156.678  12
   7   3  -6 1686.73 153.638  12
   7   3  -6 1655.72 125.533   4
  -7  -3   6 1754.61 130.319  10
  -6   3   6 40.1052 26.4002   8
   6  -3  -6 24.9623 33.3806  12
   6   3  -6 112.812 45.0266   3
  -6  -3   6 16.3890 21.9143  10
   6   3  -6 159.059 38.6833   4
   5   3  -6 2128.35 169.064   3
  -5   3   6 2561.24 195.733  13
   5  -3  -6 2185.72 174.370  12
   5   3  -6 2424.56 137.885   4
  -5  -3   6 2627.83 141.709  10
   4   3  -6 7996.92 313.462   3
  -4   3   6 8506.60 369.583  13
   4  -3  -6 8197.84 324.907  12
  -4  -3   6 8865.88 297.602  11
   3   3  -6 2267.99 161.009   3
  -3   3   6 2665.88 213.733  13
   3  -3  -6 2456.48 173.056  12
  -3  -3   6 2643.76 164.018  11
   3  -3  -6 2715.42 149.174   2
   2   3  -6 1204.04 117.159   3
  -2   3   6 1542.94 171.165  13
   2  -3  -6 1139.53 115.336  12
   2  -3  -6 1243.53 103.962   2
  -2  -3   6 1208.88 113.875  11
   1   3  -6 12027.0 356.923   3
  -1   3   6 12728.7 500.050  13
   1  -3  -6 11810.5 365.808  12
   1  -3  -6 12376.9 338.569   2
  -1  -3   6 12520.1 374.355  11
   0   3  -6 24949.5 519.264   3
   0   3   6 24758.5 716.564  13
   0  -3  -6 25414.7 510.339   2
   0  -3   6 26211.4 570.070  11
  -1   3  -6 483.810 74.0535   3
   1   3   6 325.659 91.7040  13
   1  -3   6 404.837 77.9281  11
   1   3   6 525.728 83.7753  11
  -1  -3  -6 456.372 73.0169   2
  -2  -3  -6 9092.06 338.869   2
   2   3   6 8658.69 436.688  13
   2   3   6 9628.89 348.701  11
  -2   3  -6 8808.97 315.408   3
  -3  -3  -6 101595. 1188.81   2
   3  -3   6 103281. 1300.33  11
   3   3   6 102095. 1127.52  11
   4  -3   6 16135.1 537.029  11
   4   3   6 16338.4 452.382  11
  -4  -3  -6 15714.6 489.686   2
   4   3   6 16877.7 381.508  14
   5   3   6 22544.0 455.994  14
   5  -3   6 21677.1 644.918  11
   5   3   6 21925.9 425.842  10
   5  -3   6 21800.4 413.092  10
  -5  -3  -6 21017.5 589.027   2
  -5   3  -6 22824.2 576.002   2
   6   3   6 5005.74 333.390  13
   6  -3   6 5867.37 347.115  11
  -6   3  -6 5613.17 220.956   7
   6   3   6 5901.17 235.252  10
   6  -3   6 5695.54 220.786  10
  -6  -3  -6 5531.89 311.962   2
   6   3   6 5738.53 239.024  14
  -6   3  -6 6357.47 308.764   2
  -7  -3  -6 66662.8 1105.77   2
   7  -3   6 68958.7 1219.72  11
  -7   3  -6 67395.9 767.563   7
   7   3   6 67299.1 836.989  10
   7  -3   6 66702.0 792.081  10
   7   3   6 67108.8 837.262  14
   8   3   6 49046.8 743.334  14
   8  -3   6 52977.6 1094.46  11
  -8   3  -6 52878.6 689.700   7
   8   3   6 50858.0 751.434  10
   8  -3   6 49661.6 720.658  10
  -8  -3  -6 51286.4 986.904   2
   9  -3   6 42810.3 981.610  11
   9   3   6 40405.5 672.711  10
   9  -3   6 40281.7 655.716  10
  -9  -3  -6 41714.5 891.797   2
 -10   3  -6 568.401 82.4592   8
  10   3   6 626.190 85.5650  10
  10  -3   6 633.100 82.1235  10
 -10   3  -6 518.366 74.7166   6
 -11   3  -6 200.786 52.2774   8
  11   3   6 242.260 54.4319  10
  11  -3   6 237.018 51.0677  10
 -11   3  -6 228.791 53.5506   6
 -12   3  -6 50454.7 685.606   8
 -12   3  -6 50009.2 676.970   6
  13   3   6 41569.8 626.572  10
 -13   3  -6 41558.7 577.648   8
 -13   3  -6 39783.8 570.874   6
  14  -3   6 4636.89 173.275  10
  14   3   6 4511.04 190.030  10
 -14   3  -6 4353.66 166.945   8
 -14   3  -6 4185.91 166.988   6
 -15  -3  -6 44.8419 20.2232   9
  15   3   6 37.1745 19.9407  10
 -15   3  -6 27.0300 16.6770   6
 -16   4   6 360.059 45.8114  14
 -16  -4   6 343.416 41.3923  10
 -15  -4   6 384.174 51.4572  10
 -14  -4   6 296.082 52.1007  10
  14   4  -6 250.551 45.3373   4
  13   4  -6 4251.21 199.910   4
 -13  -4   6 4159.95 207.019  10
 -12  -4   6 17.7354 23.6737  10
  12   4  -6 101.133 36.8562   4
  11   4  -6 7341.29 294.557   4
 -11  -4   6 7155.75 293.085  10
  10   4  -6 12358.9 386.498   4
 -10  -4   6 12176.8 383.072  10
   9  -4  -6 136.381 54.2313  12
   9   4  -6 127.394 53.9874   3
   9   4  -6 85.9067 37.2504   4
  -8   4   6 662.054 80.4097   8
   8   4  -6 747.116 94.3576   5
   8   4  -6 919.459 136.048   3
   8  -4  -6 670.227 115.185  12
   8   4  -6 640.294 87.4012   4
  -8  -4   6 748.107 90.4068  10
  -7   4   6 3380.93 178.618   8
   7   4  -6 3330.22 240.142   3
   7  -4  -6 3389.83 242.351  12
   7   4  -6 3342.23 188.998   4
  -7  -4   6 3324.58 178.977  10
  -6   4   6 22795.0 455.818   8
   6  -4  -6 23128.7 605.134  12
   6   4  -6 23202.8 478.723   4
   6   4  -6 21960.3 592.922   3
  -6  -4   6 23410.8 449.149  10
  -5   4   6 9680.54 293.398   8
  -5   4   6 8266.10 377.600  13
   5  -4  -6 8446.59 358.571  12
   5   4  -6 8892.93 358.648   3
   5   4  -6 9064.37 283.678   4
  -5  -4   6 9137.60 266.019  10
  -4   4   6 80.2659 29.7259  14
  -4   4   6 37.0568 22.8953   8
  -4   4   6 67.3428 32.2415  13
   4  -4  -6 76.8670 40.8773  12
   4   4  -6 91.9557 39.9721   3
  -4  -4   6 73.5829 25.9770  10
   4   4  -6 90.6219 30.2190   4
  -3   4   6 50.7782 22.6101  14
  -3   4   6 62.0105 26.5887   8
  -3   4   6 17.5210 29.3345  13
   3  -4  -6 84.3530 34.7919  12
   3   4  -6 38.3111 22.0892   3
  -3  -4   6 33.5726 22.6583  11
   3   4  -6 59.8856 23.8831   4
  -2   4   6 731.569 76.1683   8
   2   4  -6 472.221 78.0341   3
  -2   4   6 576.200 69.1697  14
  -2   4   6 590.860 110.817  13
   2  -4  -6 492.402 81.9538  12
  -2  -4   6 645.226 87.0948  11
   2   4  -6 559.889 63.7860   4
  -1   4   6 25261.7 423.616   8
   1   4  -6 24566.8 533.371   3
  -1   4   6 26597.3 465.999  14
  -1   4   6 25506.2 740.032  13
   1  -4  -6 23895.4 551.467  12
   1  -4  -6 27406.9 519.404   2
  -1  -4   6 25962.4 561.563  11
   1   4  -6 25450.4 417.650   4
   0   4  -6 3732.42 211.302   3
   0   4   6 3781.42 289.134  13
   0   4  -6 4167.71 202.484   5
   0  -4  -6 3810.79 206.196   2
   0  -4  -6 3442.35 210.145  12
   0  -4   6 3711.47 224.817  11
   0   4  -6 3646.59 157.984   4
   0   4   6 4242.05 186.510  14
  -1   4  -6 58040.6 829.731   3
   1  -4   6 59047.5 948.493  11
   1   4   6 60101.3 707.476  14
  -1  -4  -6 58691.6 845.656   2
  -1   4  -6 60967.6 748.644   5
  -1   4  -6 59344.4 637.620   4
  -2   4  -6 40083.0 697.471   3
  -2  -4  -6 39542.5 733.879   2
  -2   4  -6 43688.4 611.427   5
   2   4   6 36633.2 930.060  13
  -2   4  -6 39982.8 532.063   4
   2  -4   6 41695.5 838.282  11
   2   4   6 42034.3 601.165  14
  -3   4  -6 918.090 109.146   3
  -3  -4  -6 1134.29 131.286   2
  -3   4  -6 951.687 88.8665   5
   3   4   6 823.045 143.303  13
  -3   4  -6 875.444 81.4040   4
   3  -4   6 1052.66 141.974  11
   3   4   6 1008.40 96.6467  14
   4   4   6 505.805 70.7267  14
  -4  -4  -6 384.827 81.2678   2
   4   4   6 528.435 118.946  13
   4  -4   6 441.638 96.7289  11
  -4   4  -6 400.874 62.8956   7
  -5  -4  -6 836.565 123.396   2
   5   4   6 838.520 93.9027  14
   5   4   6 727.482 130.078  13
   5  -4   6 825.216 134.126  11
  -5   4  -6 815.830 88.7582   7
  -6  -4  -6 2603.03 220.207   2
   6   4   6 2777.65 257.642  13
   6  -4   6 2742.15 248.929  11
   6   4   6 2505.66 166.370  14
  -6   4  -6 2514.87 154.406   7
   6   4   6 2811.99 167.521  10
  -7  -4  -6 65.3150 35.7110   2
   7   4   6 39.9343 26.5534  14
   7  -4   6 69.2165 44.9899  11
  -7   4  -6 136.439 40.6379   7
   7   4   6 97.5944 38.8288  10
   8   4   6 46960.9 756.144  14
  -8   4  -6 45127.9 715.990   8
   8  -4   6 49605.2 1105.11  11
  -8   4  -6 46529.2 665.067   7
   8   4   6 49212.8 723.305  10
  -8  -4  -6 48654.9 972.003   2
  -9   4  -6 101421. 969.135   7
   9   4   6 101186. 1030.93  10
 -10   4  -6 1875.86 141.849   8
  10   4   6 2056.07 147.649  10
 -10   4  -6 1841.82 136.473   6
 -11   4  -6 3819.37 196.359   8
  11   4   6 4273.62 209.054  10
 -11   4  -6 3995.79 192.759   6
 -12   4  -6 1199.73 106.645   8
  12   4   6 1342.52 112.572  10
 -12   4  -6 1432.23 112.074   6
  13   4   6 3235.73 161.151  10
 -13   4  -6 2975.01 151.257   8
 -13   4  -6 3017.91 149.212   6
 -14   4  -6 2916.59 130.449   8
  14   4   6 3131.75 141.644  10
 -14   4  -6 2845.39 130.162   6
 -15   4  -6 7483.77 184.436   6
 -15   5   6 12966.8 270.645  14
 -15  -5   6 10908.9 226.345  10
 -14   5   6 272.892 47.8390  14
  14   5  -6 260.455 45.0152   4
 -14  -5   6 259.685 43.7020  10
  13   5  -6 4199.46 192.251   4
 -13   5   6 4051.17 198.132  14
 -13  -5   6 4366.97 193.500  10
  12   5  -6 6847.78 267.953   4
 -12  -5   6 6796.64 259.590  10
  11   5  -6 5989.82 266.350   4
 -11  -5   6 5939.52 252.670  10
  10   5  -6 5203.09 255.969   4
 -10  -5   6 5244.25 239.571  10
   9   5  -6 4383.66 235.371   4
  -9  -5   6 4738.18 228.089  10
  -8   5   6 23128.1 486.220   8
   8   5  -6 23304.1 496.172   5
   8   5  -6 22976.0 699.024   3
   8  -5  -6 23903.7 669.848  12
  -8  -5   6 22933.2 482.570  10
  -7   5   6 11872.2 347.963   8
   7   5  -6 12154.0 371.299   5
   7   5  -6 12717.0 502.770   3
   7  -5  -6 12367.7 470.075  12
   7   5  -6 11713.0 369.977   4
  -7   5   6 11221.5 352.676  14
  -7  -5   6 12801.5 345.734  10
  -6   5   6 1607.83 127.732   8
   6   5  -6 1682.67 174.997   3
   6   5  -6 1631.60 139.953   5
   6  -5  -6 1855.75 181.185  12
   6   5  -6 1772.88 139.123   4
  -6   5   6 1503.92 127.479  14
  -5   5   6 7251.10 264.285   8
  -5   5   6 6918.24 265.952  14
   5   5  -6 7263.80 293.508   5
  -5   5   6 7233.03 374.050  13
  -5   5   6 7762.43 274.327   7
   5  -5  -6 7298.97 345.262  12
   5   5  -6 7435.39 269.937   4
   5   5  -6 7965.56 368.540   3
  -4   5   6 55833.1 725.654   8
   4   5  -6 58348.8 958.214   3
  -4   5   6 55829.6 736.413  14
   4   5  -6 53767.4 793.122   5
  -4   5   6 56025.2 1065.91  13
   4  -5  -6 57878.2 950.837  12
   4   5  -6 56495.2 720.458   4
  -3   5   6 62320.6 746.352   8
   3   5  -6 61014.0 941.783   3
  -3   5   6 62935.5 763.360  14
   3   5  -6 61161.2 843.826   5
  -3   5   6 63544.7 1162.12  13
   3  -5  -6 61528.8 963.565  12
   3   5  -6 61173.0 714.314   4
  -2   5   6 1291.31 106.658   8
  -2   5   6 1228.21 107.142  14
   2   5  -6 1264.10 121.365   5
  -2   5   6 1168.10 163.412  13
   2  -5  -6 1192.89 131.210  12
   2   5  -6 1182.85 97.6747   4
   2   5  -6 1285.21 137.377   3
  -1   5   6 3756.31 174.145   8
   1   5  -6 3953.34 236.333   3
   1   5  -6 3869.73 204.109   5
  -1   5   6 3853.81 302.636  13
   1  -5  -6 3516.64 227.373  12
  -1  -5   6 4262.64 243.107  11
  -1   5   6 4058.89 192.512  14
   1   5  -6 3883.71 171.392   4
   0   5   6 47224.9 606.778   8
   0   5  -6 50149.2 818.999   3
   0   5  -6 48079.7 701.533   5
   0   5   6 45068.7 1062.53  13
   0  -5  -6 52375.4 783.866   2
   0  -5  -6 45138.8 812.946  12
   0  -5   6 51247.1 872.914  11
   0   5  -6 47986.3 595.571   4
   0   5   6 49355.9 671.597  14
   0   5  -6 48924.0 699.072   7
  -1   5  -6 49929.7 804.266   3
  -1   5  -6 48402.8 598.366   4
   1  -5   6 50152.8 920.065  11
  -1   5  -6 48679.9 701.897   7
  -1  -5  -6 49688.8 812.829   2
   1   5   6 49329.0 676.978  14
  -1   5  -6 49899.0 698.731   5
  -2   5  -6 36658.8 687.717   3
  -2  -5  -6 34495.0 711.252   2
  -2   5  -6 34452.1 570.721   5
  -2   5  -6 37002.9 592.702   8
   2   5   6 30962.5 906.638  13
  -2   5  -6 34508.0 510.606   4
   2  -5   6 34985.7 815.891  11
  -2   5  -6 33713.0 586.894   7
   2   5   6 33959.2 576.882  14
  -3  -5  -6 2484.09 199.990   2
   3   5   6 2555.46 161.443  14
  -3   5  -6 2659.53 156.176   5
  -3   5  -6 2522.21 161.728   8
   3   5   6 2375.74 255.366  13
  -3   5  -6 2594.90 144.465   4
   3  -5   6 2614.39 233.211  11
  -3   5  -6 2522.41 161.544   7
  -4  -5  -6 3535.79 245.846   2
  -4   5  -6 4043.74 188.687   5
  -4   5  -6 3617.03 198.107   8
   4   5   6 3324.96 297.462  13
   4  -5   6 3814.70 291.877  11
  -4   5  -6 3482.20 188.408   7
   4   5   6 3502.74 194.399  14
  -5  -5  -6 4264.07 279.267   2
   5   5   6 4635.56 229.565  14
  -5   5  -6 4537.03 227.500   8
   5   5   6 4651.07 350.106  13
   5  -5   6 4687.98 333.373  11
  -5   5  -6 4274.79 211.312   7
  -6  -5  -6 9710.28 430.899   2
   6   5   6 9968.58 344.931  14
  -6   5  -6 9923.04 340.543   8
   6   5   6 9382.28 486.097  13
   6  -5   6 10602.2 514.220  11
  -6   5  -6 9306.73 311.364   7
   7   5   6 2195.95 165.733  14
  -7   5  -6 2242.06 162.230   8
   7  -5   6 2449.37 253.848  11
  -7   5  -6 1971.08 143.436   7
  -7  -5  -6 2184.79 209.038   2
  -8   5  -6 34.7487 30.4787   8
  -8   5  -6 107.221 37.6783   7
   8   5   6 58.8560 35.0768  14
  -9   5  -6 422.388 73.1348   8
  -9   5  -6 458.680 68.0126   7
 -10   5  -6 707.397 88.8619   8
 -10   5  -6 919.280 89.8896   7
 -10   5  -6 754.365 83.3818   6
 -11   5  -6 367.183 59.0765   6
 -11   5  -6 407.829 67.0370   8
 -12   5  -6 641.680 74.0493   8
 -12   5  -6 616.890 69.1103   6
 -13   5  -6 140.745 34.2498   8
 -13   5  -6 154.912 34.6195   6
 -14   5  -6 90.9156 24.8965   8
 -14   5  -6 112.760 26.1936   6
 -14   6   6 15.8437 14.5876  14
  14   6  -6 52.3301 23.7432   4
 -13   6   6 15652.2 341.626  14
  13   6  -6 15377.0 345.123   4
  12   6  -6 9072.35 293.262   4
 -12   6   6 9576.43 295.001  14
 -11   6   6 23.6645 24.6604  14
  11   6  -6 83.8339 37.9676   4
 -10   6   6 2414.82 147.667   8
  10   6  -6 2074.85 158.132   4
 -10   6   6 1930.30 149.370  14
  -9   6   6 1162.03 119.000  14
   9   6  -6 1176.55 124.255   4
  -8   6   6 299.448 61.0640  14
   8   6  -6 355.836 63.0073   5
  -8   6   6 333.214 63.1157   8
   8   6  -6 350.253 69.9661   4
  -7   6   6 2467.79 162.694   8
  -7   6   6 2138.76 157.820  14
   7   6  -6 2229.25 158.458   5
   7   6  -6 2298.30 166.671   4
  -6   6   6 2028.16 147.796   8
   6   6  -6 2151.10 210.033   3
  -6   6   6 2321.21 162.491   7
   6  -6  -6 2202.49 199.628  12
   6   6  -6 1889.06 146.225   4
  -6   6   6 1934.27 147.774  14
   6   6  -6 2120.30 157.438   5
  -5   6   6 3247.55 185.743   8
  -5   6   6 3103.62 182.779  14
   5   6  -6 3154.02 196.952   5
  -5   6   6 3840.19 291.638  13
  -5   6   6 3360.23 190.046   7
   5  -6  -6 3178.66 235.695  12
   5   6  -6 3136.57 182.379   4
   5   6  -6 3524.13 262.228   3
  -4   6   6 27164.2 522.977   8
  -4   6   6 26863.3 530.797  14
   4   6  -6 26494.0 568.595   5
   4   6  -6 29155.5 724.760   3
  -4   6   6 28769.7 819.631  13
  -4   6   6 26415.7 508.757   7
   4   6  -6 27795.6 517.626   4
   4  -6  -6 28937.6 705.020  12
  -3   6   6 1759.39 133.646   8
   3   6  -6 1790.91 148.156   5
  -3   6   6 1589.96 129.107  14
  -3   6   6 1533.57 192.677  13
   3  -6  -6 1706.38 167.374  12
   3   6  -6 1708.56 125.356   4
   3   6  -6 1924.26 184.622   3
   2   6  -6-33.2434 27.9878   3
  -2   6   6 16.5518 22.5920  14
  -2   6   6 40.1422 41.0722   8
  -2   6   6-77.3605 51.7402  13
   2   6  -6 34.5229 28.0044   5
   2  -6  -6 57.6546 33.8626  12
   2   6  -6 15.8492 24.2371   7
   2   6  -6 26.4749 21.6120   4
  -1   6   6 608.283 82.8260   8
   1   6  -6 531.589 94.0649   3
   1   6  -6 487.093 76.8701   5
  -1   6   6 501.259 123.012  13
   1  -6  -6 458.520 87.7827  12
   1   6  -6 458.857 62.2411   4
  -1   6   6 438.926 66.6509  14
   1   6  -6 534.553 77.9496   7
   0   6   6 22665.3 442.339   8
   0   6   6 22664.9 477.756  14
   0   6  -6 22833.4 507.446   5
   0   6   6 21985.9 777.266  13
   0   6  -6 26075.1 630.349   3
   0  -6  -6 21803.2 596.335  12
   0  -6   6 26591.3 657.048  11
   0   6  -6 22141.1 425.337   4
   0   6  -6 23245.2 506.718   7
  -1  -6  -6 2348.01 196.552  12
   1   6   6 2217.92 250.289  13
  -1   6  -6 2398.30 161.578   5
  -1   6  -6 2406.37 138.551   4
   1  -6   6 2704.93 224.499  11
  -1   6  -6 2457.89 167.617   7
   1   6   6 2359.28 157.016  14
  -2  -6  -6 230.642 62.5680   2
  -2   6  -6 284.578 53.6377   8
   2   6   6 204.906 83.5878  13
  -2   6  -6 230.359 50.7321   5
  -2   6  -6 225.570 47.3133   4
   2  -6   6 247.128 76.3015  11
  -2   6  -6 240.116 55.9008   7
   2   6   6 195.428 50.7966  14
   3   6   6 1192.33 116.033  14
  -3  -6  -6 1216.05 144.474   2
  -3   6  -6 1236.16 115.427   8
   3   6   6 1177.90 185.093  13
  -3   6  -6 1081.56 98.3689   4
   3  -6   6 1332.78 176.588  11
  -3   6  -6 1165.95 116.867   7
  -3   6  -6 1165.91 110.388   5
  -4   6  -6 1032.71 100.915   5
  -4  -6  -6 930.265 130.343   2
   4   6   6 951.935 105.896  14
  -4   6  -6 916.634 101.361   8
   4   6   6 1003.49 170.090  13
   4  -6   6 1055.76 163.540  11
  -4   6  -6 952.367 105.316   7
  -5   6  -6 3266.79 173.093   5
  -5  -6  -6 3268.66 248.190   2
   5   6   6 2989.32 189.915  14
  -5   6  -6 3111.92 188.219   8
   5   6   6 2751.32 276.929  13
   5  -6   6 3325.35 294.544  11
  -5   6  -6 2885.80 180.071   7
   6   6   6 2341.90 172.142  14
  -6   6  -6 2250.71 161.219   8
  -6   6  -6 2139.56 154.401   7
   7   6   6 1171.54 124.163  14
  -7   6  -6 1182.19 117.883   8
  -7   6  -6 1257.06 118.473   7
  -7   6  -6 1276.84 111.369   6
   8   6   6 9681.85 351.373  14
  -8   6  -6 9414.85 324.751   8
  -8   6  -6 9039.96 303.060   7
  -9   6  -6 2568.91 155.447   7
  -9   6  -6 2914.10 159.586   6
  -9   6  -6 2691.52 171.188   8
 -10   6  -6 5748.46 236.589   8
 -10   6  -6 5954.19 219.194   7
 -10   6  -6 5958.80 220.074   6
 -11   6  -6 2003.43 116.350   7
 -11   6  -6 2046.05 119.953   6
 -11   6  -6 1783.72 123.754   8
 -12   6  -6 3846.00 166.136   8
 -12   6  -6 4059.81 152.873   6
 -13   6  -6 5590.50 158.399   6
 -13   6  -6 5496.68 174.259   8
  13   7  -6 19611.7 338.032   4
 -12   7   6 4566.24 174.575  14
  12   7  -6 4299.23 183.532   4
 -11   7   6 12288.2 281.392   8
 -11   7   6 12232.0 318.377  14
 -10   7   6 53.0297 29.6258  14
 -10   7   6 5.26574 27.5791   8
  10   7  -6 4.50687 26.7031   4
  -9   7   6 7243.33 277.354  14
   9   7  -6 7356.62 294.087   4
  -8   7   6 30405.5 555.037   8
  -8   7   6 29273.4 567.363  14
   8   7  -6 33305.4 558.139   5
   8   7  -6 28585.9 587.656   4
  -8   7   6 32583.3 581.079   9
  -7   7   6 34180.2 602.622   8
   7   7  -6 37345.7 633.047   5
   7   7  -6 33789.2 635.638   4
  -7   7   6 34171.8 623.460  14
  -7   7   6 38995.3 642.371   9
  -6   7   6 4212.15 214.334   8
  -6   7   6 4012.34 214.833  14
   6   7  -6 3983.94 212.357   4
   6   7  -6 4276.28 222.149   5
  -6   7   6 4594.51 221.717   9
  -5   7   6 54.1761 30.5598   9
  -5   7   6 74.9530 37.5156  14
  -5   7   6 153.597 54.3089   8
   5   7  -6 57.2330 38.1218   5
   5   7  -6 27.5684 30.7396   4
  -4   7   6 57746.5 778.629   8
  -4   7   6 57934.2 805.845  14
   4   7  -6 58494.4 763.138   4
   4   7  -6 57612.6 850.589   5
  -3   7   6 58223.3 767.796   8
  -3   7   6 57909.7 795.603  14
   3   7  -6 58994.9 744.037   4
  -2   7   6 11530.2 335.071   8
  -2   7   6 11867.5 360.222  14
   2   7  -6 11577.6 381.982   5
  -2   7   6 12166.3 593.062  13
   2  -7  -6 12478.2 465.560  12
   2   7  -6 11601.3 324.470   4
  -1   7   6 7272.43 263.311   8
  -1   7   6 7067.43 274.985  14
  -1   7   6 7495.87 473.871  13
   1  -7  -6 7207.83 349.780  12
   1   7  -6 6991.12 244.914   4
   1   7  -6 7648.31 295.210   7
   1   7  -6 6915.11 291.292   5
   0   7  -6 42157.5 714.762   5
   0   7   6 41159.1 674.764  14
   0   7   6 41737.1 1126.91  13
   0  -7  -6 43654.7 868.208  12
   0   7  -6 42976.9 600.475   4
   0   7  -6 43850.2 718.696   7
  -1   7  -6 68066.3 877.530   5
   1   7   6 68712.6 877.555  14
  -1  -7  -6 70809.8 1121.77  12
  -1   7  -6 71008.5 767.860   4
  -1   7  -6 67155.3 895.581   7
   2   7   6 11779.7 365.591  14
  -2   7  -6 12306.0 320.807   4
  -2   7  -6 12183.9 383.684   7
  -2   7  -6 12234.9 368.518   5
  -3   7  -6 10431.3 332.277   5
   3   7   6 10440.5 350.652  14
  -3   7  -6 10754.7 358.975   7
  -4   7  -6 9805.75 315.655   5
  -4   7  -6 10478.3 337.169   8
  -4   7  -6 9813.49 344.448   7
   4   7   6 9750.42 342.982  14
  -5   7  -6 19583.3 433.754   5
   5   7   6 18625.8 475.858  14
  -5   7  -6 18368.8 463.177   7
  -5   7  -6 19037.1 458.526   8
   6   7   6 26045.0 563.495  14
  -6   7  -6 25486.8 531.539   7
  -6   7  -6 26010.3 538.024   8
   7   7   6 289.457 63.3208  14
  -7   7  -6 302.255 61.9014   8
  -7   7  -6 248.536 56.5644   7
  -8   7  -6 697.198 86.6120   8
  -8   7  -6 706.282 83.4451   7
  -9   7  -6 291.678 51.8178   7
  -9   7  -6 323.169 58.6022   8
 -10   7  -6 12332.5 294.507   7
 -10   7  -6 11748.2 313.627   8
 -11   7  -6 6306.66 209.482   8
 -11   7  -6 6226.22 183.348   7
 -12   7  -6 124.918 29.3217   8
  12   8  -6 146.510 32.6222   4
  11   8  -6 1254.23 95.9135   4
 -10   8   6 1567.63 105.342   8
  10   8  -6 1222.59 103.331   4
  -9   8   6 5137.95 202.609   8
  -9   8   6 5030.61 204.358  14
   9   8  -6 4483.10 207.045   4
  -8   8   6 558.369 79.2441   8
  -8   8   6 553.021 74.4267  14
   8   8  -6 434.727 69.3167   4
  -8   8   6 546.177 73.2617   9
  -7   8   6 3910.82 195.356   8
   7   8  -6 4359.32 202.286   5
  -7   8   6 3872.96 199.101  14
   7   8  -6 3697.77 197.753   4
  -7   8   6 4139.71 200.463   9
  -6   8   6 2351.25 156.013   8
   6   8  -6 2230.79 153.135   5
  -6   8   6 2275.76 155.646  14
   6   8  -6 2334.89 156.087   4
  -6   8   6 2521.65 160.048   9
  -5   8   6 91.4060 55.9689   8
   5   8  -6 60.9336 34.4665   5
  -5   8   6 54.7985 30.2160  14
   5   8  -6 79.1068 34.1343   4
  -4   8   6 1932.56 145.779   8
   4   8  -6 1975.45 155.302   5
  -4   8   6 1946.13 146.078  14
   4   8  -6 2115.12 144.783   4
  -3   8   6 326.543 62.0556  14
   3   8  -6 342.790 67.5760   5
   3   8  -6 497.120 69.9059   4
  -2   8   6 14047.5 369.116   8
   2   8  -6 13511.7 411.262   5
  -2   8   6 13967.5 395.585  14
   2   8  -6 14110.2 356.428   4
  -1   8   6 4369.99 222.516  14
   1   8  -6 4610.21 199.709   4
   1   8  -6 5027.73 234.850   7
   1   8  -6 4331.95 232.759   5
   0   8  -6 654.211 92.5029   5
   0   8  -6 853.540 85.6347   4
   0   8  -6 878.650 101.894   7
   0   8   6 735.848 92.7673  14
  -1   8  -6 10714.0 353.778   5
   1   8   6 10896.5 353.085  14
  -1   8  -6 12058.4 316.089   4
  -1   8  -6 11613.2 371.214   7
  -2   8  -6 1454.08 129.474   5
  -2   8  -6 1432.78 132.578   7
   2   8   6 1411.76 127.916  14
  -3   8  -6 984.142 104.706   5
   3   8   6 978.051 106.615  14
  -3   8  -6 1037.77 113.108   7
  -4   8  -6 436.100 70.2400   5
  -4   8  -6 468.767 77.4288   7
  -4   8  -6 467.626 70.4499   8
   4   8   6 454.186 74.1104  14
  -5   8  -6 17953.2 406.427   5
   5   8   6 17331.1 444.080  14
  -5   8  -6 18027.4 423.572   8
  -5   8  -6 17806.3 442.033   7
  -6   8  -6 976.332 91.1481   5
   6   8   6 953.642 105.450  14
  -6   8  -6 896.942 95.6233   8
  -6   8  -6 915.578 99.0785   7
  -7   8  -6 4024.58 193.259   8
  -7   8  -6 3969.42 191.820   7
  -8   8  -6 1505.66 114.611   8
  -8   8  -6 1463.38 108.987   7
  -9   8  -6 1084.07 93.4562   8
  -9   8  -6 1012.36 84.7152   7
 -10   8  -6 10277.9 236.269   7
 -10   8  -6 11348.5 272.225   8
 -11   8  -6 241.883 36.6530   8
  10   9  -6 74.6643 25.7051   4
   9   9  -6 10.5097 18.1469   4
  -8   9   6 1111.96 98.9258   8
   8   9  -6 835.890 83.0749   4
   7   9  -6 3561.77 161.123   5
  -7   9   6 3337.52 165.474   8
   7   9  -6 3138.96 164.558   4
  -6   9   6 583.858 87.8626   8
   6   9  -6 456.243 65.9872   5
  -6   9   6 428.664 61.1784  14
   6   9  -6 362.839 58.9322   4
   5   9  -6 457.160 67.1888   5
  -5   9   6 473.197 67.6465  14
   5   9  -6 513.226 69.2177   4
  -4   9   6 3881.25 190.864   8
   4   9  -6 3602.24 196.986   5
   4   9  -6 3690.14 178.080   4
  -4   9   6 3860.04 194.548  14
   3   9  -6 3948.82 211.701   5
  -3   9   6 4122.85 204.493  14
   3   9  -6 3936.24 181.350   4
   2   9  -6 372.968 68.4092   5
   2   9  -6 363.069 57.3197   4
  -2   9   6 377.126 64.8012  14
   1   9  -6 391.821 71.1194   5
  -1   9   6 421.621 68.4072  14
   1   9  -6 435.924 61.2564   4
   0   9  -6 723.263 93.9848   5
   0   9   6 860.305 97.0905  14
   0   9  -6 892.405 96.1289   7
  -1   9  -6 316.484 65.0351   5
  -1   9  -6 378.730 66.6453   7
   1   9   6 325.949 61.3586  14
  -2   9  -6 7169.90 275.735   5
   2   9   6 7311.90 277.901  14
  -2   9  -6 7288.51 274.272   7
  -3   9  -6 10996.1 329.366   5
   3   9   6 11189.0 341.340  14
  -3   9  -6 11510.0 342.198   7
  -4   9  -6 2474.46 150.265   5
   4   9   6 2302.26 152.995  14
  -4   9  -6 2358.71 153.347   7
   5   9   6 31.0360 23.9969  14
  -5   9  -6 18.1514 17.0399   8
  -5   9  -6 18.8119 19.3390   5
  -5   9  -6 29.7271 26.1998   7
  -6   9  -6 19.7317 21.9333   8
  -6   9  -6 30.6614 18.3368   5
  -6   9  -6 43.5416 27.6909   7
  -7   9  -6 19769.3 374.385   8
  -7   9  -6 19187.6 376.983   7
  -8   9  -6 5466.94 183.641   7
  -8   9  -6 5676.65 188.219   8
  -9   9  -6 3073.30 127.355   8
  -9   9  -6 2995.26 121.202   7
   7  10  -6 3343.88 133.182   4
   6  10  -6 19606.9 338.644   5
   6  10  -6 19472.6 332.873   4
   5  10  -6 16851.5 353.740   5
   5  10  -6 16750.8 315.752   4
   4  10  -6 3653.56 176.048   5
   4  10  -6 3735.24 150.702   4
   3  10  -6 173.806 43.8323   5
   2  10  -6 21517.9 457.106   5
   1  10  -6 25725.0 504.524   5
   0  10  -6 3689.75 190.122   5
   0  10   6 4162.18 185.589  14
  -1  10  -6 1575.02 124.229   5
   1  10   6 1618.09 116.003  14
  -1  10  -6 1595.50 109.414   7
  -2  10  -6 2613.65 153.839   5
   2  10   6 2672.67 148.051  14
  -2  10  -6 2719.67 145.462   7
  -3  10  -6 12627.6 318.471   5
   3  10   6 13649.3 327.429  14
  -3  10  -6 13247.3 319.084   7
  -4  10  -6 9701.55 257.777   5
  -4  10  -6 10216.8 272.697   7
  -5  10  -6 871.436 70.9667   5
  -5  10  -6 983.710 82.2199   7
  -6  10  -6 20.7805 16.3054   7
  -7  10  -6 581.250 54.7426   7
   2  11  -6 4590.05 174.397   5
   1  11  -6 387.965 53.8650   5
   0  11  -6 534.172 60.8382   5
  -1  11  -6 2550.69 127.816   5
  -2  11  -6 727.281 66.3792   5
 -16   0   7 17.7820 15.0923  10
 -15   0   7 13.2259 20.2084  10
 -14   0   7 66.2048 30.2766  10
 -13   0   7-22.6649 30.6490  10
 -12   0   7 31.3126 24.1277  10
 -11   0   7 35.8835 31.0152  10
  10   0  -7-18.5156 28.4524  12
 -10   0   7 117.779 41.6798  10
   9   0  -7-1.20534 28.2003  12
  -9   0   7 101.440 37.8953  10
   8   0  -7 72.4319 35.7814  12
   8   0  -7 133.393 46.3715   3
  -8   0   7-0.08482 19.2410  10
   7   0  -7 4.73308 32.2091  12
   7   0  -7 32.3157 24.3531   3
   6   0  -7 6.25410 20.8951  12
   6   0  -7-10.1434 25.7756   3
  -6   0   7 20.7488 21.5240  10
   5   0  -7 40.8835 28.4464  12
   5   0  -7 61.1561 32.0384   3
  -5   0   7 25.9671 17.6520  10
   4   0  -7 15.6611 22.1908  12
   4   0  -7 26.2831 24.2382   3
  -4   0   7 6.21198 21.0097  11
   3   0  -7 19.3873 24.2233  12
  -3   0   7 0.19859 20.2178  11
   2   0  -7 22.4885 20.8724   2
   2   0  -7 46.3448 25.0729  12
   2   0  -7 58.5070 26.6202   3
  -2   0   7-4.00495 18.9966  11
   1   0  -7 27.6220 28.2273   2
   1   0  -7 24.0615 19.9155  12
  -1   0   7 19.0146 23.6912  11
   0   0  -7 35.8297 30.0003   2
   0   0  -7 11.8637 15.7347  12
   0   0   7-3.35082 28.2045  11
  -1   0  -7 57.4251 27.3908   2
  -1   0  -7 8.84543 21.2825  12
   1   0   7 7.54902 33.4107  11
  -2   0  -7-3.03771 13.8818  12
   2   0   7-8.02374 36.3591  11
  -2   0  -7-1.91289 20.0580   2
  -3   0  -7-2.09681 27.9499   2
   3   0   7-6.81552 36.8706  11
   4   0   7 6.08241 30.0647  11
  -4   0  -7 9.32163 35.5472   2
   4   0   7 35.5788 19.8799  10
  -5   0  -7 22.2391 34.3770   2
   5   0   7 105.861 52.1489  11
   5   0   7 101.688 32.8618  10
   6   0   7-0.94950 35.1800  11
   6   0   7 33.1343 24.2889  10
  -7   0  -7 55.4984 40.9957   2
   7   0   7 5.89442 31.5486  11
   7   0   7-5.80221 23.9080  10
  -8   0  -7 102.999 48.7084   2
   8   0   7 77.8608 36.1528  10
  -9   0  -7 68.2318 39.9994   2
   9   0   7 30.3077 29.3727  10
  10   0   7 23.9742 30.6141  10
  11   0   7 354.396 68.7114  10
 -11   0  -7-9.82060 26.6496   6
  12   0   7 8.71720 23.8978  10
 -12   0  -7 1.54200 23.0181   6
  13   0   7 0.32802 26.9790  10
 -13   0  -7-13.8759 23.3462   6
  14   0   7 34.8358 28.5962  10
 -14   0  -7 4.76550 16.4894   6
  15   0   7 8.40432 16.3265  10
 -15   0  -7-6.52550 16.2809   6
 -16   1   7 55.5679 20.6174  10
 -16  -1   7 37.7471 21.7772  10
 -15   1   7 1520.43 106.945  10
 -15  -1   7 1476.60 110.255  10
 -14   1   7 1536.31 119.327  10
 -14  -1   7 1472.27 121.799  10
 -13   1   7 739.928 90.5255  10
 -13  -1   7 630.542 88.1934  10
 -12   1   7 4180.43 218.257  10
 -12  -1   7 4501.45 235.136  10
 -11   1   7 4144.12 219.586  10
 -11  -1   7 4179.00 229.051  10
  10  -1  -7 1950.04 200.161  12
  10   1  -7 2046.11 198.833  12
 -10   1   7 1878.32 146.121  10
 -10  -1   7 1930.18 155.373  10
   9  -1  -7 8775.88 405.572  12
   9   1  -7 8862.79 400.927  12
  -9   1   7 8760.26 306.042  10
  -9  -1   7 8639.41 316.260  10
   8  -1  -7 34.8797 25.8293  12
   8   1  -7 95.8973 44.2134   3
  -8   1   7 153.866 40.6872  10
  -8  -1   7 111.086 38.7129  10
   7   1  -7 5351.67 277.664   3
   7  -1  -7 5125.47 283.422  12
   7   1  -7 5223.92 285.296  12
  -7   1   7 5374.20 220.273  10
  -7  -1   7 5443.05 231.666  10
   6   1  -7 74034.2 1003.50   3
   6   1  -7 73992.9 1021.94  12
  -6   1   7 75834.5 793.653  10
  -6  -1   7 75955.3 816.491  10
   5  -1  -7 30827.7 575.291   3
   5   1  -7 29382.0 606.035   3
   5  -1  -7 28233.5 608.581  12
   5   1  -7 30654.1 620.683  12
  -5  -1   7 30172.0 616.472  11
  -5   1   7 31774.2 491.255  10
  -5  -1   7 31144.6 499.184  10
   4  -1  -7 15060.1 403.579   3
   4   1  -7 13988.0 410.480   3
   4  -1  -7 14012.2 410.045  12
   4   1  -7 15077.8 412.789  12
  -4  -1   7 14066.6 411.942  11
  -4  -1   7 15208.6 334.018  10
   3  -1  -7 3203.72 185.493   3
   3   1  -7 2982.92 183.774   3
   3  -1  -7 3309.79 193.033  12
   3   1  -7 3409.19 186.956  12
  -3  -1   7 3076.48 191.707  11
  -3   1   7 2971.59 196.545  11
   3  -1  -7 3274.69 189.402   2
   2   1  -7 40931.5 680.325   3
   2  -1  -7 40755.0 658.660  12
  -2  -1   7 41258.7 700.823  11
  -2   1   7 42169.2 730.375  11
   2  -1  -7 41101.0 667.220   2
   2  -1  -7 41076.3 660.044   3
   1  -1  -7 77903.2 893.520  12
  -1  -1   7 76740.7 967.698  11
  -1   1   7 75985.5 974.133  11
   1  -1  -7 76641.8 912.368   2
   1   1  -7 77114.8 965.897   2
   1   1  -7 74999.7 915.098   3
   0  -1  -7 68275.5 832.962  12
   0  -1   7 70554.7 948.072  11
   0   1   7 68147.2 926.157  11
   0  -1  -7 67449.0 879.232   2
   0   1  -7 70334.3 944.141   2
  -1  -1  -7 11636.5 351.404  12
   1  -1   7 12064.6 404.483  11
   1   1   7 11629.0 390.300  11
  -1  -1  -7 11153.1 370.340   2
  -1   1  -7 11022.1 376.201   2
  -2  -1  -7 1682.06 150.338   2
   2  -1   7 1828.51 163.616  11
   2   1   7 1778.90 156.166  11
  -2   1  -7 1649.03 150.321   2
  -3  -1  -7 2949.48 208.676   2
   3   1   7 3074.72 206.573  11
  -3   1  -7 2943.54 205.066   2
   3  -1   7 3182.32 153.765  10
   3  -1   7 3364.09 227.177  11
  -4  -1  -7 20188.0 567.768   2
   4  -1   7 20871.5 576.627  11
   4   1   7 22051.1 563.278  11
  -4   1  -7 20231.8 558.463   2
   4   1   7 22005.4 422.423  10
   4  -1   7 22223.8 418.979  10
  -5  -1  -7 3855.96 257.197   2
   5  -1   7 3893.75 258.062  11
   5   1   7 3804.58 240.461  11
  -5   1  -7 3686.60 247.042   2
   5   1   7 3936.90 187.522  10
   5  -1   7 3938.40 185.237  10
  -6  -1  -7 7400.06 367.109   2
   6  -1   7 7627.81 367.075  11
   6   1   7 7830.78 347.882  11
  -6   1  -7 7418.24 356.190   2
   6   1   7 7699.53 272.474  10
   6  -1   7 7587.57 269.138  10
  -7  -1  -7 826.490 126.236   2
   7  -1   7 991.501 139.789  11
  -7   1  -7 853.237 125.205   2
   7   1   7 793.548 92.0896  10
   7  -1   7 770.141 89.8971  10
  -8  -1  -7 2858.51 233.978   2
   8  -1   7 2891.19 233.781  11
   8   1   7 2239.91 162.543  10
  -8   1  -7 2830.62 225.879   2
   8  -1   7 2105.03 155.485  10
  -9  -1  -7 1558.92 172.964   2
   9   1   7 1390.93 133.990  10
   9  -1   7 1423.94 132.125  10
  10   1   7 9192.76 340.742  10
  10  -1   7 9149.74 334.613  10
 -10  -1  -7 9752.59 303.533   6
  11   1   7 29.1221 25.9586  10
  11  -1   7 53.7293 27.7063  10
 -11  -1  -7 68.6841 31.9276   6
 -11   1  -7 94.8796 32.5024   6
 -12   1  -7 3489.64 179.857   8
  12   1   7 3461.82 198.524  10
  12  -1   7 3420.41 191.829  10
 -12  -1  -7 3882.06 176.192   6
 -12   1  -7 3436.23 174.818   6
 -13   1  -7 270.150 48.4370   8
 -13  -1  -7 310.388 47.2930   6
  13   1   7 274.087 54.6501  10
  13  -1   7 234.789 50.8932  10
 -13   1  -7 259.432 47.5249   6
  14  -1   7 84.7679 29.5225  10
 -14   1  -7 39.7675 23.1140   6
  15  -1   7 3523.31 145.067  10
  15   1   7 3438.55 150.852  10
 -15   1  -7 3379.89 125.096   6
 -16  -2   7 147.078 32.7678  10
 -15   2   7 9809.96 246.152  10
 -15  -2   7 9858.64 275.278  10
 -14   2   7 979.419 89.6031  10
 -14  -2   7 797.182 90.1279  10
 -13   2   7 28050.0 509.498  10
 -13  -2   7 26039.8 542.498  10
 -12   2   7 2010.53 145.084  10
 -12  -2   7 1812.31 150.340  10
 -11   2   7 352.901 63.6419  10
 -11  -2   7 410.301 75.0642  10
 -10   2   7 64.6042 31.4387  10
 -10  -2   7 40.6927 26.6346  10
   9   2  -7 19534.8 610.480   3
   9  -2  -7 17794.2 598.935  12
   9   2  -7 18850.8 576.774  12
   9   2  -7 18767.3 417.750   4
  -9   2   7 18487.8 430.068  10
  -9  -2   7 18016.1 463.239  10
   8  -2  -7 8012.16 377.872  12
   8   2  -7 8887.54 385.171  12
   8   2  -7 8315.98 382.394   3
   8   2  -7 8432.11 275.832   4
  -8   2   7 8316.91 280.969  10
  -8  -2   7 8262.16 302.291  10
   7  -2  -7 36974.2 786.044  12
   7   2  -7 36532.3 560.970   4
   7   2  -7 37036.2 770.342   3
  -7   2   7 37466.4 572.126  10
  -7  -2   7 37487.2 617.335  10
   6   2  -7 4297.26 253.183   3
   6  -2  -7 4127.60 254.411  12
   6   2  -7 4717.08 259.445  12
   6   2  -7 4413.21 188.100   4
  -6   2   7 4534.92 190.325  10
  -6  -2   7 4292.97 198.066  10
   5   2  -7 1269.42 133.984   3
  -5   2   7 1792.72 174.920  13
   5  -2  -7 1366.11 140.414  12
   5   2  -7 1587.51 142.493  12
  -5  -2   7 1520.25 134.581  11
   5   2  -7 1357.22 100.323   4
  -5   2   7 1433.29 104.857  10
  -5  -2   7 1409.63 108.735  10
   4  -2  -7 10555.7 322.162   3
   4   2  -7 8978.32 336.243   3
  -4   2   7 8424.66 391.001  13
   4  -2  -7 8643.52 338.404  12
  -4  -2   7 9224.28 327.696  11
   4   2  -7 9598.15 259.455   4
  -4  -2   7 9793.36 273.235  10
   3  -2  -7 61996.0 789.894   3
   3   2  -7 56283.9 829.063   3
   3  -2  -7 55804.3 836.230  12
  -3  -2   7 57260.5 826.598  11
  -3  -2   7 59328.3 641.074  10
   3  -2  -7 61511.9 793.327   2
   2   2  -7 619.811 87.8376   3
   2  -2  -7 776.053 98.6572  12
  -2  -2   7 948.852 107.958  11
  -2   2   7 652.787 96.5897  11
   2  -2  -7 754.625 90.8363   2
   1  -2  -7 43.4824 27.8506   2
   1  -2  -7 16.8950 23.0877  12
   1   2  -7 7.60821 17.3203   3
  -1  -2   7 51.4201 33.2639  11
  -1   2   7 45.7477 33.1785  11
   0  -2  -7 82428.2 971.956  12
   0  -2   7 82606.4 1060.68  11
   0  -2  -7 80561.2 981.139   2
   0   2   7 82818.6 1065.85  11
  -1  -2  -7 4180.78 221.427  12
  -1  -2  -7 4273.60 233.442   2
   1  -2   7 4556.58 256.370  11
   1   2   7 4491.94 248.934  11
  -1   2  -7 4377.91 244.520   2
  -2   2  -7 43337.7 567.608   4
  -2  -2  -7 41242.0 755.780   2
   2  -2   7 42137.7 802.518  11
   2   2   7 40376.9 744.337  11
  -2   2  -7 42670.2 789.978   2
  -3  -2  -7 120.060 47.2098   2
  -3   2  -7 80.6975 36.8438   2
   3  -2   7 125.394 55.2753  11
   3   2   7 21.6811 19.6918  11
   3   2   7 49.8350 24.5446  10
   3  -2   7 48.1456 22.7848  10
   4   2   7 4755.81 200.462  14
  -4  -2  -7 4255.87 266.839   2
   4   2   7 4481.09 255.383  11
   4   2   7 4807.04 198.414  10
   4  -2   7 4544.53 190.205  10
  -4   2  -7 4286.60 258.947   2
   5   2   7 37556.8 579.724  14
  -5  -2  -7 36542.3 808.447   2
   5  -2   7 38372.2 854.530  11
   5   2   7 38147.5 582.051  10
   5  -2   7 37459.6 569.921  10
  -5   2  -7 36140.6 773.163   2
   6   2   7 7861.78 273.597  14
  -6  -2  -7 7909.03 387.199   2
   6  -2   7 8528.08 412.186  11
   6   2   7 8079.46 279.637  10
   6  -2   7 7608.28 267.935  10
  -6   2  -7 7902.35 371.325   2
   7   2   7 2025.31 142.244  14
   7   2   7 2000.68 221.755  13
  -7  -2  -7 1642.12 180.012   2
   7  -2   7 1907.59 200.629  11
  -7   2  -7 1779.52 125.038   7
   7   2   7 1701.42 135.871  10
   7  -2   7 1537.85 125.695  10
  -7   2  -7 1816.80 180.275   2
  -8  -2  -7 69078.7 1170.71   2
   8  -2   7 69348.7 1214.01  11
   8   2   7 64114.2 869.658  10
   8  -2   7 63345.6 837.807  10
   9   2   7 29145.6 594.238  10
   9  -2   7 29545.5 586.140  10
  10   2   7 10257.6 350.659  10
  10  -2   7 10052.1 340.708  10
 -11   2  -7 10451.8 324.601   8
  11   2   7 10533.4 344.456  10
  11  -2   7 10493.6 336.320  10
 -11   2  -7 10261.1 314.594   6
 -12   2  -7 16209.1 380.510   8
  12   2   7 16545.5 417.461  10
  12  -2   7 16170.4 398.949  10
 -12   2  -7 15887.5 375.368   6
 -13   2  -7 12446.3 305.711   8
  13   2   7 12988.8 351.150  10
  13  -2   7 12553.9 328.796  10
 -13   2  -7 12958.1 316.824   6
 -14   2  -7 4075.45 152.013   8
  14  -2   7 4050.61 166.697  10
  14   2   7 4093.09 180.204  10
 -14   2  -7 3782.28 152.674   6
  15  -2   7 3559.19 131.897  10
  15   2   7 3741.15 150.270  10
 -15   2  -7 3390.59 125.934   6
 -16   3   7 3121.51 134.298  14
 -16  -3   7 3427.32 129.894  10
 -15  -3   7 4375.12 175.982  10
 -14  -3   7 4664.65 204.887  10
 -13  -3   7 307.159 61.8206  10
  12   3  -7 751.622 83.0180   4
 -12  -3   7 593.264 84.7675  10
  11   3  -7 5379.13 232.307   4
 -11  -3   7 5133.37 253.983  10
  10   3  -7 9717.98 319.271   4
 -10  -3   7 9064.96 336.935  10
   9   3  -7 9166.10 433.044   3
   9  -3  -7 8494.83 411.190  12
   9   3  -7 7748.66 285.654   4
  -9   3   7 8735.26 282.246  10
  -9  -3   7 7878.88 306.749  10
   8   3  -7 2146.49 200.467   3
   8  -3  -7 2364.49 211.785  12
   8   3  -7 2269.18 152.907   4
  -8   3   7 2486.98 147.858  10
  -8  -3   7 2255.78 159.716  10
   7  -3  -7 829.011 120.092  12
   7   3  -7 914.469 95.4827   4
   7   3  -7 803.251 120.128   3
  -7  -3   7 829.120 92.3619  10
  -6   3   7 26159.2 485.169   8
   6  -3  -7 26212.5 657.722  12
   6   3  -7 25599.3 484.650   4
  -6  -3   7 26226.6 492.679  10
   6   3  -7 25641.1 634.132   3
  -5   3   7 6353.23 238.431   8
   5   3  -7 6125.74 303.316   3
  -5   3   7 7356.64 361.546  13
   5  -3  -7 6366.58 311.473  12
   5   3  -7 6451.53 232.187   4
  -5  -3   7 6515.05 233.856  10
   4   3  -7 10094.5 377.588   3
  -4   3   7 10810.2 310.153  14
   4  -3  -7 10115.1 382.541  12
  -4  -3   7 11073.8 361.674  11
   4   3  -7 9878.09 274.055   4
  -4  -3   7 10709.0 289.042  10
  -4   3   7 11567.2 468.663  13
   3   3  -7 2557.30 183.040   3
  -3   3   7 2919.77 159.818  14
  -3   3   7 2808.93 239.457  13
   3  -3  -7 2526.29 184.929  12
  -3  -3   7 2770.37 184.358  11
   3   3  -7 2769.84 143.200   4
  -3  -3   7 2873.22 142.953  10
  -2   3   7 324.015 54.8949  14
   2  -3  -7 174.675 44.2180   2
   2  -3  -7 205.124 53.6922  12
   2   3  -7 233.661 56.3072   3
  -2  -3   7 182.909 50.9457  11
  -2  -3   7 136.806 33.2324  10
   2   3  -7 143.935 35.5250   4
   1   3  -7 13928.3 424.178   3
  -1   3   7 15813.0 361.750  14
  -1   3   7 15435.1 593.258  13
   1  -3  -7 14176.6 425.423  12
   1   3  -7 14916.2 323.937   4
  -1  -3   7 15337.5 456.102  11
   1  -3  -7 15187.3 414.079   2
  -1  -3   7 15633.8 323.158  10
   0   3  -7 17615.9 474.499   3
   0  -3  -7 17982.9 487.357  12
   0  -3  -7 18699.1 478.126   2
   0   3   7 19037.8 679.574  13
   0   3  -7 19188.0 368.675   4
   0  -3   7 19195.5 524.207  11
  -1  -3  -7 193.169 53.2034   2
   1   3   7 295.879 52.8335  14
   1   3   7 145.413 66.3855  13
  -1   3  -7 304.451 48.5896   4
  -1   3  -7 270.224 62.6777   3
   1  -3   7 280.719 72.7691  11
   1   3   7 253.638 67.6339  11
   1  -3   7 345.806 49.3651  10
  -2  -3  -7 218.177 56.4229   2
   2   3   7 227.557 82.9536  13
  -2   3  -7 258.798 61.1144   3
   2  -3   7 264.505 73.2306  11
   2   3   7 202.596 58.0468  11
   2  -3   7 199.802 38.3601  10
  -2   3  -7 193.129 40.3613   4
   2   3   7 224.267 45.1840  14
  -3   3  -7 4571.60 197.197   5
   3   3   7 3738.91 311.689  13
  -3  -3  -7 4651.31 273.413   2
   3   3   7 5685.66 226.853  14
   3  -3   7 4790.57 295.839  11
   3   3   7 4916.90 274.623  11
   3   3   7 4813.39 194.276  10
   3  -3   7 4582.12 186.780  10
  -3   3  -7 4346.40 253.267   3
   4   3   7 3122.34 173.088  14
  -4  -3  -7 3065.24 228.592   2
   4   3   7 3071.71 284.706  13
   4  -3   7 3128.39 247.320  11
   4   3   7 3234.55 221.499  11
   4   3   7 3090.56 162.039  10
   4  -3   7 3049.30 156.675  10
   5   3   7 6930.05 263.824  14
  -5  -3  -7 6758.57 353.201   2
   5   3   7 5914.16 387.075  13
   5  -3   7 7186.14 387.256  11
   5   3   7 7033.34 252.399  10
   5  -3   7 6585.62 239.388  10
   6   3   7 4502.71 218.182  14
  -6  -3  -7 4581.79 296.744   2
   6   3   7 4502.72 336.761  13
   6  -3   7 4614.52 318.651  11
  -6   3  -7 4446.65 203.258   7
   6   3   7 4490.40 213.225  10
   6  -3   7 4251.72 199.676  10
  -7  -3  -7 28.4028 30.1511   2
   7   3   7 83.9164 34.0944  14
   7  -3   7 83.2783 53.9011  11
  -7   3  -7 26.1749 23.9441   7
   7   3   7 48.2492 24.6457  10
   7  -3   7 74.0586 32.8263  10
   8   3   7 2883.23 182.276  14
  -8  -3  -7 2960.23 247.390   2
   8  -3   7 3181.95 270.830  11
  -8   3  -7 3103.01 171.555   7
   8   3   7 2762.19 179.951  10
   8  -3   7 2739.15 172.736  10
   9   3   7 343.784 66.3140  10
   9  -3   7 353.982 65.9249  10
 -10   3  -7 27653.9 541.176   8
  10   3   7 29077.9 567.492  10
  10  -3   7 29796.7 555.952  10
 -10   3  -7 26999.2 523.732   6
 -11   3  -7 3284.11 180.586   8
  11   3   7 3402.88 190.331  10
  11  -3   7 3326.81 179.652  10
 -11   3  -7 2985.82 166.926   6
 -12   3  -7 367.863 58.9610   8
  12   3   7 390.806 65.5105  10
  12  -3   7 372.604 56.5501  10
 -12   3  -7 394.506 60.0410   6
 -13   3  -7 392.604 56.4606   8
  13   3   7 396.165 59.0537  10
  13  -3   7 352.077 51.2630  10
 -13   3  -7 381.158 55.4835   6
  14  -3   7 1735.56 95.7649  10
  14   3   7 1757.38 108.243  10
 -14   3  -7 1707.15 96.0207   8
 -14   3  -7 1738.03 100.183   6
 -15   3  -7 7662.35 178.221   6
 -15   4   7 3544.29 153.920  14
 -15  -4   7 3777.88 144.959  10
 -14   4   7 837.057 85.4665  14
 -14  -4   7 833.936 79.9497  10
  13   4  -7 7422.48 236.808   4
 -13  -4   7 6780.15 251.114  10
  12   4  -7 1073.80 102.381   4
 -12  -4   7 917.766 100.484  10
  11   4  -7 4452.57 217.540   4
 -11  -4   7 3927.43 213.476  10
 -10  -4   7-4.31190 23.9165  10
  10   4  -7 9.25254 20.2468   4
   9   4  -7 3869.93 207.197   5
   9   4  -7 3244.21 192.812   4
  -9  -4   7 3276.75 195.554  10
  -8   4   7 1389.24 117.822   8
   8   4  -7 1072.15 149.297   3
   8   4  -7 1000.44 112.196   5
   8  -4  -7 1068.56 147.705  12
   8   4  -7 856.095 98.1780   4
  -8  -4   7 973.772 105.133  10
  -7   4   7 18216.4 421.277   8
   7   4  -7 17787.7 579.250   3
   7  -4  -7 17558.9 573.056  12
   7   4  -7 16424.1 418.256   4
  -7  -4   7 17568.8 421.593  10
  -6   4   7 1790.84 135.038   8
   6   4  -7 1572.93 165.438   3
   6  -4  -7 1737.19 176.930  12
   6   4  -7 1627.47 128.991   4
  -6  -4   7 1824.40 130.546  10
  -6   4   7 1703.53 135.031  14
  -5   4   7 4249.85 203.038   8
  -5   4   7 4249.23 285.894  13
   5  -4  -7 3982.99 258.470  12
   5   4  -7 4102.96 194.891   4
  -5   4   7 3900.63 199.205  14
   5   4  -7 4250.10 261.038   3
  -5  -4   7 4264.43 190.766  10
  -4   4   7 1615.33 127.152   8
  -4   4   7 1654.46 186.105  13
   4  -4  -7 1367.55 149.204  12
   4   4  -7 1297.17 106.233   4
  -4   4   7 1635.68 126.764  14
  -4  -4   7 1534.44 109.011  10
   4   4  -7 1310.19 143.475   3
  -3   4   7 12966.9 341.224   8
   3   4  -7 12724.9 433.459   3
  -3   4   7 13288.5 541.062  13
   3  -4  -7 12582.3 439.734  12
  -3  -4   7 14116.4 421.190  11
   3   4  -7 12549.6 319.322   4
  -3   4   7 13296.5 353.559  14
  -3  -4   7 12912.5 308.975  10
   2   4  -7 1052.42 123.832   3
  -2   4   7 930.486 93.3622  14
  -2   4   7 1004.75 153.937  13
   2  -4  -7 885.735 115.791  12
  -2  -4   7 986.000 115.841  11
   2   4  -7 855.862 83.4936   4
  -2  -4   7 881.972 78.9191  10
   1  -4  -7 251.993 55.5245   2
  -1   4   7 331.547 57.3569  14
  -1   4   7 204.994 71.5450  13
   1  -4  -7 234.710 61.9925  12
   1   4  -7 342.403 68.4189   3
  -1  -4   7 251.394 63.6855  11
  -1  -4   7 215.182 38.7840  10
   1   4  -7 165.887 37.3409   4
   0   4  -7 8034.57 337.567   3
   0   4   7 8125.91 273.711  14
   0   4   7 7544.62 440.096  13
   0   4  -7 8084.12 297.358   5
   0  -4  -7 7562.63 335.114  12
   0  -4  -7 8773.16 335.921   2
   0   4  -7 7786.96 244.550   4
   0  -4   7 8060.77 352.680  11
   0  -4   7 8206.74 235.358  10
  -1  -4  -7 46.3997 31.4609   2
   1   4   7 82.1609 32.3551  14
   1   4   7 41.7971 41.1844  13
  -1  -4  -7 42.5900 30.6041  12
  -1   4  -7 39.4360 21.2830   5
  -1   4  -7 89.1340 43.7022   3
   1  -4   7 85.5379 47.7395  11
  -1   4  -7 129.719 33.1288   4
   1  -4   7 173.068 36.0638  10
  -2   4  -7 1682.40 158.090   3
  -2   4  -7 1470.06 118.389   5
   2   4   7 1323.44 190.541  13
  -2  -4  -7 1766.83 166.086   2
  -2   4  -7 1608.94 114.973   4
   2  -4   7 1735.64 179.998  11
   2  -4   7 1658.34 109.239  10
   2   4   7 1559.92 122.021  14
  -3   4  -7 511.980 88.5432   3
   3   4   7 436.183 67.8768  14
  -3   4  -7 379.515 60.7527   5
  -3  -4  -7 480.730 92.0527   2
   3   4   7 400.225 107.537  13
   3  -4   7 504.195 104.338  11
   3  -4   7 494.669 62.1788  10
  -4   4  -7 8192.34 359.566   3
   4   4   7 7967.55 288.293  14
  -4  -4  -7 7575.05 371.268   2
   4   4   7 7548.72 451.293  13
   4  -4   7 8546.01 433.182  11
  -4   4  -7 7500.08 271.879   7
   4  -4   7 8018.29 254.147  10
   5   4   7 11662.3 359.400  14
  -5  -4  -7 11781.3 475.837   2
   5   4   7 11880.2 561.733  13
   5  -4   7 12803.6 546.932  11
  -5   4  -7 10975.6 331.822   7
   5   4   7 12421.6 345.667  10
   5  -4   7 12035.2 320.756  10
  -6  -4  -7 457.342 96.9053   2
   6   4   7 521.149 79.4686  14
   6   4   7 339.667 97.6823  13
   6  -4   7 717.726 136.582  11
  -6   4  -7 395.627 64.6413   7
   6   4   7 553.347 78.1801  10
   6  -4   7 496.959 69.2560  10
   7   4   7 7652.48 300.639  14
  -7  -4  -7 7979.89 406.653   2
   7  -4   7 8103.83 453.441  11
  -7   4  -7 7233.24 269.344   7
   7   4   7 8624.89 309.229  10
   7  -4   7 8221.76 285.639  10
   8   4   7 396.031 72.6069  14
  -8   4  -7 304.430 64.9528   8
  -8   4  -7 339.351 61.5541   7
   8  -4   7 546.420 75.8701  10
   8   4   7 306.001 59.4303  10
  -9   4  -7 27804.3 505.013   7
   9   4   7 28174.9 541.816  10
   9  -4   7 28394.5 527.508  10
 -10   4  -7 3911.13 199.627   8
 -10   4  -7 3808.50 190.896   6
 -11   4  -7 270.162 53.8422   8
  11   4   7 323.157 56.9423  10
 -11   4  -7 236.632 49.3105   6
 -12   4  -7 158.951 39.7074   8
  12   4   7 164.047 39.1407  10
 -12   4  -7 220.296 45.5620   6
 -13   4  -7 9.32988 17.3408   8
  13   4   7 32.4328 19.1511  10
 -14   4  -7 32.6708 17.4384   8
  14   4   7 69.1273 22.9638  10
 -14   4  -7 25.7332 15.7416   6
 -14   5   7 772.464 74.4843  14
  14   5  -7 837.574 65.5858   4
 -14  -5   7 827.588 66.9125  10
 -13   5   7 254.305 49.2487  14
 -13  -5   7 284.772 47.4906  10
  13   5  -7 231.777 41.6392   4
 -12   5   7 166.074 46.5004  14
 -12  -5   7 166.666 42.2148  10
  12   5  -7 154.876 42.0249   4
 -11   5   7 1996.62 150.909  14
  11   5  -7 2323.64 157.274   4
 -11  -5   7 2254.58 150.586  10
 -10   5   7 4062.82 218.084  14
  10   5  -7 4085.29 216.679   4
 -10  -5   7 4125.09 207.609  10
  -9   5   7 75.0162 39.4622  14
   9   5  -7 72.3088 36.2345   5
  -9  -5   7 17.1774 20.2962  10
   9   5  -7 39.5428 29.4897   4
  -8   5   7 2032.03 146.347   8
  -8   5   7 1494.35 134.783  14
   8   5  -7 1670.54 138.751   5
   8   5  -7 1652.17 141.202   4
  -8  -5   7 1694.55 133.991  10
  -7   5   7 1572.40 130.848   8
  -7   5   7 1221.60 121.779  14
   7   5  -7 1332.95 128.853   5
   7   5  -7 1367.40 127.091   4
  -7  -5   7 1508.53 122.067  10
  -6   5   7 15138.5 397.341   8
   6   5  -7 16456.9 558.484   3
   6   5  -7 15078.5 438.177   5
   6  -5  -7 16517.1 556.594  12
   6   5  -7 15072.8 402.155   4
  -6  -5   7 16754.5 387.482  10
  -6   5   7 14571.4 405.329  14
  -5   5   7 1304.13 118.027   8
   5   5  -7 1245.62 152.324   3
   5   5  -7 1043.56 117.795   5
  -5   5   7 1198.38 159.963  13
   5  -5  -7 1252.58 154.729  12
   5   5  -7 1273.84 112.673   4
  -5   5   7 1176.55 113.474  14
  -5  -5   7 1398.55 107.276  10
  -4   5   7 1959.59 146.133   8
  -4   5   7 1850.38 139.088  14
   4   5  -7 1750.12 151.293   5
  -4   5   7 1928.52 211.268  13
   4  -5  -7 2071.58 190.274  12
   4   5  -7 1780.84 174.595   3
   4   5  -7 1826.03 131.898   4
  -3   5   7 1289.96 119.122   8
  -3   5   7 848.119 94.0269  14
   3   5  -7 915.609 109.914   5
  -3   5   7 962.043 151.385  13
   3  -5  -7 981.816 128.936  12
   3   5  -7 978.398 94.4499   4
   3   5  -7 933.224 126.063   3
  -2   5   7 13935.5 361.529   8
  -2   5   7 13696.3 372.333  14
   2   5  -7 13665.6 409.778   5
  -2   5   7 13521.3 580.716  13
   2  -5  -7 13653.2 468.743  12
   2   5  -7 13911.4 347.198   4
   2   5  -7 14978.3 491.310   3
   1   5  -7 945.029 122.138   3
  -1   5   7 925.593 97.7027  14
   1   5  -7 935.160 105.112   5
  -1   5   7 800.596 144.773  13
   1  -5  -7 822.590 115.075  12
  -1  -5   7 923.169 118.904  11
   1   5  -7 921.562 88.8749   4
   0   5  -7 19526.6 550.493   3
   0   5   7 18374.0 428.881  14
   0   5  -7 18030.7 447.869   5
   0   5   7 17469.8 697.324  13
   0  -5  -7 18026.2 540.318  12
   0   5  -7 17960.9 384.600   4
   0  -5   7 19770.8 571.171  11
  -1   5  -7 30433.1 677.930   3
   1   5   7 28875.5 541.425  14
  -1   5  -7 29380.8 556.316   5
   1   5   7 28075.7 896.088  13
  -1  -5  -7 28030.4 682.556  12
  -1  -5  -7 31368.4 684.466   2
  -1   5  -7 28084.7 482.773   4
   1  -5   7 31117.8 764.897  11
  -1   5  -7 28906.2 563.567   7
  -2   5  -7 1946.60 173.790   3
   2   5   7 1808.82 138.927  14
  -2   5  -7 1857.68 137.948   5
  -2   5  -7 1902.77 140.201   8
   2   5   7 1786.30 229.225  13
  -2  -5  -7 1844.06 174.447   2
  -2   5  -7 1588.02 116.951   4
   2  -5   7 1899.83 197.210  11
  -2   5  -7 1695.90 139.027   7
  -3  -5  -7 308.159 74.8460   2
   3   5   7 372.325 66.7086  14
  -3   5  -7 335.636 57.8033   5
  -3   5  -7 361.343 66.9351   8
   3  -5   7 414.979 99.2136  11
  -3   5  -7 373.932 66.7498   7
   4   5   7 25794.5 540.336  14
  -4   5  -7 27953.9 509.288   5
  -4  -5  -7 27449.7 716.274   2
  -4   5  -7 26819.5 558.877   8
   4   5   7 24416.5 838.407  13
   4  -5   7 28990.3 833.787  11
  -4   5  -7 25408.8 522.963   7
   5   5   7 24650.5 542.641  14
  -5  -5  -7 25677.8 713.831   2
  -5   5  -7 25221.2 546.131   8
   5   5   7 24134.5 824.433  13
  -5   5  -7 24246.6 510.547   7
   6   5   7 50968.8 788.923  14
  -6   5  -7 50968.1 780.827   8
  -6   5  -7 49020.7 720.164   7
   7   5   7 1095.48 119.305  14
  -7   5  -7 1005.93 111.401   8
  -7   5  -7 1031.29 104.751   7
   8   5   7 3853.83 220.068  14
  -8   5  -7 3463.20 198.417   8
  -8   5  -7 3679.81 191.368   7
  -9   5  -7 9862.56 322.844   8
  -9   5  -7 10152.7 303.065   7
  -9   5  -7 9861.14 301.979   6
 -10   5  -7 28150.5 519.609   8
 -10   5  -7 28430.4 490.635   6
 -11   5  -7 260.255 51.0246   8
 -11   5  -7 256.229 47.7541   6
 -12   5  -7 1008.78 86.8666   8
 -12   5  -7 1025.86 81.5359   6
 -13   5  -7 830.770 69.3907   8
 -13   5  -7 799.512 64.1451   6
 -13   6   7 995.094 81.5823  14
  13   6  -7 1113.00 84.8928   4
 -12   6   7 7927.84 256.845  14
  12   6  -7 7579.35 242.542   4
  11   6  -7 1099.58 103.693   4
 -11   6   7 1155.69 107.857  14
 -10   6   7 769.069 92.9527  14
  10   6  -7 805.488 94.7697   4
  -9   6   7 17405.8 443.798  14
   9   6  -7 17451.3 448.411   4
  -8   6   7 13812.2 372.625   8
   8   6  -7 14171.4 385.274   5
   8   6  -7 12255.2 379.110   4
  -8   6   7 11980.8 372.848  14
  -7   6   7 7974.15 289.277   8
  -7   6   7 7286.44 290.237  14
   7   6  -7 8204.25 309.101   5
   7   6  -7 7269.96 290.531   4
  -6   6   7 3168.75 186.684   8
   6   6  -7 2942.56 189.065   5
   6   6  -7 2841.32 175.992   4
  -6   6   7 2761.97 178.047  14
  -5   6   7 53.5425 33.1863  14
   5   6  -7-10.2903 26.9142   5
   5   6  -7 16.1406 26.1220   4
  -4   6   7 20209.2 458.928   8
  -4   6   7 20152.2 473.699  14
   4   6  -7 20085.2 447.091   4
   4   6  -7 20069.9 506.947   5
  -3   6   7 19619.0 447.395   8
  -3   6   7 19446.8 460.475  14
   3   6  -7 18947.0 492.758   5
  -3   6   7 21829.1 761.908  13
   3  -6  -7 20147.1 606.125  12
   3   6  -7 18690.8 428.352   4
   3   6  -7 23022.3 499.699   7
   3   6  -7 21770.2 637.971   3
  -2   6   7 692.155 88.1042  14
   2   6  -7 716.316 114.890   3
   2   6  -7 722.561 95.8905   5
  -2   6   7 753.155 147.519  13
   2  -6  -7 693.875 113.985  12
   2   6  -7 646.842 79.8981   4
   2   6  -7 697.328 89.1443   7
   1   6  -7 9042.81 399.852   3
   1   6  -7 8000.22 313.172   5
  -1   6   7 8251.13 485.138  13
   1  -6  -7 7910.67 376.814  12
   1   6  -7 7890.68 266.156   4
   1   6  -7 8326.54 312.123   7
  -1   6   7 7574.10 287.724  14
   0   6   7 189.347 72.7064  13
   0   6  -7 217.602 55.9916   5
   0  -6  -7 143.766 52.9514  12
   0   6   7 205.664 49.3890  14
   0   6  -7 155.650 39.4314   4
   1   6   7 4471.58 224.180  14
  -1   6  -7 4231.54 220.262   5
   1   6   7 4242.04 361.058  13
  -1  -6  -7 4381.36 281.198  12
  -1   6  -7 4652.03 200.950   4
   1  -6   7 4958.39 317.853  11
  -1   6  -7 4621.50 234.865   7
   2   6   7 32812.0 608.192  14
   2   6   7 30791.0 973.175  13
  -2  -6  -7 32143.2 778.716  12
  -2   6  -7 32184.5 535.328   4
  -2   6  -7 33630.7 633.373   7
  -2   6  -7 32952.1 597.412   5
  -3   6  -7 3785.20 196.560   5
  -3   6  -7 4206.30 214.433   8
  -3  -6  -7 4021.20 268.824   2
  -3   6  -7 3670.22 209.258   7
   3   6   7 4007.04 215.795  14
  -4   6  -7 3451.46 183.045   5
   4   6   7 3334.43 200.781  14
  -4   6  -7 3458.58 198.410   8
  -4   6  -7 3410.84 199.488   7
  -5   6  -7 2907.41 161.319   5
  -5   6  -7 2820.35 180.824   8
  -5   6  -7 2643.73 174.525   7
   5   6   7 2755.45 184.192  14
   6   6   7 3732.94 215.641  14
  -6   6  -7 3825.84 210.275   8
  -6   6  -7 3579.53 198.079   7
   7   6   7 940.968 110.762  14
  -7   6  -7 920.934 103.750   8
  -7   6  -7 961.750 102.277   7
  -7   6  -7 1019.19 98.6158   6
  -8   6  -7 29050.8 525.027   7
  -8   6  -7 29768.5 564.598   8
   8   6   7 30237.8 606.304  14
  -9   6  -7 11469.3 337.506   8
  -9   6  -7 11269.3 308.594   7
  -9   6  -7 12264.2 312.974   6
 -10   6  -7 48.2735 30.7865   8
 -10   6  -7 39.7820 23.2476   7
 -11   6  -7 1798.43 116.212   8
 -11   6  -7 1864.17 105.745   6
 -12   6  -7 1550.00 96.1827   8
 -12   6  -7 1616.64 86.8923   6
 -13   6  -7 1558.24 81.9298   8
  12   7  -7 552.160 61.1170   4
 -12   7   7 501.907 55.0670  14
 -11   7   7 96.6991 30.1087  14
  11   7  -7 61.8507 26.4828   4
 -10   7   7 678.137 79.3846  14
  10   7  -7 737.996 85.1629   4
  -9   7   7 874.995 95.2970  14
   9   7  -7 909.123 99.1965   4
   8   7  -7 664.859 79.5413   5
  -8   7   7 585.275 82.0338  14
   8   7  -7 479.694 75.9319   4
   7   7  -7 1046.64 107.040   5
  -7   7   7 959.643 104.642  14
   7   7  -7 940.313 103.887   4
   6   7  -7 86.6213 35.8449   5
  -6   7   7 42.6825 26.4415  14
   6   7  -7 38.2153 29.8163   4
   5   7  -7 798.409 102.207   5
  -5   7   7 699.272 91.7056  14
   5   7  -7 767.337 92.2665   4
   4   7  -7 1190.70 124.747   5
  -4   7   7 1081.33 112.100  14
   4   7  -7 1235.84 114.648   4
  -3   7   7 17272.0 424.168   8
   3   7  -7 16661.5 464.241   5
  -3   7   7 16757.1 432.723  14
   3   7  -7 16715.8 405.123   4
  -2   7   7 143.229 48.3861  14
   2   7  -7 137.973 49.2080   5
   2   7  -7 183.550 51.4186   7
   2   7  -7 149.451 42.3415   4
   1   7  -7 3631.48 216.207   5
   1   7  -7 3707.51 183.898   4
   1   7  -7 4039.68 217.808   7
  -1   7   7 3421.57 197.321  14
   0   7  -7 2898.59 188.743   5
   0   7   7 2716.73 177.565  14
   0   7  -7 3110.46 167.331   4
   0   7  -7 3099.22 195.393   7
  -1   7  -7 5238.30 249.044   5
   1   7   7 5371.12 248.826  14
  -1   7  -7 5440.00 219.209   4
  -1   7  -7 5721.48 265.210   7
  -2   7  -7 4830.93 230.431   5
   2   7   7 4865.77 238.612  14
  -2   7  -7 5149.23 217.101   4
  -2   7  -7 4865.35 244.689   7
  -3   7  -7 661.512 85.2410   5
   3   7   7 562.872 83.8739  14
  -3   7  -7 753.624 90.1801   8
  -3   7  -7 673.601 91.0061   7
   4   7   7 153.147 45.8097  14
  -4   7  -7 129.271 43.2546   8
  -4   7  -7 105.160 36.0829   5
  -4   7  -7 79.0044 36.1615   7
   5   7   7 100.521 43.4210  14
  -5   7  -7 87.7863 36.1717   8
  -5   7  -7 108.690 35.9284   5
  -5   7  -7 78.5542 32.1667   7
   6   7   7 263.276 60.4038  14
  -6   7  -7 259.151 56.1216   7
  -6   7  -7 362.457 64.6723   8
   7   7   7 5433.50 250.364  14
  -7   7  -7 5042.23 221.189   7
  -7   7  -7 5298.49 232.716   8
  -8   7  -7 714.089 79.0993   7
  -8   7  -7 828.078 90.1982   8
  -9   7  -7 73.3078 32.0973   8
  -9   7  -7 83.0767 29.5496   7
 -10   7  -7 4130.94 154.481   7
 -10   7  -7 4184.72 173.210   8
 -11   7  -7 1789.04 101.624   8
  11   8  -7 668.885 64.6489   4
 -10   8   7 760.681 69.9746  14
  10   8  -7 703.924 73.7704   4
  -9   8   7 129.559 35.9381  14
   9   8  -7 127.163 37.2843   4
  -8   8   7 85.3060 31.7904  14
   8   8  -7 74.7717 32.8432   4
   7   8  -7 848.281 86.7288   5
  -7   8   7 772.868 87.3087  14
   7   8  -7 751.987 87.5337   4
   6   8  -7 1143.32 108.820   5
  -6   8   7 1097.38 106.875  14
   6   8  -7 1071.02 104.684   4
   5   8  -7 673.779 87.5194   5
  -5   8   7 569.502 79.4832  14
   5   8  -7 632.950 81.4781   4
   4   8  -7 4153.15 220.704   5
  -4   8   7 4133.96 210.766  14
   4   8  -7 4104.27 198.298   4
   3   8  -7 1174.67 121.025   5
  -3   8   7 1271.16 119.235  14
   3   8  -7 1218.64 107.285   4
  -2   8   7 1399.10 125.588  14
   2   8  -7 1170.45 103.411   4
   1   8  -7 631.153 91.1890   5
  -1   8   7 639.589 86.9507  14
   1   8  -7 618.895 74.8801   4
   1   8  -7 897.797 101.081   7
   0   8  -7 393.103 71.8953   5
   0   8   7 395.703 68.9445  14
   0   8  -7 351.067 57.7214   4
   0   8  -7 364.644 65.9081   7
   1   8   7 213.876 50.2784  14
  -1   8  -7 157.882 46.6063   5
  -1   8  -7 183.357 44.0401   4
  -1   8  -7 186.762 51.0476   7
  -2   8  -7 1883.94 142.320   5
   2   8   7 1925.55 147.548  14
  -2   8  -7 2204.39 161.251   7
  -3   8  -7 3799.43 195.004   5
   3   8   7 3652.71 201.511  14
  -3   8  -7 3983.09 212.364   7
  -4   8  -7 2724.94 160.094   5
   4   8   7 2654.53 171.964  14
  -4   8  -7 3050.17 164.040   8
  -4   8  -7 2773.97 173.195   7
  -5   8  -7 934.894 88.8149   5
  -5   8  -7 1086.49 99.9934   8
   5   8   7 1027.99 106.081  14
  -5   8  -7 1081.83 105.091   7
   6   8   7 1243.80 114.761  14
  -6   8  -7 1369.92 110.396   8
  -6   8  -7 1176.43 104.874   7
  -7   8  -7 7524.78 247.712   7
  -7   8  -7 8108.32 256.718   8
  -8   8  -7 15088.6 335.028   8
  -8   8  -7 13619.1 304.869   7
  -9   8  -7 149.766 34.6144   8
  -9   8  -7 201.682 37.0815   7
 -10   8  -7 9.87164 16.2905   8
   9   9  -7 37.6599 20.4309   4
   8   9  -7 201.064 41.1723   4
  -7   9   7 13.6685 13.4209  14
   7   9  -7 6.83628 17.0167   4
   6   9  -7 1800.76 120.160   5
  -6   9   7 1729.60 117.177  14
   6   9  -7 1643.79 115.135   4
   5   9  -7 1109.30 101.624   5
  -5   9   7 1115.39 98.7202  14
   5   9  -7 1019.83 92.1080   4
   4   9  -7 2460.34 157.169   5
  -4   9   7 2317.23 146.338  14
   4   9  -7 2416.81 139.572   4
   3   9  -7 1047.40 108.685   5
  -3   9   7 964.623 96.8328  14
   3   9  -7 1145.77 96.3024   4
   2   9  -7 1205.47 116.541   5
  -2   9   7 1340.21 114.692  14
   2   9  -7 1347.23 102.474   4
   1   9  -7 1335.17 122.599   5
  -1   9   7 1311.86 115.300  14
   1   9  -7 1457.85 106.007   4
   0   9  -7 8218.74 295.692   5
   0   9   7 8439.09 290.513  14
  -1   9  -7 456.684 71.5192   5
  -1   9  -7 441.484 67.6449   7
   1   9   7 413.367 65.0953  14
  -2   9  -7 682.098 82.3357   5
   2   9   7 714.032 85.5384  14
  -2   9  -7 773.712 87.3181   7
   3   9   7 145.452 41.5100  14
  -3   9  -7 118.139 37.9862   5
  -3   9  -7 146.630 40.1044   7
  -4   9  -7 3425.79 163.843   5
   4   9   7 3393.27 176.901  14
  -4   9  -7 3652.81 179.667   7
  -5   9  -7 1858.11 109.899   5
   5   9   7 1954.26 131.457  14
  -5   9  -7 1993.28 127.883   7
  -6   9  -7 313.111 44.6853   8
  -6   9  -7 378.634 55.5338   7
  -7   9  -7 4036.41 148.287   8
  -7   9  -7 3899.13 154.494   7
  -8   9  -7 146.918 29.7769   7
   5  10  -7 555.736 60.6936   5
   5  10  -7 593.897 56.6059   4
   4  10  -7 12.3728 21.7746   5
   4  10  -7-25.6884 17.8463   4
   3  10  -7 1335.04 106.540   5
  -2  10   7 73.3742 26.8126  14
   2  10  -7 143.174 38.6812   5
   1  10  -7 4779.77 203.966   5
  -1  10   7 4935.18 188.768  14
   0  10  -7 600.422 73.4410   5
   0  10   7 726.329 74.2250  14
  -1  10  -7 2832.56 152.058   5
   1  10   7 2855.22 142.858  14
  -1  10  -7 2998.34 134.857   7
  -2  10  -7 4720.42 187.039   5
   2  10   7 4673.02 182.872  14
  -2  10  -7 4761.29 175.264   7
   3  10   7 11.4624 19.3717  14
  -3  10  -7 36.0960 20.1290   5
  -3  10  -7 24.9247 16.5504   7
  -4  10  -7 2445.91 112.580   5
  -4  10  -7 2554.18 123.232   7
  -5  10  -7 2030.97 104.571   7
 -16   0   8 1488.94 83.0185  10
 -15   0   8 11962.9 281.480  10
 -14   0   8 570.736 71.4381  10
 -13   0   8 39.3549 27.3956  10
 -12   0   8 727.523 92.1243  10
 -11   0   8 11674.2 371.869  10
 -10   0   8 643.629 91.1079  10
   9   0  -8 25392.0 704.885  12
  -9   0   8 23539.1 522.702  10
   8   0  -8 8269.82 391.280  12
  -8   0   8 8173.46 298.242  10
   7   0  -8 5872.12 317.785  12
   7   0  -8 6056.62 301.179   3
  -7   0   8 5630.83 240.250  10
   6   0  -8 6394.79 302.363   3
   6   0  -8 6652.02 323.428  12
  -6   0   8 6094.98 239.825  10
   5   0  -8 24600.4 570.939   3
   5   0  -8 25250.5 609.927  12
  -5   0   8 25267.1 470.667  10
   4   0  -8 78388.7 1026.57   3
   4   0  -8 79201.0 1038.98  12
  -4   0   8 77595.0 1083.42  11
  -4   0   8 80277.5 807.734  10
   3   0  -8 7635.82 312.801   3
   3   0  -8 8102.53 322.213  12
  -3   0   8 7582.79 336.585  11
  -3   0   8 8075.68 251.354  10
   2   0  -8 5412.05 262.891   3
   2   0  -8 5937.25 268.396  12
  -2   0   8 5262.38 277.128  11
  -2   0   8 5725.50 208.658  10
   1   0  -8 692.795 90.3925  12
  -1   0   8 619.583 97.7387  11
  -1   0   8 642.343 70.3706  10
   1   0  -8 754.363 103.641   2
   1   0  -8 565.825 88.6564   3
   0   0  -8 4701.51 229.140  12
   0   0   8 4210.04 253.975  11
   0   0   8 4598.59 187.710  10
   0   0  -8 4099.62 242.882   2
   1   0   8 1605.24 158.692  11
   1   0   8 1690.18 114.129  10
  -1   0  -8 1450.93 148.926   2
   2   0   8 8022.19 358.241  11
  -2   0  -8 7688.44 350.366   2
   2   0   8 8396.08 258.829  10
   3   0   8 761.608 112.236  11
  -3   0  -8 793.051 116.919   2
   3   0   8 845.139 85.6046  10
   4   0   8 32595.9 756.239  11
  -4   0  -8 32118.5 763.198   2
   4   0   8 32949.5 543.465  10
   5   0   8 45607.6 914.670  11
  -5   0  -8 43495.2 906.433   2
   5   0   8 44557.1 659.706  10
   6   0   8 5502.03 320.603  11
  -6   0  -8 5507.35 330.900   2
   6   0   8 5633.70 243.922  10
   7   0   8 2623.00 223.382  11
  -7   0  -8 2639.97 231.138   2
   7   0   8 2584.70 171.577  10
   8   0   8 1646.23 143.596  10
   9   0   8 28771.9 603.728  10
  10   0   8 793.846 101.531  10
  11   0   8 7989.87 302.365  10
 -11   0  -8 8298.11 270.217   6
  12   0   8 819.723 93.4058  10
 -12   0  -8 786.211 78.8317   6
 -13   0  -8 145.676 32.4376   8
  13   0   8 198.721 45.2452  10
 -13   0  -8 151.012 33.0929   6
  14   0   8 9926.00 262.879  10
 -14   0  -8 9735.60 207.786   6
 -16  -1   8 214.931 34.1915  10
 -15   1   8 3177.21 137.178  10
 -15  -1   8 3228.94 148.706  10
 -14   1   8 29.5523 23.7914  10
 -14  -1   8 26.3117 22.7214  10
 -13   1   8 626.079 78.3105  10
 -13  -1   8 606.017 81.0928  10
 -12   1   8 24492.7 506.930  10
 -12  -1   8 23679.8 522.615  10
 -11   1   8 5364.78 245.027  10
 -11  -1   8 5413.14 257.178  10
 -10   1   8 548.372 80.3396  10
 -10  -1   8 574.409 87.1837  10
  -9   1   8 4486.57 222.976  10
  -9  -1   8 4366.63 228.802  10
   8  -1  -8 16509.5 560.082  12
   8   1  -8 16814.0 551.148  12
  -8   1   8 15652.8 403.553  10
  -8  -1   8 15829.9 421.588  10
   7   1  -8 10508.0 412.785   3
   7  -1  -8 10291.5 422.554  12
   7   1  -8 10887.1 429.039  12
  -7   1   8 10003.0 313.247  10
  -7  -1   8 10474.9 331.569  10
   6   1  -8 50125.8 879.283   3
   6  -1  -8 47654.5 886.396  12
   6   1  -8 51577.4 902.633  12
  -6   1   8 46953.2 654.231  10
  -6  -1   8 47992.5 679.048  10
   5  -1  -8 14607.2 429.337   3
   5   1  -8 13159.5 435.984   3
  -5   1   8 14332.8 528.343  13
   5  -1  -8 13321.7 451.082  12
   5   1  -8 14998.3 463.826  12
  -5  -1   8 12873.0 440.594  11
  -5   1   8 13314.5 334.187  10
  -5  -1   8 13527.1 346.854  10
   4  -1  -8 2313.42 171.939   3
   4   1  -8 2037.69 169.097   3
   4  -1  -8 2271.60 179.228  12
   4   1  -8 2329.42 176.485  12
   4   1  -8 2657.18 138.577   4
  -4  -1   8 2078.77 171.667  11
  -4   1   8 2328.67 136.687  10
  -4  -1   8 2135.84 132.431  10
   3  -1  -8 9502.91 345.373   3
   3   1  -8 9408.36 356.606   3
  -3   1   8 10424.8 291.512  14
   3  -1  -8 9417.47 356.578  12
   3   1  -8 10288.0 270.807   4
  -3  -1   8 8979.77 359.220  11
  -3   1   8 9102.30 379.340  11
  -3   1   8 10263.3 282.476  10
  -3  -1   8 9840.83 279.148  10
   2   1  -8 17618.7 485.597   3
   2  -1  -8 18890.7 498.674  12
   2   1  -8 19774.7 374.885   4
  -2  -1   8 18034.6 512.738  11
  -2   1   8 17423.8 511.137  11
  -2   1   8 20371.8 390.397  10
  -2  -1   8 19601.7 385.526  10
   2  -1  -8 19897.0 518.295   2
   2  -1  -8 18331.3 477.147   3
   1  -1  -8 13897.8 420.187  12
   1   1  -8 15198.0 332.125   4
  -1  -1   8 14006.5 450.919  11
  -1   1   8 13859.8 460.972  11
  -1   1   8 14894.1 333.184  10
  -1  -1   8 14823.3 332.562  10
   1  -1  -8 13398.4 424.383   2
   1   1  -8 13431.7 421.181   3
   0  -1  -8 32.8495 31.2516   2
   0   1  -8 32.5257 28.5725   2
   0  -1  -8 72.2700 34.2754  12
   0  -1   8 24.5973 35.8598  11
   0   1   8 51.5000 34.7219  11
   0   1  -8 35.4454 16.7950   4
   0   1   8 78.3749 26.3671  10
   0  -1   8 90.8311 28.9434  10
   0   1  -8 68.0810 35.8627   3
  -1  -1  -8 37759.2 691.355  12
   1  -1   8 37733.2 780.540  11
   1   1   8 37050.7 759.549  11
  -1  -1  -8 36465.1 732.265   2
   1   1   8 39457.2 546.314  10
   1  -1   8 38107.3 536.214  10
  -1   1  -8 38168.4 782.865   2
  -2  -1  -8 24023.0 561.355  12
   2  -1   8 24011.8 632.265  11
   2   1   8 23747.8 619.438  11
  -2  -1  -8 23007.9 598.458   2
   2   1   8 25030.8 447.185  10
   2  -1   8 24143.8 437.194  10
  -2   1  -8 23156.0 616.449   2
  -3  -1  -8 6457.11 296.434  12
   3  -1   8 6318.62 333.887  11
   3   1   8 6149.07 321.010  11
  -3  -1  -8 6118.03 325.316   2
   3   1   8 6202.64 229.120  10
   3  -1   8 6296.81 230.737  10
  -3   1  -8 5851.40 319.275   2
   4  -1   8 5869.27 330.784  11
  -4  -1  -8 5790.87 329.908   2
   4   1   8 5850.34 315.159  11
   4   1   8 6195.02 238.774  10
   4  -1   8 5816.64 227.691  10
  -4   1  -8 5912.75 328.583   2
   5  -1   8 36396.8 837.068  11
  -5  -1  -8 35669.7 842.917   2
   5   1   8 34917.8 779.124  11
   5   1   8 35779.5 594.707  10
   5  -1   8 34860.3 580.231  10
  -5   1  -8 34551.4 817.294   2
  -6  -1  -8 25027.3 713.676   2
   6  -1   8 25387.0 710.238  11
   6   1   8 26067.0 676.016  11
   6   1   8 24162.7 507.651  10
   6  -1   8 23828.4 495.133  10
  -6   1  -8 24378.5 693.442   2
  -7  -1  -8 15885.5 580.937   2
   7  -1   8 16251.8 574.360  11
   7   1   8 14991.2 413.068  10
   7  -1   8 14532.0 399.747  10
  -7   1  -8 16075.9 567.786   2
   8   1   8 5346.19 255.952  10
   8  -1   8 5431.82 255.071  10
   9   1   8 52824.7 819.919  10
   9  -1   8 53214.3 810.823  10
  10   1   8 5106.65 251.058  10
  10  -1   8 4976.72 245.259  10
 -10  -1  -8 5567.40 227.787   6
  11   1   8 2225.70 159.400  10
  11  -1   8 2061.85 151.600  10
 -11  -1  -8 2426.63 140.858   6
 -11   1  -8 2197.08 141.826   6
 -12   1  -8 318.623 54.1521   8
  12   1   8 339.065 62.1918  10
  12  -1   8 361.305 62.7246  10
 -12  -1  -8 423.460 57.8582   6
 -12   1  -8 323.296 55.7277   6
 -13   1  -8 2077.21 116.913   8
  13   1   8 2148.93 137.592  10
  13  -1   8 2105.96 133.096  10
 -13   1  -8 2165.13 121.036   6
  14   1   8 8346.13 239.426  10
  14  -1   8 8285.73 229.667  10
 -14   1  -8 7868.26 195.318   6
 -15  -2   8 264.556 44.8980  10
 -14   2   8 5510.15 189.116  10
 -14  -2   8 5293.68 210.119  10
 -13   2   8 3951.15 179.206  10
 -13  -2   8 3625.24 192.171  10
 -12   2   8 11.1549 19.4963  10
 -12  -2   8 42.3043 28.7884  10
 -11   2   8 1033.99 104.512  10
 -11  -2   8 900.409 107.788  10
 -10   2   8 7176.70 273.205  10
 -10  -2   8 6723.33 288.457  10
  -9   2   8 6387.08 257.587  10
  -9  -2   8 6029.16 270.505  10
   8  -2  -8 12789.9 499.332  12
   8   2  -8 13294.9 342.481   4
  -8   2   8 12898.5 357.406  10
  -8  -2   8 12380.2 378.073  10
   7  -2  -8 381.788 87.1174  12
   7   2  -8 394.811 83.3078   3
   7   2  -8 387.270 59.4487   4
  -7   2   8 342.679 58.1322  10
  -7  -2   8 483.330 73.4058  10
   6   2  -8 2979.32 223.053   3
   6  -2  -8 2866.63 221.483  12
   6   2  -8 3083.46 161.065   4
  -6   2   8 2933.74 160.710  10
  -6  -2   8 3170.18 177.948  10
  -5   2   8 310.697 79.0741  13
   5  -2  -8 379.235 80.3552  12
   5   2  -8 293.394 68.4933   3
   5   2  -8 356.888 55.8767   4
  -5  -2   8 554.113 93.0334  11
  -5   2   8 378.606 57.4882  10
  -5  -2   8 265.721 50.6625  10
   4   2  -8 25702.9 608.940   3
  -4   2   8 26633.5 495.103  14
  -4   2   8 27773.4 777.289  13
   4  -2  -8 25922.7 627.070  12
   4   2  -8 26543.9 456.634   4
  -4  -2   8 26702.8 615.601  11
  -4   2   8 27593.8 474.048  10
  -4  -2   8 26477.8 470.255  10
  -3   2   8 253.452 48.4531  14
  -3   2   8 309.040 86.2847  13
   3  -2  -8 217.130 52.9468   2
   3  -2  -8 310.255 72.1753  12
   3  -2  -8 214.132 54.9214   3
   3   2  -8 260.451 63.6419   3
  -3  -2   8 299.922 66.3793  11
  -3   2   8 230.055 43.7804  10
  -3  -2   8 259.289 47.4344  10
   3   2  -8 207.155 41.6615   4
   2   2  -8 16403.9 479.736   3
  -2   2   8 17515.0 384.027  14
   2  -2  -8 16023.7 471.742  12
   2   2  -8 17414.4 362.404   4
  -2  -2   8 16681.6 491.900  11
  -2   2   8 17892.4 367.562  10
  -2  -2   8 17225.6 365.784  10
   2  -2  -8 17488.3 476.236   2
   2  -2  -8 17635.9 467.176   3
   1   2  -8 7612.90 329.128   3
  -1   2   8 8693.59 270.079  14
   1  -2  -8 7538.66 320.741  12
   1   2  -8 8276.73 249.586   4
  -1  -2   8 7707.08 340.408  11
  -1   2   8 7722.95 359.038  11
   1  -2  -8 7708.55 320.517   2
  -1   2   8 8602.84 255.256  10
  -1  -2   8 8316.48 249.593  10
   0   2  -8 4931.55 265.001   3
   0   2   8 5526.81 214.670  14
   0  -2  -8 4880.19 258.554  12
   0   2  -8 5322.32 203.647   4
   0  -2   8 5161.20 286.237  11
   0   2   8 5102.76 286.458  11
   0  -2  -8 5141.31 269.657   2
   0   2   8 5290.77 200.221  10
   0  -2   8 5482.65 204.732  10
   1   2   8 23.2579 15.9638  14
  -1  -2  -8 25.2950 30.3974   2
  -1  -2  -8 16.1770 20.8325  12
  -1   2  -8 19.2380 23.5920   3
   1  -2   8 7.66997 33.3799  11
   1   2   8 54.4909 39.0884  11
   1   2   8 18.5397 15.9675  10
   1  -2   8 114.574 32.3220  10
   2   2   8 1894.68 127.277  14
  -2  -2  -8 1721.99 161.127  12
   2  -2   8 1796.71 180.631  11
  -2  -2  -8 2062.72 185.154   2
   2   2   8 1796.19 173.541  11
   2   2   8 1904.80 125.857  10
   2  -2   8 1785.94 119.365  10
  -2   2  -8 1994.53 187.448   2
   3   2   8 7239.38 251.574  14
  -3  -2  -8 6991.24 351.573   2
   3  -2   8 6834.73 358.799  11
   3   2   8 6863.56 340.384  11
   3   2   8 7248.00 249.077  10
   3  -2   8 6658.91 236.819  10
  -3   2  -8 7084.06 358.508   2
   4   2   8 16274.8 383.820  14
  -4  -2  -8 15812.7 548.008   2
   4  -2   8 15561.2 555.605  11
   4   2   8 16307.4 525.161  11
   4   2   8 16052.4 384.410  10
   4  -2   8 15232.5 368.506  10
  -4   2  -8 16905.6 569.398   2
   5   2   8 11495.6 328.819  14
  -5  -2  -8 10612.7 462.698   2
   5  -2   8 10746.4 470.824  11
   5   2   8 11151.8 435.138  11
   5   2   8 10188.5 319.925  10
   5  -2   8 10259.3 311.920  10
  -6  -2  -8 132.199 57.9828   2
   6   2   8 62.7059 25.9480  14
  -6   2  -8 63.9666 43.0581   2
   6   2   8 112.656 57.7492  13
   6  -2   8 183.560 73.5134  11
   6   2   8 105.669 38.4321  10
   6  -2   8 37.9166 21.3544  10
  -7  -2  -8 139.616 55.8459   2
   7   2   8 140.350 42.1592  14
   7  -2   8 201.424 75.1727  11
  -7   2  -8 76.3552 30.8223   7
   7   2   8 111.611 40.2566  10
   7  -2   8 74.8498 32.6158  10
   8   2   8 1420.93 132.580  10
   8  -2   8 1324.99 125.252  10
   9   2   8 26948.9 571.365  10
   9  -2   8 25659.0 548.880  10
  10   2   8 9573.69 333.719  10
  10  -2   8 9321.77 323.831  10
 -11   2  -8 18.1706 20.4091   8
  11   2   8 40.4541 31.7559  10
  11  -2   8 42.6291 27.8150  10
 -11   2  -8 16.4258 23.0607   6
 -12   2  -8 2885.74 150.552   8
  12   2   8 3075.92 171.385  10
  12  -2   8 3020.64 162.753  10
 -12   2  -8 2850.90 151.328   6
 -13   2  -8 146.997 34.8984   8
  13   2   8 123.596 36.0246  10
  13  -2   8 122.338 33.9064  10
 -13   2  -8 137.441 33.4855   6
  14  -2   8 1113.53 76.5982  10
  14   2   8 1079.50 82.4354  10
 -14   2  -8 1044.70 71.9611   6
 -15   3   8 6737.94 208.741  14
 -15  -3   8 7241.74 198.891  10
 -14  -3   8 539.502 66.1867  10
 -13  -3   8 3774.84 186.959  10
 -12  -3   8 591.346 83.0983  10
  11   3  -8 20455.8 422.651   4
 -11  -3   8 18945.8 468.811  10
  10   3  -8 1600.04 124.178   4
 -10   3   8 1673.51 124.538  10
 -10  -3   8 1526.06 137.278  10
   9   3  -8 4139.49 202.508   4
  -9   3   8 4698.68 207.743  10
  -9  -3   8 4135.89 223.518  10
   8   3  -8 1581.47 125.787   4
  -8   3   8 1819.16 127.583  10
  -8  -3   8 1643.79 138.025  10
   7  -3  -8 2687.87 229.254  12
   7   3  -8 2611.56 159.197   4
  -7   3   8 3099.79 164.590  10
  -7  -3   8 2730.39 172.617  10
   7   3  -8 2983.95 235.318   3
   6   3  -8 719.715 112.921   3
  -6   3   8 695.303 89.2326  14
   6  -3  -8 604.042 103.932  12
   6   3  -8 697.169 81.2141   4
  -6   3   8 718.704 79.1121  10
  -6  -3   8 661.774 82.8776  10
  -5   3   8 160.198 45.2384  14
  -5   3   8 265.525 69.9407  13
   5  -3  -8 161.077 53.8958  12
   5   3  -8 31.2619 30.2014   3
  -5   3   8 116.245 33.8423  10
  -5  -3   8 157.912 41.0700  10
   5   3  -8 179.238 43.6497   4
   4   3  -8 3541.55 239.021   3
  -4   3   8 3911.92 196.370  14
  -4   3   8 4016.70 298.830  13
   4  -3  -8 3714.43 246.691  12
  -4  -3   8 3907.70 233.954  11
   4   3  -8 3562.21 175.574   4
  -4   3   8 3945.83 176.553  10
  -4  -3   8 3587.64 176.279  10
   3   3  -8 9341.47 373.278   3
  -3   3   8 9541.47 299.682  14
  -3   3   8 9391.51 474.862  13
   3  -3  -8 9561.87 387.451  12
   3   3  -8 9520.30 281.228   4
  -3  -3   8 10281.6 385.848  11
  -3   3   8 10770.6 286.291  10
  -3  -3   8 9619.53 280.782  10
   2   3  -8 1342.22 143.229   3
  -2   3   8 1567.85 121.876  14
  -2   3   8 1651.92 202.933  13
   2  -3  -8 1263.22 139.816  12
   2   3  -8 1367.85 106.606   4
  -2  -3   8 1399.89 145.478  11
  -2   3   8 1408.07 103.645  10
  -2  -3   8 1357.03 103.503  10
   2  -3  -8 1524.14 141.144   2
   1   3  -8 10351.0 395.096   3
  -1   3   8 10542.3 517.725  13
   1  -3  -8 9780.77 380.336  12
   1   3  -8 10058.1 285.362   4
  -1   3   8 10717.2 315.772  14
  -1  -3   8 10358.3 403.736  11
   1  -3  -8 10752.5 383.536   2
  -1   3   8 10981.0 285.061  10
  -1  -3   8 10307.8 280.673  10
   0   3  -8 25258.8 613.813   3
   0   3   8 26671.1 494.779  14
   0   3   8 24401.6 825.799  13
   0  -3  -8 25186.7 612.904  12
   0   3  -8 25300.6 451.350   4
   0  -3   8 26575.3 666.016  11
   0  -3  -8 26576.3 616.899   2
   0   3   8 27585.6 458.586  10
   0  -3   8 25851.4 440.314  10
  -1   3  -8 10198.5 403.079   3
   1   3   8 10763.1 315.346  14
   1   3   8 10030.6 530.351  13
  -1  -3  -8 9875.78 389.020  12
  -1   3  -8 9898.81 287.901   4
  -1  -3  -8 10909.8 409.655   2
   1  -3   8 10752.2 438.281  11
   1   3   8 10785.1 293.271  10
   1  -3   8 10127.8 277.853  10
   2   3   8 219.447 48.4536  14
  -2  -3  -8 25.8660 28.6197   2
   2   3   8-30.3833 44.6197  13
  -2   3  -8 53.3641 27.8287   5
  -2  -3  -8 123.875 46.5646  12
  -2   3  -8 95.6559 42.3382   3
   2  -3   8 94.7564 64.6462  11
   2   3   8 256.453 69.5887  11
   2   3   8 37.3758 19.2498  10
   2  -3   8 37.9121 20.5237  10
   3   3   8 13079.6 358.356  14
  -3   3  -8 13969.7 357.112   5
  -3  -3  -8 13228.6 491.090   2
   3  -3   8 13289.9 520.695  11
   3   3   8 13825.5 503.422  11
   3   3   8 13392.8 344.799  10
   3  -3   8 12924.3 327.671  10
  -3   3  -8 12881.3 465.598   3
   4   3   8 30953.0 561.574  14
   4   3   8 29677.2 929.351  13
  -4  -3  -8 31620.6 786.864   2
   4  -3   8 31988.7 825.238  11
   4   3   8 31741.0 543.747  10
   4  -3   8 30092.2 519.220  10
  -4   3  -8 30941.9 743.058   3
   5   3   8 37608.9 631.855  14
   5   3   8 35881.1 1000.26  13
  -5  -3  -8 39059.6 896.308   2
   5  -3   8 39699.0 938.609  11
   5   3   8 37785.5 614.760  10
   5  -3   8 36821.9 588.948  10
  -5   3  -8 39295.7 857.155   3
   6   3   8 3452.97 194.602  14
   6   3   8 3387.42 303.427  13
  -6  -3  -8 3338.42 268.172   2
   6  -3   8 3787.19 302.228  11
  -6   3  -8 3234.99 179.663   7
   6   3   8 3455.50 193.514  10
   6  -3   8 3191.37 178.918  10
  -7   3  -8 270.629 54.8235   7
   7   3   8 409.745 72.1102  10
   7  -3   8 359.053 64.1406  10
   8   3   8 32691.0 604.117  14
  -8   3  -8 32216.5 547.758   7
   8   3   8 32831.6 623.016  10
   8  -3   8 31756.1 588.466  10
   9   3   8 20881.9 485.243  10
   9  -3   8 19975.6 462.498  10
 -10   3  -8 1026.56 103.688   8
  10   3   8 1002.07 103.942  10
  10  -3   8 934.216 97.1543  10
 -10   3  -8 862.173 92.7350   6
 -11   3  -8 1795.27 129.075   8
  11   3   8 2071.16 141.122  10
  11  -3   8 1932.28 128.635  10
 -11   3  -8 2070.81 132.979   6
 -12   3  -8 13026.3 310.967   8
  12   3   8 14497.9 347.783  10
  12  -3   8 14389.4 324.600  10
 -12   3  -8 13498.3 314.003   6
  13   3   8 6272.89 206.308  10
  13  -3   8 6131.73 184.785  10
 -13   3  -8 6050.58 190.483   6
 -13   3  -8 5722.23 183.739   8
  14   3   8 3323.18 127.870  10
 -14   3  -8 3004.13 114.543   6
 -15   4   8 2149.88 105.886  14
 -14   4   8 22.0726 19.7147  14
 -14  -4   8 34.6505 19.9680  10
 -13   4   8 2408.03 147.163  14
 -13  -4   8 2659.25 145.220  10
  12   4  -8-7.59123 22.9639   4
 -12  -4   8 32.3152 25.0893  10
 -11   4   8 229.693 55.0403  14
 -11  -4   8 214.445 51.2806  10
  11   4  -8 281.117 52.9327   4
 -10   4   8 587.382 86.8441  14
  10   4  -8 686.165 85.4151   4
 -10  -4   8 592.996 85.3978  10
  -9   4   8 5455.90 256.303  14
   9   4  -8 6285.74 268.384   5
   9   4  -8 5762.98 245.051   4
  -9  -4   8 6327.27 268.586  10
  -8   4   8 8449.14 317.215  14
   8   4  -8 9621.17 350.408   5
   8   4  -8 8833.50 307.535   4
  -8  -4   8 9290.74 322.226  10
  -7   4   8 145.261 46.9923  14
  -7  -4   8 271.960 54.9910  10
   7   4  -8 177.582 48.7165   4
   6   4  -8 7289.12 370.192   3
  -6   4   8 6367.45 268.228  14
   6  -4  -8 7354.50 373.009  12
   6   4  -8 6764.48 262.420   4
  -6  -4   8 6874.23 259.202  10
   5  -4  -8 4500.81 287.714  12
  -5   4   8 4326.16 217.958  14
   5   4  -8 4522.12 210.378   4
   5   4  -8 4765.07 289.738   3
  -5  -4   8 4495.97 203.779  10
   4   4  -8 10063.2 416.238   3
  -4   4   8 10596.9 502.422  13
   4  -4  -8 9569.17 412.674  12
  -4   4   8 9311.63 313.895  14
   4   4  -8 9423.67 298.254   4
  -4  -4   8 9513.86 287.362  10
   3   4  -8 749.566 112.396   3
  -3   4   8 730.289 88.8140  14
  -3   4   8 1046.45 164.883  13
   3  -4  -8 888.960 126.595  12
   3   4  -8 792.429 85.5730   4
  -3  -4   8 778.926 80.8924  10
   2   4  -8 14783.9 492.707   3
  -2   4   8 15238.8 392.732  14
  -2   4   8 15847.5 645.018  13
   2  -4  -8 15031.0 500.477  12
   2   4  -8 14966.0 362.454   4
  -2  -4   8 16229.1 498.304  11
  -2  -4   8 15186.2 345.384  10
   1   4  -8 24564.1 624.467   3
  -1   4   8 25293.0 500.665  14
  -1   4   8 25151.7 831.093  13
   1  -4  -8 25247.2 637.533  12
   1   4  -8 24602.7 461.596   4
  -1  -4   8 26632.8 659.876  11
  -1  -4   8 25956.1 448.043  10
   0   4  -8 7434.27 351.752   3
   0   4   8 7544.51 273.712  14
   0   4  -8 7849.61 304.903   5
   0   4   8 7977.98 479.801  13
   0  -4  -8 7042.91 340.624  12
   0   4  -8 7004.18 245.015   4
   0  -4   8 7905.13 373.901  11
   0  -4  -8 7897.12 343.216   2
   0  -4   8 7278.77 234.260  10
  -1   4  -8 8511.01 376.094   3
   1   4   8 8207.80 287.627  14
  -1   4  -8 8091.46 298.187   5
   1   4   8 7257.67 463.673  13
  -1  -4  -8 7526.07 357.418  12
  -1   4  -8 8015.84 265.106   4
  -1  -4  -8 8425.49 368.454   2
   1  -4   8 8546.52 404.061  11
   1  -4   8 8175.42 250.716  10
  -2   4  -8 5426.61 302.608   3
   2   4   8 5532.65 241.785  14
  -2   4  -8 5577.19 239.065   5
   2   4   8 5249.66 393.423  13
  -2  -4  -8 5152.25 301.447  12
  -2   4  -8 5165.27 219.286   4
  -2  -4  -8 5584.84 310.629   2
   2  -4   8 5878.51 344.472  11
   2  -4   8 6186.95 222.438  10
  -3   4  -8 35973.0 789.582   3
  -3   4  -8 36202.9 581.994   5
  -3  -4  -8 35508.4 814.179   2
   3  -4   8 36549.0 889.564  11
   3   4   8 34553.2 608.035  14
   3  -4   8 34857.4 538.710  10
  -4   4  -8 6159.15 337.040   3
   4   4   8 6163.09 260.852  14
   4   4   8 6021.83 420.647  13
  -4  -4  -8 6309.15 355.807   2
   4  -4   8 6738.14 398.775  11
  -4   4  -8 5798.58 247.828   7
   4   4   8 6755.65 252.089  10
   4  -4   8 5993.33 230.813  10
   5   4   8 2579.17 172.534  14
   5   4   8 2370.18 260.466  13
  -5  -4  -8 2828.38 244.298   2
   5  -4   8 2917.36 269.896  11
  -5   4  -8 2403.89 159.449   7
   5   4   8 2814.56 170.245  10
   5  -4   8 2761.62 159.550  10
   6   4   8 8953.21 323.274  14
   6   4   8 9837.06 327.143  10
   6  -4   8 9014.71 295.534  10
   7   4   8 28694.2 579.386  14
  -7   4  -8 27476.7 523.811   7
   7   4   8 32188.9 593.064  10
   7  -4   8 30669.4 557.334  10
   8   4   8 670.943 91.1331  14
  -8   4  -8 545.404 81.9405   8
  -8   4  -8 604.433 78.1387   7
   8   4   8 780.200 92.1847  10
   8  -4   8 651.011 82.1360  10
  -9   4  -8 25662.8 469.572   7
   9   4   8 26645.1 508.727  10
   9  -4   8 26317.6 492.508  10
 -10   4  -8 830.541 90.1466   8
  10   4   8 962.951 94.5260  10
 -10   4  -8 884.528 88.3800   6
 -11   4  -8 3603.71 171.349   8
 -11   4  -8 3628.56 167.056   6
 -12   4  -8 5449.18 193.789   8
 -12   4  -8 5474.14 189.416   6
 -13   4  -8 295.853 40.5922   8
  13   4   8 313.494 40.2756  10
 -13   4  -8 293.100 40.6163   6
 -14   5   8 1146.23 80.8801  14
 -13   5   8 220.136 43.6989  14
  13   5  -8 229.935 37.2057   4
 -13  -5   8 210.216 36.2016  10
 -12   5   8 15027.7 367.867  14
  12   5  -8 15555.7 335.569   4
 -12  -5   8 14801.3 329.509  10
 -11   5   8 10593.6 330.123  14
  11   5  -8 10788.6 308.272   4
 -11  -5   8 10605.2 306.920  10
 -10   5   8 134.471 44.2736  14
 -10  -5   8 138.379 39.5113  10
  10   5  -8 149.873 41.5357   4
  -9   5   8 3055.19 188.584  14
   9   5  -8 3525.36 190.594   5
   9   5  -8 3254.30 186.958   4
  -9  -5   8 3105.53 177.370  10
  -8   5   8 14359.1 412.278  14
   8   5  -8 16241.5 433.704   5
   8   5  -8 14799.5 403.170   4
  -8  -5   8 15915.0 398.947  10
  -7   5   8 20171.1 484.624  14
   7   5  -8 21537.8 517.254   5
   7   5  -8 20380.2 478.172   4
  -6   5   8 14350.8 404.738  14
   6   5  -8 14630.1 398.024   4
  -5   5   8 3574.46 201.733  14
   5   5  -8 3654.35 223.261   5
   5   5  -8 3822.60 199.684   4
   4   5  -8 11084.6 453.359   3
  -4   5   8 10133.8 334.096  14
   4   5  -8 10027.5 371.978   5
  -4   5   8 11316.7 536.705  13
   4  -5  -8 10671.6 446.480  12
   4   5  -8 9867.12 316.610   4
  -4  -5   8 11145.4 306.590  10
  -3   5   8 135.661 46.5889  14
  -3   5   8 160.350 68.9144  13
   3   5  -8 129.884 45.5480   5
   3  -5  -8 155.104 52.7971  12
   3   5  -8 199.714 67.5626   3
   3   5  -8 148.654 39.8470   4
   2   5  -8 64247.7 1074.14   3
  -2   5   8 57917.5 790.471  14
   2   5  -8 58380.8 878.090   5
  -2   5   8 62688.8 1316.41  13
   2  -5  -8 58390.7 1026.30  12
   2   5  -8 56621.8 728.678   4
  -1   5   8 85.4320 34.5654  14
  -1   5   8-8.30763 33.9238  13
   1  -5  -8 111.212 46.2736  12
   1   5  -8 82.2125 32.5252   4
   0   5   8 222.660 51.6756  14
   0   5   8 257.380 100.283  13
   0   5  -8 265.459 59.8892   5
   0  -5  -8 197.883 61.0042  12
   0   5  -8 237.466 50.7217   4
   0   5  -8 294.564 79.3268   3
   0  -5   8 314.219 80.5533  11
  -1   5  -8 738.034 114.534   3
  -1   5  -8 535.200 79.7273   5
   1   5   8 505.165 125.132  13
  -1  -5  -8 522.774 101.939  12
  -1   5  -8 626.599 78.1787   4
   1  -5   8 702.672 123.951  11
  -1   5  -8 614.184 87.3675   7
   1   5   8 622.054 84.5473  14
   2   5   8 7213.09 285.157  14
  -2   5  -8 7420.96 278.383   5
  -2   5  -8 8315.47 303.144   8
   2   5   8 6999.47 465.780  13
  -2  -5  -8 6878.59 366.171  12
  -2   5  -8 7016.98 258.867   4
  -2  -5  -8 7699.54 368.759   2
   2  -5   8 8081.23 414.961  11
  -2   5  -8 7154.27 288.610   7
   3   5   8 2136.16 157.773  14
  -3   5  -8 2502.41 157.781   5
  -3   5  -8 2412.22 168.548   8
  -3  -5  -8 2552.50 221.866   2
  -3   5  -8 2110.87 155.532   7
   4   5   8 1026.88 111.059  14
  -4   5  -8 1263.54 124.747   8
  -4   5  -8 1016.07 108.907   7
   5   5   8 12560.9 388.699  14
  -5   5  -8 11828.2 360.332   7
   6   5   8 868.097 103.790  14
  -6   5  -8 840.144 103.703   8
  -6   5  -8 736.604 90.4606   7
   7   5   8 240.434 57.1132  14
  -7   5  -8 270.241 59.1701   8
  -7   5  -8 196.105 46.1742   7
   8   5   8 66.3554 35.9591  14
  -8   5  -8 45.7580 27.8445   8
  -8   5  -8 29.1134 24.0916   7
  -9   5  -8 2317.13 151.973   8
  -9   5  -8 2398.56 139.424   7
  -9   5  -8 2331.71 139.862   6
 -10   5  -8 6853.70 242.008   8
 -10   5  -8 7163.76 217.344   7
 -10   5  -8 6837.96 224.132   6
 -11   5  -8 249.765 46.3306   8
 -11   5  -8 264.148 43.8365   6
 -12   5  -8 63.7274 21.3604   8
 -12   5  -8 12.2420 14.3734   6
 -13   6   8 558.473 56.3356  14
 -12   6   8 4824.43 186.552  14
  12   6  -8 5172.80 182.315   4
 -11   6   8 11571.6 314.768  14
  11   6  -8 12285.7 311.307   4
 -10   6   8 6613.23 253.258  14
  10   6  -8 7068.19 255.730   4
  -9   6   8 81.7285 35.0052  14
   9   6  -8 98.9146 35.2045   5
   9   6  -8 65.4965 29.3859   4
   8   6  -8 5526.82 236.335   5
   8   6  -8 5298.09 239.975   4
  -7   6   8 6001.59 260.838  14
   7   6  -8 6567.93 275.156   5
   7   6  -8 6269.96 263.941   4
  -6   6   8 18389.1 460.545  14
   6   6  -8 19166.6 484.190   5
   6   6  -8 18960.7 455.508   4
  -5   6   8 837.559 98.1941  14
   5   6  -8 697.221 98.1879   5
   5   6  -8 662.448 86.4165   4
  -4   6   8 12186.2 371.129  14
   4   6  -8 11637.3 392.707   5
   4   6  -8 12384.2 358.356   4
  -3   6   8 1288.30 120.628  14
   3   6  -8 1295.19 133.322   5
   3   6  -8 1350.20 116.762   4
  -2   6   8 13154.9 382.792  14
   2   6  -8 13857.0 426.145   5
   2   6  -8 13093.0 355.033   4
  -1   6   8 13620.9 390.135  14
   1   6  -8 13985.9 420.079   5
   1   6  -8 14013.5 364.279   4
   1   6  -8 14765.4 424.439   7
   0   6   8 100.749 36.8114  14
   0   6  -8 163.906 47.5036   5
   0   6  -8 126.290 43.5688   7
   0   6  -8 148.870 41.4499   4
   1   6   8 458.411 74.9426  14
  -1   6  -8 453.650 73.6103   5
  -1   6  -8 423.647 66.2755   4
  -1   6  -8 566.888 85.9982   7
   2   6   8 993.661 109.855  14
  -2   6  -8 1036.86 108.171   5
  -2   6  -8 929.352 108.470   7
  -3   6  -8 638.334 82.7678   5
  -3   6  -8 750.511 92.4916   8
  -3   6  -8 623.733 90.6602   7
   3   6   8 589.642 85.8294  14
  -4   6  -8 19405.3 421.366   5
   4   6   8 18214.0 467.657  14
  -4   6  -8 20018.0 473.565   8
  -4   6  -8 18207.5 457.680   7
   5   6   8 6920.72 288.942  14
  -5   6  -8 7176.06 283.308   8
  -5   6  -8 6691.40 270.483   7
   6   6   8 377.602 69.2392  14
  -6   6  -8 364.052 67.6453   8
  -6   6  -8 338.607 63.4481   7
   7   6   8 11644.1 366.974  14
  -7   6  -8 11751.8 348.770   8
  -7   6  -8 12494.7 328.324   6
  -8   6  -8 1168.49 108.459   8
  -8   6  -8 1100.42 97.6911   7
  -8   6  -8 1308.78 101.080   6
  -9   6  -8 8580.67 274.169   8
  -9   6  -8 8306.11 244.291   7
  -9   6  -8 8758.81 245.437   6
 -10   6  -8 10091.6 272.082   8
 -10   6  -8 9741.10 232.302   7
 -11   6  -8 11639.5 262.688   8
 -11   6  -8 11474.3 227.456   6
 -12   6  -8 1943.28 92.2902   8
 -11   7   8 14074.1 299.783  14
  11   7  -8 13471.2 295.453   4
 -10   7   8 5204.59 201.933  14
[truncated: 90,348 more chars]
