# Supplementary material for: Crystal structure of 3-{[4-(2-meth­oxy­phen­yl)piperazin-1-yl]meth­yl}-5-(thio­phen-2-yl)-1,3,4-oxa­diazole-2(3H)-thione
Source: Acta Crystallogr E Crystallogr Commun. 2016 Jan 30;72(Pt 2):269–72. doi: 10.1107/S2056989016000992 (PMC4770969; doi:10.1107/S2056989016000992)
Supplement: Supplementary file 2 [file e-72-00269-Isup2.hkl]

# 
# h,k,l, Fc-squared, Fo-squared, sigma(Fo-squared) and status flag 
# 
data_I
_shelx_title ' SIR2011 run in space group P 21/c' 
_shelx_refln_list_code          4 
_shelx_F_calc_maximum      236.08 
_exptl_crystal_F_000       816.00 
_reflns_d_resolution_high  0.8171 
 
loop_ 
 _symmetry_equiv_pos_as_xyz 
 'x, y, z' 
 '-x, y+1/2, -z+1/2' 
 '-x, -y, -z' 
 'x, -y-1/2, z-1/2' 
 
_cell_length_a    15.2925 
_cell_length_b    10.0745 
_cell_length_c    11.9726 
_cell_angle_alpha  90.000 
_cell_angle_beta   93.413 
_cell_angle_gamma  90.000 
 
_shelx_F_squared_multiplier     1.000 
 
loop_ 
 _refln_index_h 
 _refln_index_k 
 _refln_index_l 
 _refln_F_squared_calc 
 _refln_F_squared_meas 
 _refln_F_squared_sigma 
 _refln_observed_status 
   2   0   0     3216.83     3302.27     95.92 o 
   3   0   0     2433.09     2723.09     15.22 o 
   4   0   0    55734.12    47276.00    108.91 o 
   5   0   0    29203.10    29051.41    943.04 o 
   6   0   0    16747.11    17532.39    136.44 o 
   7   0   0     8345.49     8790.33    191.84 o 
   8   0   0      107.59      206.66      5.75 o 
   9   0   0     3071.02     3214.48     41.61 o 
  10   0   0     1032.30     1034.29     13.13 o 
  11   0   0      123.05      137.12      4.23 o 
  12   0   0      193.20      179.58      4.99 o 
  13   0   0      273.23      259.92      6.76 o 
  14   0   0      527.05      443.40      9.92 o 
  15   0   0        2.19        4.98      1.02 o 
  16   0   0        8.87        9.68      1.23 o 
  17   0   0       21.20       19.61      1.84 o 
  18   0   0      579.12      618.33     19.91 o 
   1   1   0     1153.20     1206.66      6.43 o 
   2   1   0      785.89      856.10     24.10 o 
   3   1   0     1472.16     1592.86     26.09 o 
   4   1   0      508.99      551.10      5.37 o 
   5   1   0     1236.39     1362.08     14.09 o 
   6   1   0      403.21      493.50      6.78 o 
   7   1   0      343.72      427.08      8.01 o 
   8   1   0       17.00       44.12      2.35 o 
   9   1   0      258.71      204.54      4.66 o 
  10   1   0      301.54      295.29      4.01 o 
  11   1   0        2.69        4.56      0.60 o 
  12   1   0      615.57      582.25     11.43 o 
  13   1   0     1570.72     1430.90     27.54 o 
  14   1   0      626.93      584.21      8.68 o 
  15   1   0       48.54       47.23      2.04 o 
  16   1   0       11.09       12.00      0.95 o 
  17   1   0      255.31      252.08      4.87 o 
  18   1   0      585.58      609.85      7.18 o 
   0   2   0     4026.35     4008.61     22.05 o 
   1   2   0     1664.19     1651.54     10.81 o 
   2   2   0      231.81      222.68      2.83 o 
   3   2   0     2214.66     2032.09     22.78 o 
   4   2   0      280.06      266.52      4.82 o 
   5   2   0      681.90      660.45      8.15 o 
   6   2   0      109.16       96.31      2.86 o 
   7   2   0      771.02      749.01      9.47 o 
   8   2   0        3.10        5.45      0.83 o 
   9   2   0      414.53      391.18      7.56 o 
  10   2   0      211.01      195.95      3.52 o 
  11   2   0      166.73      138.05      3.46 o 
  12   2   0       43.26       38.69      1.63 o 
  13   2   0      655.00      554.53      8.18 o 
  14   2   0        1.21        1.60      0.81 o 
  15   2   0      404.70      334.67      6.15 o 
  16   2   0      252.16      246.42      5.01 o 
  17   2   0       77.63       70.88      2.61 o 
  18   2   0       25.60       24.77      1.45 o 
   1   3   0     1441.62     1515.37     10.41 o 
   2   3   0    21878.63    20171.62    226.48 o 
   3   3   0      986.48     1010.37     10.16 o 
   4   3   0      865.45      882.26     14.71 o 
   5   3   0     2258.52     2372.68     21.32 o 
   6   3   0     1090.90     1087.54     26.92 o 
   7   3   0     4548.21     4414.54     35.73 o 
   8   3   0      848.30      857.06     23.26 o 
   9   3   0      647.83      695.36     11.11 o 
  10   3   0       63.19       67.32      2.13 o 
  11   3   0     2045.06     1979.15     19.16 o 
  12   3   0       31.63       32.78      2.19 o 
  13   3   0      106.86       87.33      3.28 o 
  14   3   0      223.26      197.89      4.85 o 
  15   3   0       10.53        8.67      1.09 o 
  16   3   0        1.11        1.80      0.62 o 
  17   3   0        5.39        3.60      0.66 o 
  18   3   0       48.55       49.15      2.34 o 
   0   4   0     5492.29     5930.84     76.42 o 
   1   4   0     5749.04     5978.06     41.17 o 
   2   4   0     2033.23     2261.26     11.55 o 
   3   4   0      557.11      592.58      7.49 o 
   4   4   0      303.21      311.11      5.67 o 
   5   4   0      203.20      240.21      5.23 o 
   6   4   0     2597.22     2758.79     81.03 o 
   7   4   0      149.50      160.08      7.98 o 
   8   4   0     2691.61     2793.66     71.87 o 
   9   4   0      459.07      468.94      6.90 o 
  10   4   0      213.57      211.76      3.89 o 
  11   4   0     2524.18     2368.00     19.29 o 
  12   4   0      373.41      355.21      7.86 o 
  13   4   0      547.94      522.36      9.32 o 
  14   4   0       38.29       31.92      2.28 o 
  15   4   0      822.98      752.12     12.40 o 
  16   4   0     1126.16     1097.66     11.36 o 
  17   4   0      681.44      710.19      7.93 o 
   1   5   0      379.44      414.09      9.73 o 
   2   5   0     5856.49     6398.66    105.32 o 
   3   5   0     1126.74     1236.79     20.70 o 
   4   5   0      288.82      297.50      8.18 o 
   5   5   0        2.83        1.37      0.72 o 
   6   5   0      118.33      117.89      3.61 o 
   7   5   0      591.69      604.06      7.95 o 
   8   5   0      126.76      133.23      4.13 o 
   9   5   0      515.22      472.13      6.45 o 
  10   5   0       81.04       95.98      2.73 o 
  11   5   0        1.37        3.03      0.64 o 
  12   5   0       73.46       70.44      3.05 o 
  13   5   0      462.10      494.18     11.04 o 
  14   5   0        2.22        2.52      0.78 o 
  15   5   0       26.94       34.36      2.13 o 
  16   5   0      162.81      166.16      4.11 o 
  17   5   0       70.67       66.29      4.05 o 
   0   6   0     9000.80     8660.98    108.95 o 
   1   6   0      200.50      193.45      5.44 o 
   2   6   0      171.10      178.96      5.98 o 
   3   6   0      152.37      188.26      6.27 o 
   4   6   0     2045.15     2041.04     17.92 o 
   5   6   0     1126.82     1110.88     10.22 o 
   6   6   0      943.62      931.64      9.09 o 
   7   6   0        3.40        2.97      0.80 o 
   8   6   0        1.65        2.82      0.73 o 
   9   6   0      327.00      289.90      6.03 o 
  10   6   0      899.82      870.03     14.15 o 
  11   6   0       85.42       89.70      3.23 o 
  12   6   0      165.61      163.38      4.16 o 
  13   6   0      249.14      229.21      4.99 o 
  14   6   0      310.82      316.03     11.80 o 
  15   6   0        0.28        1.13      0.59 o 
  16   6   0      189.41      199.68      5.16 o 
   1   7   0     1431.69     1501.78     25.63 o 
   2   7   0       25.24       54.81      1.90 o 
   3   7   0        8.21        4.40      0.71 o 
   4   7   0      193.90      198.96      3.68 o 
   5   7   0      179.55      200.30      5.13 o 
   6   7   0     1194.08     1170.65     11.44 o 
   7   7   0      143.45      133.30      3.39 o 
   8   7   0     1034.85      938.56     15.13 o 
   9   7   0     1108.96      995.70     13.32 o 
  10   7   0      274.06      250.00      7.48 o 
  11   7   0       56.71       62.00      2.79 o 
  12   7   0      345.30      327.73      6.17 o 
  13   7   0     1095.19     1110.44     27.46 o 
  14   7   0      499.30      519.18      7.60 o 
  15   7   0       16.60       21.12      1.82 o 
   0   8   0     2888.36     2689.07     87.29 o 
   1   8   0      502.01      531.32     11.39 o 
   2   8   0      226.61      223.47      4.39 o 
   3   8   0      329.37      297.66      4.69 o 
   4   8   0      583.97      581.88      8.99 o 
   5   8   0      274.93      258.09      5.20 o 
   6   8   0       20.87       20.86      1.54 o 
   7   8   0      901.60      828.38     10.44 o 
   8   8   0       25.26       27.55      1.76 o 
   9   8   0     2500.92     2387.16     36.58 o 
  10   8   0        1.90        2.13      0.74 o 
  11   8   0       65.25       69.56      2.77 o 
  12   8   0       30.61       27.26      1.63 o 
  13   8   0      347.38      358.37      4.95 o 
  14   8   0       40.50       37.50      2.23 o 
   1   9   0       54.23       62.71      2.80 o 
   2   9   0      112.19       84.71      2.96 o 
   3   9   0      165.75      154.88      4.02 o 
   4   9   0      119.41      113.87      3.43 o 
   5   9   0       72.38       73.93      3.13 o 
   6   9   0      145.17      137.54      4.20 o 
   7   9   0       82.70       81.62      3.18 o 
   8   9   0      120.92      128.28      3.43 o 
   9   9   0      171.41      175.18      3.96 o 
  10   9   0        1.80        2.15      0.57 o 
  11   9   0      239.40      242.39      4.51 o 
  12   9   0       10.53       11.09      0.91 o 
   0  10   0       39.41       40.97      4.88 o 
   1  10   0       21.10       22.22      1.97 o 
   2  10   0        1.69        2.70      0.75 o 
   3  10   0       80.07       73.23      2.92 o 
   4  10   0      123.26      123.11      4.65 o 
   5  10   0      100.78       93.07      3.30 o 
   6  10   0      401.76      399.09      6.61 o 
   7  10   0      256.27      256.68      5.09 o 
   8  10   0      106.21      114.22      3.47 o 
   9  10   0       13.24       10.34      1.17 o 
  10  10   0      173.00      180.06      4.06 o 
   1  11   0       11.38        4.36      2.05 o 
   2  11   0     1508.86     1611.40     36.80 o 
   3  11   0       31.49       38.51      2.20 o 
   4  11   0        3.24        3.09      1.10 o 
   5  11   0       36.05       47.11      3.20 o 
   6  11   0        8.23       10.85      1.38 o 
   7  11   0      241.72      271.03      5.95 o 
   8  11   0       20.32       20.42      1.60 o 
   0  12   0       44.06       69.28      4.52 o 
   1  12   0      711.90      727.47      9.80 o 
   2  12   0        1.95       10.97      2.32 o 
   3  12   0       13.34       29.42      3.13 o 
   4  12   0      507.05      587.17     11.54 o 
 -18   1   1        5.71        9.54      0.96 o 
 -17   1   1        1.19        1.28      0.48 o 
 -16   1   1      525.76      501.27      8.54 o 
 -15   1   1      111.49      114.92      3.20 o 
 -14   1   1      472.29      447.12      8.43 o 
 -13   1   1       33.83       30.91      1.76 o 
 -12   1   1      132.43      104.32      2.73 o 
 -11   1   1       52.92       44.61      1.73 o 
 -10   1   1      472.83      467.32      5.36 o 
  -9   1   1      125.82      201.33      5.26 o 
  -8   1   1     1043.21     1149.93     17.89 o 
  -7   1   1       36.83       41.73      2.77 o 
  -6   1   1       86.06      103.45      2.46 o 
  -5   1   1      892.07     1084.55     15.82 o 
  -4   1   1     5439.01     5636.74     26.74 o 
  -3   1   1     6488.24     6444.20     17.88 o 
  -2   1   1      694.23      695.42      6.73 o 
  -1   1   1      126.99      130.29      2.62 o 
   0   1   1     1189.39     1298.66      7.59 o 
   1   1   1     1174.17     1297.81      7.54 o 
   2   1   1       31.18       47.38      1.45 o 
   3   1   1       80.56       91.04      2.05 o 
   4   1   1       54.33       38.59      1.07 o 
   5   1   1     3369.00     3245.21     31.01 o 
   6   1   1      272.27      267.44      3.38 o 
   7   1   1     1295.12     1384.21     25.36 o 
   8   1   1       77.58      105.10      3.24 o 
   9   1   1      817.33      872.83      9.91 o 
  10   1   1      246.07      273.00      4.05 o 
  11   1   1      739.99      699.47      7.53 o 
  12   1   1      132.83      127.85      3.50 o 
  13   1   1      166.59      119.14      3.32 o 
  14   1   1       14.38       10.34      1.02 o 
  15   1   1       31.31       22.59      1.41 o 
  16   1   1       42.28       38.12      2.02 o 
  17   1   1       51.03       38.14      1.65 o 
  18   1   1        5.71        8.63      0.92 o 
 -18   2   1       24.32       30.29      1.61 o 
 -17   2   1       72.64       61.19      2.63 o 
 -16   2   1        0.41        0.58      0.54 o 
 -15   2   1       13.83       10.31      1.16 o 
 -14   2   1      393.67      384.57      7.62 o 
 -13   2   1      622.90      571.00      8.34 o 
 -12   2   1       40.57       36.41      1.73 o 
 -11   2   1      356.93      325.26      4.77 o 
 -10   2   1      824.70      889.54      7.53 o 
  -9   2   1     1770.46     1730.31     22.69 o 
  -8   2   1     2556.20     2733.55     27.07 o 
  -7   2   1      200.99      194.66      4.81 o 
  -6   2   1      126.01      161.30      4.03 o 
  -5   2   1      296.99      276.80      4.13 o 
  -4   2   1      105.22      110.90      2.39 o 
  -3   2   1     4446.24     4643.00     15.76 o 
  -2   2   1       26.65        8.34      1.56 o 
  -1   2   1     5633.71     5174.35     18.69 o 
   0   2   1    46765.46    34067.67    540.86 o 
   1   2   1     6714.25     6558.06     42.00 o 
   2   2   1      125.24      103.88      2.34 o 
   3   2   1     1196.49     1342.34     15.37 o 
   4   2   1       32.16       28.04      6.97 o 
   5   2   1      931.61     1049.26     13.45 o 
   6   2   1      654.71      872.21     16.38 o 
   7   2   1     7296.17     7665.63     97.15 o 
   8   2   1      624.22      734.36     11.84 o 
   9   2   1       45.19       38.99      2.05 o 
  10   2   1      404.02      399.17      8.15 o 
  11   2   1      691.48      644.97      8.91 o 
  12   2   1     1031.71      945.73     17.32 o 
  13   2   1       10.61        9.86      1.15 o 
  14   2   1      105.89       81.40      5.53 o 
  15   2   1     1071.76      929.18     10.13 o 
  16   2   1      281.27      280.14      5.23 o 
  17   2   1      124.13      122.37      3.28 o 
  18   2   1      442.65      463.00     15.73 o 
 -18   3   1      147.93      169.12      3.50 o 
 -17   3   1       38.07       36.67      1.71 o 
 -16   3   1       71.07       63.00      2.85 o 
 -15   3   1        8.49       11.03      1.23 o 
 -14   3   1       70.22       67.97      3.26 o 
 -13   3   1       65.49       60.08      2.74 o 
 -12   3   1      290.78      292.55      7.32 o 
 -11   3   1       74.95       81.10      2.68 o 
 -10   3   1      243.84      259.69      4.59 o 
  -9   3   1      184.10      196.85      3.85 o 
  -8   3   1       78.60       77.26      3.44 o 
  -7   3   1        5.03       11.20      1.50 o 
  -6   3   1       12.65       12.15      1.22 o 
  -5   3   1       21.44       24.06      1.35 o 
  -4   3   1       12.40        7.83      0.88 o 
  -3   3   1      926.00     1110.17      7.40 o 
  -2   3   1     2264.80     2257.50     25.06 o 
  -1   3   1       57.01       73.11      2.65 o 
   0   3   1      601.59      598.07      6.60 o 
   1   3   1      607.92      650.82      9.10 o 
   2   3   1     1815.81     1814.80     30.92 o 
   3   3   1       79.20      121.00      2.11 o 
   4   3   1      335.24      358.24      7.73 o 
   5   3   1      236.75      277.04      5.74 o 
   6   3   1       51.99       54.94      3.17 o 
   7   3   1      156.70      176.43      6.35 o 
   8   3   1       70.07       59.90      3.01 o 
   9   3   1      426.15      508.96      8.99 o 
  10   3   1       32.55       33.82      1.50 o 
  11   3   1        8.87        8.79      0.79 o 
  12   3   1      101.06      100.65      2.80 o 
  13   3   1       26.24       28.30      1.87 o 
  14   3   1        4.31        7.73      1.02 o 
  15   3   1       33.85       35.12      1.96 o 
  16   3   1        1.20        1.14      0.67 o 
  17   3   1        3.91        2.47      0.56 o 
  18   3   1        0.32        0.07      0.67 o 
 -17   4   1      152.09      145.07      3.10 o 
 -16   4   1       43.94       42.63      2.29 o 
 -15   4   1       91.34       82.29      3.46 o 
 -14   4   1      452.40      437.30      7.84 o 
 -13   4   1     1108.70     1071.55     15.59 o 
 -12   4   1       54.75       55.73      3.12 o 
 -11   4   1       55.34       53.06      2.23 o 
 -10   4   1       32.74       32.76      1.57 o 
  -9   4   1      508.91      564.39     13.61 o 
  -8   4   1     1294.73     1382.85     26.04 o 
  -7   4   1     1962.16     2316.10     42.39 o 
  -6   4   1      541.92      582.84      9.35 o 
  -5   4   1       59.88       57.05      2.61 o 
  -4   4   1       16.06       19.33      1.50 o 
  -3   4   1     6841.22     6965.18     26.87 o 
  -2   4   1     1911.79     2135.12     14.40 o 
  -1   4   1     1150.36     1192.87     16.54 o 
   0   4   1     1532.20     1562.98     14.82 o 
   1   4   1     1927.97     2000.51     35.34 o 
   2   4   1        4.05       11.27      1.68 o 
   3   4   1      935.40      945.19     11.24 o 
   4   4   1     1688.80     1939.15     17.44 o 
   5   4   1      561.57      658.46     18.39 o 
   6   4   1      339.85      394.06     11.54 o 
   7   4   1      566.96      549.93     13.90 o 
   8   4   1       37.28       42.96      1.85 o 
   9   4   1      765.74      807.07     10.84 o 
  10   4   1     1301.15     1371.94     19.77 o 
  11   4   1      290.66      294.48      5.27 o 
  12   4   1      249.98      261.53      6.20 o 
  13   4   1       66.19       71.79      3.58 o 
  14   4   1      418.15      402.14      7.85 o 
  15   4   1       77.02       63.01      2.97 o 
  16   4   1        2.32        1.82      0.81 o 
  17   4   1      218.21      244.80      4.57 o 
 -17   5   1        9.99       13.70      1.92 o 
 -16   5   1       41.12       52.00      2.28 o 
 -15   5   1        1.36        2.31      0.78 o 
 -14   5   1      208.97      218.77      5.77 o 
 -13   5   1        3.65        4.91      1.11 o 
 -12   5   1       18.89       22.14      1.68 o 
 -11   5   1        1.83        4.39      0.81 o 
 -10   5   1       53.70       49.53      2.40 o 
  -9   5   1      240.29      216.95      4.39 o 
  -8   5   1     1023.60     1020.42     16.24 o 
  -7   5   1       16.28       27.79      1.42 o 
  -6   5   1      735.67      744.25      8.19 o 
  -5   5   1     1091.75     1117.68     14.13 o 
  -4   5   1     1164.26     1304.01     13.23 o 
  -3   5   1      295.51      324.34      7.15 o 
  -2   5   1        0.45        1.25      0.71 o 
  -1   5   1     8098.69     8330.24     53.51 o 
   0   5   1     3476.82     3644.75     36.38 o 
   1   5   1      263.07      320.19      7.74 o 
   2   5   1      310.99      402.67     10.36 o 
   3   5   1      368.30      425.62      8.45 o 
   4   5   1     2694.38     2797.09     22.19 o 
   5   5   1     2563.46     2495.11     32.34 o 
   6   5   1      367.44      458.41      6.99 o 
   7   5   1       50.54       77.58      3.38 o 
   8   5   1      443.25      455.36      6.82 o 
   9   5   1      727.72      771.60      8.32 o 
  10   5   1      698.45      665.42      8.24 o 
  11   5   1      190.90      188.07      7.31 o 
  12   5   1      189.61      188.57      4.78 o 
  13   5   1      511.51      519.52     12.09 o 
  14   5   1       23.85       31.52      2.06 o 
  15   5   1      116.42      115.18      3.81 o 
  16   5   1      133.37      141.40      3.71 o 
 -16   6   1      212.96      222.01      6.19 o 
 -15   6   1       81.77       72.84      2.81 o 
 -14   6   1       15.40       18.22      1.61 o 
 -13   6   1      172.30      186.59      5.88 o 
 -12   6   1       63.40       71.23      2.56 o 
 -11   6   1       79.43       83.72      3.20 o 
 -10   6   1      100.46      114.10      3.78 o 
  -9   6   1      716.95      698.99     10.86 o 
  -8   6   1      666.73      675.67      7.37 o 
  -7   6   1        2.77        4.79      0.74 o 
  -6   6   1      749.27      755.60      7.19 o 
  -5   6   1        8.80        2.69      0.52 o 
  -4   6   1       13.02       13.84      1.04 o 
  -3   6   1      394.66      419.98     13.94 o 
  -2   6   1     3868.73     3884.25     48.48 o 
  -1   6   1     2682.51     2531.86     34.80 o 
   0   6   1      509.52      502.53      9.12 o 
   1   6   1     4136.35     4322.77     31.13 o 
   2   6   1       66.31       52.92      3.25 o 
   3   6   1      353.24      361.08      8.71 o 
   4   6   1        0.82        6.33      0.74 o 
   5   6   1      116.07      115.20      2.78 o 
   6   6   1       52.64       42.84      1.75 o 
   7   6   1      867.21      867.80     12.30 o 
   8   6   1       74.84       67.61      2.92 o 
   9   6   1     1464.54     1379.46     13.15 o 
  10   6   1        2.05        2.16      0.69 o 
  11   6   1       12.16       14.39      1.35 o 
  12   6   1      120.83      125.85      3.67 o 
  13   6   1       19.62       21.06      2.87 o 
  14   6   1      208.46      190.47      5.60 o 
  15   6   1        0.81        0.86      0.56 o 
  16   6   1        4.51        0.95      0.59 o 
 -15   7   1      165.48      170.78     10.23 o 
 -14   7   1      140.93      149.57      5.51 o 
 -13   7   1      172.00      189.55      4.97 o 
 -12   7   1       21.74       23.53      1.67 o 
 -11   7   1       73.74       74.80      3.05 o 
 -10   7   1      490.93      468.02      8.79 o 
  -9   7   1      178.68      181.44      5.26 o 
  -8   7   1       43.34       35.49      2.20 o 
  -7   7   1       18.03       16.17      1.19 o 
  -6   7   1        4.41        5.06      0.71 o 
  -5   7   1       27.84       26.88      1.38 o 
  -4   7   1        2.95        6.47      0.68 o 
  -3   7   1      237.02      243.04      4.17 o 
  -2   7   1      594.47      583.14      6.38 o 
  -1   7   1       37.68       47.99      1.82 o 
   0   7   1       39.42       60.15      1.81 o 
   1   7   1     1068.55     1165.73      8.93 o 
   2   7   1      286.55      269.24      4.17 o 
   3   7   1      688.98      650.67     10.42 o 
   4   7   1      165.16      172.68      3.58 o 
   5   7   1      414.43      443.53      5.82 o 
   6   7   1      535.94      520.64      7.22 o 
   7   7   1      110.88      115.43      3.60 o 
   8   7   1       55.79       54.33      2.64 o 
   9   7   1        3.08        3.76      0.84 o 
  10   7   1        0.66        2.29      0.73 o 
  11   7   1      669.23      625.10      8.70 o 
  12   7   1      376.68      354.30      6.14 o 
  13   7   1      553.14      532.60      8.41 o 
  14   7   1       27.32       26.80      1.72 o 
  15   7   1       17.55       17.41      1.83 o 
 -14   8   1        4.50        8.17      2.68 o 
 -13   8   1       81.00       90.78      2.50 o 
 -12   8   1      129.89      143.23      3.60 o 
 -11   8   1      526.39      491.20      7.28 o 
 -10   8   1      270.89      245.40      5.47 o 
  -9   8   1      478.49      452.44      6.60 o 
  -8   8   1     1076.94     1017.56     11.81 o 
  -7   8   1     1906.15     1730.48     24.81 o 
  -6   8   1     2090.77     1871.43     17.33 o 
  -5   8   1      307.13      298.49      6.33 o 
  -4   8   1      330.97      318.07      5.96 o 
  -3   8   1     4131.16     3866.81     26.95 o 
  -2   8   1     2516.35     2314.83     14.10 o 
  -1   8   1     1846.50     1727.62     17.12 o 
   0   8   1      850.32      881.80     22.45 o 
   1   8   1      873.40      895.76     10.30 o 
   2   8   1     2960.06     2828.09     16.73 o 
   3   8   1     1638.69     1538.56     14.90 o 
   4   8   1      154.06      136.49      3.62 o 
   5   8   1        5.22        7.95      1.48 o 
   6   8   1      403.99      354.47      6.87 o 
   7   8   1      802.99      713.69     12.75 o 
   8   8   1      106.04       89.32      3.06 o 
   9   8   1       38.83       38.06      2.26 o 
  10   8   1        7.56        6.81      0.99 o 
  11   8   1       37.57       28.66      1.83 o 
  12   8   1      183.96      153.92      3.70 o 
  13   8   1      182.68      165.67      4.09 o 
 -12   9   1        1.05        2.02      0.63 o 
 -11   9   1      231.71      231.68      4.36 o 
 -10   9   1      301.32      304.22      6.52 o 
  -9   9   1        0.41        0.50      0.66 o 
  -8   9   1       65.30       69.99      3.12 o 
  -7   9   1       90.02       90.11      3.43 o 
  -6   9   1      564.12      528.32     10.49 o 
  -5   9   1      201.46      190.00      4.96 o 
  -4   9   1      135.41      125.93      3.62 o 
  -3   9   1      119.93      112.19      3.41 o 
  -2   9   1      108.53      104.57      3.29 o 
  -1   9   1      756.39      740.48     19.08 o 
   0   9   1      615.58      567.73     12.96 o 
   1   9   1       51.06       38.95      2.66 o 
   2   9   1      323.39      330.10      7.89 o 
   3   9   1       71.40       70.65      2.71 o 
   4   9   1      300.21      290.31      6.14 o 
   5   9   1      173.50      165.74      4.63 o 
   6   9   1       10.90        8.33      1.06 o 
   7   9   1       77.46       79.20      3.12 o 
   8   9   1       29.70       24.85      1.71 o 
   9   9   1       47.11       56.94      2.48 o 
  10   9   1        4.84        3.34      0.69 o 
  11   9   1       55.98       60.79      2.18 o 
  12   9   1      462.66      492.81      6.19 o 
 -10  10   1        5.96       11.26      1.40 o 
  -9  10   1      206.61      202.29      4.76 o 
  -8  10   1        1.67        0.77      1.05 o 
  -7  10   1      242.91      240.42      6.29 o 
  -6  10   1        9.75        9.30      1.27 o 
  -5  10   1        0.16        3.43      0.90 o 
  -4  10   1       20.64       21.66      1.65 o 
  -3  10   1      340.56      343.68      6.28 o 
  -2  10   1        1.81        0.87      0.73 o 
  -1  10   1      555.87      518.32     12.00 o 
   0  10   1      249.93      216.20      7.78 o 
   1  10   1       24.25       18.82      2.76 o 
   2  10   1       12.46       19.54      1.79 o 
   3  10   1       13.21       11.60      1.27 o 
   4  10   1       79.80       95.96      3.82 o 
   5  10   1        1.46        1.01      0.66 o 
   6  10   1        0.39        0.09      0.63 o 
   7  10   1       40.11       26.30      1.68 o 
   8  10   1      126.66      138.44      3.45 o 
   9  10   1       44.96       43.20      2.20 o 
  10  10   1       64.44       72.73      2.53 o 
  -8  11   1      207.42      210.06      4.84 o 
  -7  11   1       35.40       37.94      3.16 o 
  -6  11   1      101.91      118.49      4.30 o 
  -5  11   1      354.35      353.59      6.12 o 
  -4  11   1      602.40      619.43      8.26 o 
  -3  11   1      263.06      279.20      4.91 o 
  -2  11   1      117.55      109.17      4.85 o 
  -1  11   1      238.58      245.00      7.37 o 
   0  11   1      638.04      636.21     11.89 o 
   1  11   1      615.58      599.08     11.40 o 
   2  11   1        6.44        5.35      4.81 o 
   3  11   1       22.84       24.33      3.22 o 
   4  11   1      529.53      529.80      9.53 o 
   5  11   1      353.40      351.39      6.06 o 
   6  11   1      237.10      196.14      4.32 o 
   7  11   1       50.84       50.09      2.05 o 
   8  11   1      249.13      293.61      7.95 o 
  -3  12   1      168.84      191.93      6.96 o 
  -2  12   1       47.84       68.46      4.56 o 
  -1  12   1       92.54      104.70      6.83 o 
   0  12   1        0.61        8.07      5.33 o 
   1  12   1      102.04      117.92      6.00 o 
   2  12   1      225.59      251.24      8.55 o 
   3  12   1       41.60       66.17      4.32 o 
 -18   0   2        2.15        7.49      1.55 o 
 -17   0   2       55.74       74.59      7.24 o 
 -16   0   2        1.82        3.53      0.97 o 
 -15   0   2       22.89       28.86      2.15 o 
 -14   0   2      938.05      868.26     15.95 o 
 -13   0   2     1556.90     1552.50     36.46 o 
 -12   0   2      437.72      387.49      7.50 o 
 -11   0   2      544.87      491.09      9.48 o 
 -10   0   2     3314.21     3499.41     73.79 o 
  -9   0   2    16339.46    16756.96     75.36 o 
  -8   0   2    19530.69    20369.15    623.25 o 
  -7   0   2     3129.25     3256.50     85.30 o 
  -6   0   2      879.73      805.09     17.81 o 
  -5   0   2    13016.12    12748.76    111.38 o 
  -4   0   2    40650.63    33015.70    852.58 o 
  -3   0   2    31350.16    26131.04     47.66 o 
  -2   0   2       64.17       75.97      1.90 o 
  -1   0   2    19733.06    15310.12    142.51 o 
   0   0   2      516.05      513.68     34.18 o 
   1   0   2    13830.36    12934.27    216.71 o 
   2   0   2     4268.02     4643.99     50.31 o 
   3   0   2       13.17       18.57      1.24 o 
   4   0   2    18748.55    16635.39    119.84 o 
   5   0   2      939.20      814.67      9.42 o 
   6   0   2        8.26       42.74      2.33 o 
   7   0   2     6769.90     8053.78     42.16 o 
   8   0   2     6651.64     7359.64     70.91 o 
   9   0   2     4444.56     4927.53    218.70 o 
  10   0   2     1081.90     1086.89     15.55 o 
  11   0   2     1299.67     1235.69     16.98 o 
  12   0   2        2.10        8.32      1.31 o 
  13   0   2      711.73      644.73     11.97 o 
  14   0   2       39.40       85.59      4.37 o 
  15   0   2     2228.30     1934.22     23.78 o 
  16   0   2      179.09      179.97      7.45 o 
  17   0   2      126.73      146.17      5.23 o 
  18   0   2       29.12       43.02      3.39 o 
 -18   1   2       43.93       35.81      1.76 o 
 -17   1   2      279.75      288.04      5.66 o 
 -16   1   2      640.10      608.06      9.02 o 
 -15   1   2        0.01        0.03      0.52 o 
 -14   1   2      424.92      381.79      6.04 o 
 -13   1   2      563.41      525.53     13.86 o 
 -12   1   2       33.43       44.26      1.69 o 
 -11   1   2     1659.83     1590.26     15.81 o 
 -10   1   2      340.57      322.50      5.25 o 
  -9   1   2     2540.08     2465.04     25.99 o 
  -8   1   2     3179.31     3190.11     54.04 o 
  -7   1   2     3190.93     3119.46     22.79 o 
  -6   1   2      166.25      186.80      3.91 o 
  -5   1   2     2983.85     2941.81     13.20 o 
  -4   1   2    23801.75    21264.07    164.98 o 
  -3   1   2     9718.97     9705.10     93.51 o 
  -2   1   2     7092.50     6892.07     67.03 o 
  -1   1   2     6638.93     6154.91     69.57 o 
   0   1   2     7686.57     7389.70     63.12 o 
   1   1   2      187.33      281.98      5.61 o 
   2   1   2     7685.78     8017.86    129.93 o 
   3   1   2       58.28       60.14      1.65 o 
   4   1   2      843.17      804.80      7.48 o 
   5   1   2        5.42       21.26      1.30 o 
   6   1   2      847.76      818.23      7.42 o 
   7   1   2       62.84       62.77      2.39 o 
   8   1   2     1849.37     1987.81     46.04 o 
   9   1   2       72.12       90.14      3.69 o 
  10   1   2      795.80      726.17      7.02 o 
  11   1   2       75.05       66.25      2.37 o 
  12   1   2      116.53      106.16      3.05 o 
  13   1   2      274.28      245.73      4.73 o 
  14   1   2      227.90      216.26      4.92 o 
  15   1   2      155.55      132.81      3.31 o 
  16   1   2       15.06       19.11      1.12 o 
  17   1   2      351.20      315.55      7.94 o 
  18   1   2      183.91      194.40      6.64 o 
 -18   2   2       98.02       99.62      3.52 o 
 -17   2   2       52.09       56.60      2.48 o 
 -16   2   2      125.66      125.33      4.10 o 
 -15   2   2       19.34       24.45      2.14 o 
 -14   2   2      222.69      220.15      5.20 o 
 -13   2   2      175.92      173.27      5.55 o 
 -12   2   2     1564.68     1498.73     20.80 o 
 -11   2   2     1126.10     1093.46     10.66 o 
 -10   2   2      110.37      107.18      2.47 o 
  -9   2   2       38.75       44.14      2.04 o 
  -8   2   2      710.91      658.37      9.58 o 
  -7   2   2     1185.77     1070.74     11.29 o 
  -6   2   2     1834.44     1833.68     17.59 o 
  -5   2   2       89.86      104.07      2.46 o 
  -4   2   2       58.66       77.66      3.68 o 
  -3   2   2       46.14       44.64      1.70 o 
  -2   2   2     3606.15     3588.38     13.12 o 
  -1   2   2     1547.01     1410.14     13.80 o 
   0   2   2     2949.53     3011.87     15.02 o 
   1   2   2        2.02        4.26      1.34 o 
   2   2   2     3315.18     3401.10     48.24 o 
   3   2   2        0.06        2.03      0.38 o 
   4   2   2        3.59       16.33      1.92 o 
   5   2   2     1514.84     1502.02     22.10 o 
   6   2   2        4.24       10.85      0.87 o 
   7   2   2       86.50      124.30      3.97 o 
   8   2   2      153.96      155.32      5.47 o 
   9   2   2     1126.54     1095.12     10.65 o 
  10   2   2       13.45       21.14      1.13 o 
  11   2   2      354.28      334.16      5.18 o 
  12   2   2      849.83      784.16      9.08 o 
  13   2   2      127.85      121.36      3.83 o 
  14   2   2       21.52       16.55      1.45 o 
  15   2   2      238.80      237.90      5.07 o 
  16   2   2      339.48      343.49      5.98 o 
  17   2   2      338.87      368.97      7.99 o 
  18   2   2        2.49        5.62      1.98 o 
 -17   3   2       38.09       32.87      1.83 o 
 -16   3   2       29.66       32.51      2.05 o 
 -15   3   2       65.00       57.82      2.96 o 
 -14   3   2      687.84      670.27     11.73 o 
 -13   3   2       71.49       68.11      4.00 o 
 -12   3   2        2.33        0.66      0.54 o 
 -11   3   2       32.69       34.47      2.16 o 
 -10   3   2      518.45      474.78      6.35 o 
  -9   3   2       22.13       27.00      2.62 o 
  -8   3   2       33.90       41.22      2.53 o 
  -7   3   2      306.36      289.08      6.19 o 
  -6   3   2      973.03      829.16      9.72 o 
  -5   3   2      806.42      777.31      8.77 o 
  -4   3   2        2.42        7.12      0.83 o 
  -3   3   2     2500.79     2544.50     15.02 o 
  -2   3   2     3259.26     3061.49     47.14 o 
  -1   3   2     1551.57     1544.30     23.59 o 
   0   3   2     3562.23     3447.32     22.48 o 
   1   3   2     8474.76     8551.85     34.36 o 
   2   3   2    13844.37    13069.92     35.01 o 
   3   3   2      542.77      450.59      8.40 o 
   4   3   2     1590.39     1612.23     18.94 o 
   5   3   2        1.38        3.87      1.04 o 
   6   3   2     3059.62     3294.59     33.04 o 
   7   3   2     2168.02     2054.72     20.77 o 
   8   3   2      386.56      318.40      8.60 o 
   9   3   2      196.88      235.73      4.27 o 
  10   3   2        1.14        3.27      0.78 o 
  11   3   2      377.09      341.33      4.71 o 
  12   3   2      250.22      233.46      5.72 o 
  13   3   2      800.02      697.47     10.63 o 
  14   3   2      246.52      204.97      4.85 o 
  15   3   2      174.99      170.11      4.16 o 
  16   3   2       80.53       88.93      3.26 o 
  17   3   2       60.73       47.64      1.67 o 
 -17   4   2      160.33      183.41      3.37 o 
 -16   4   2      716.63      715.09      9.11 o 
 -15   4   2      451.57      458.19      8.06 o 
 -14   4   2      252.93      250.68      6.35 o 
 -13   4   2      671.31      647.67     10.86 o 
 -12   4   2     3566.58     3335.23     24.20 o 
 -11   4   2     1319.47     1254.49     15.94 o 
 -10   4   2      495.27      509.35     10.10 o 
  -9   4   2      565.01      554.70      7.60 o 
  -8   4   2      796.79      771.44     12.06 o 
  -7   4   2     1984.15     2004.82     56.23 o 
  -6   4   2     1463.57     1536.73     34.57 o 
  -5   4   2       85.22       84.52      4.47 o 
  -4   4   2       23.96       20.77      2.15 o 
  -3   4   2        0.97        3.29      1.08 o 
  -2   4   2      205.96      157.92      2.89 o 
  -1   4   2      314.05      345.66      4.96 o 
   0   4   2       81.41       94.99      2.73 o 
   1   4   2      789.07      948.68      9.63 o 
   2   4   2      122.22      121.54      3.76 o 
   3   4   2     2428.96     2545.72     42.53 o 
   4   4   2       22.23       21.41      2.18 o 
   5   4   2      152.69      162.72      6.02 o 
   6   4   2       76.11       68.35      3.97 o 
   7   4   2     1467.85     1684.67     18.60 o 
   8   4   2      886.08      828.25      9.70 o 
   9   4   2      911.73     1022.05      8.60 o 
  10   4   2      179.18      161.83      3.49 o 
  11   4   2      537.10      520.25      7.07 o 
  12   4   2     2178.16     1999.95     28.35 o 
  13   4   2      112.66      120.18      3.74 o 
  14   4   2      281.70      251.79      6.12 o 
  15   4   2      959.77      923.71     16.06 o 
  16   4   2      453.61      473.09      8.54 o 
  17   4   2      331.64      327.15      5.07 o 
 -16   5   2       50.80       53.81      2.36 o 
 -15   5   2      104.91      109.93      3.19 o 
 -14   5   2        0.52        1.75      1.94 o 
 -13   5   2        0.64        0.94      0.69 o 
 -12   5   2       51.78       56.66      2.67 o 
 -11   5   2      451.47      463.66     14.39 o 
 -10   5   2        5.20        4.20      0.76 o 
  -9   5   2      137.95      123.48      3.32 o 
  -8   5   2      190.16      181.39      3.27 o 
  -7   5   2      375.77      391.51      5.50 o 
  -6   5   2      376.35      381.46      5.14 o 
  -5   5   2     2662.09     2708.38     32.29 o 
  -4   5   2      741.59      800.78     12.16 o 
  -3   5   2       45.53       49.14      2.97 o 
  -2   5   2       62.61       66.78      3.04 o 
  -1   5   2     3023.93     3056.24     45.21 o 
   0   5   2     2338.35     2580.73     26.70 o 
   1   5   2      199.93      190.28      7.60 o 
   2   5   2      394.97      473.56     14.15 o 
   3   5   2      152.33      147.33      5.82 o 
   4   5   2      504.73      546.93     23.85 o 
   5   5   2       28.01       46.56      3.51 o 
   6   5   2       92.57       67.71      2.29 o 
   7   5   2      378.68      367.69      7.07 o 
   8   5   2      136.95      141.20      3.58 o 
   9   5   2      759.27      802.21      8.62 o 
  10   5   2        3.95        2.71      0.60 o 
  11   5   2      682.68      689.65     20.32 o 
  12   5   2       98.23       95.90      3.39 o 
  13   5   2      586.83      579.53     10.41 o 
  14   5   2        1.76        4.03      0.89 o 
  15   5   2        0.67        2.07      0.66 o 
  16   5   2        3.23        2.66      0.60 o 
 -16   6   2       81.70       86.56      3.31 o 
 -15   6   2        5.28        5.56      0.86 o 
 -14   6   2      154.30      156.65      5.38 o 
 -13   6   2        5.83        7.79      0.99 o 
 -12   6   2       40.26       44.12      2.03 o 
 -11   6   2       50.46       62.88      2.47 o 
 -10   6   2      100.62      101.74      4.09 o 
  -9   6   2      380.55      368.30      5.45 o 
  -8   6   2      611.08      558.60      6.97 o 
  -7   6   2      260.70      274.93      4.86 o 
  -6   6   2        0.75        1.10      0.51 o 
  -5   6   2      258.77      247.53      4.22 o 
  -4   6   2      663.36      618.15      7.56 o 
  -3   6   2     2526.06     2698.49     29.85 o 
  -2   6   2      302.85      365.29      7.79 o 
  -1   6   2      184.36      157.14      6.59 o 
   0   6   2      273.02      211.83      5.96 o 
   1   6   2     1832.84     1929.43     23.95 o 
   2   6   2      701.68      757.71     11.82 o 
   3   6   2      277.08      292.25      5.13 o 
   4   6   2     1969.55     1796.08     25.06 o 
   5   6   2     1868.38     1740.62     14.98 o 
   6   6   2      512.30      501.34      6.01 o 
   7   6   2        0.33        3.50      0.76 o 
   8   6   2     3584.57     3373.55     22.01 o 
   9   6   2     3368.83     3068.66     21.37 o 
  10   6   2      295.99      269.65      8.18 o 
  11   6   2      377.43      375.33      6.55 o 
  12   6   2      696.30      723.90     11.79 o 
  13   6   2     1524.44     1554.72     14.28 o 
  14   6   2      374.86      372.13      6.23 o 
  15   6   2      135.67      135.41      5.60 o 
 -15   7   2       16.58       18.13      1.61 o 
 -14   7   2      779.46      781.48     18.64 o 
 -13   7   2      938.87      934.13     13.29 o 
 -12   7   2       33.65       34.69      1.98 o 
 -11   7   2      361.70      360.67      9.61 o 
 -10   7   2     1847.84     1766.51     17.53 o 
  -9   7   2     1271.69     1182.48     18.51 o 
  -8   7   2       66.07       59.88      2.53 o 
  -7   7   2      125.88      108.49      3.07 o 
  -6   7   2      462.72      448.32      7.49 o 
  -5   7   2      654.33      673.39      9.68 o 
  -4   7   2     1185.44     1127.69      9.88 o 
  -3   7   2       57.99       75.62      2.30 o 
  -2   7   2       95.03      110.38      3.05 o 
  -1   7   2        0.57        0.84      0.45 o 
   0   7   2       49.52       53.86      1.78 o 
   1   7   2       21.76       17.81      1.09 o 
   2   7   2       88.67      110.25      2.57 o 
   3   7   2       30.37       27.76      1.34 o 
   4   7   2      242.74      245.77      4.59 o 
   5   7   2      120.56      128.25      3.16 o 
   6   7   2       37.33       49.15      2.06 o 
   7   7   2      206.35      211.54      4.65 o 
   8   7   2      140.02      157.41      5.35 o 
   9   7   2        1.57        1.01      0.89 o 
  10   7   2      180.40      181.76      5.78 o 
  11   7   2       81.23       76.57      3.46 o 
  12   7   2       19.70       17.77      1.41 o 
  13   7   2      118.07      139.33      4.19 o 
  14   7   2        1.80        3.46      0.71 o 
 -14   8   2       45.93       48.77      2.48 o 
 -13   8   2      122.07      131.37      3.60 o 
 -12   8   2        2.74        3.72      0.85 o 
 -11   8   2        9.66       12.09      1.23 o 
 -10   8   2       23.80       29.04      1.91 o 
  -9   8   2       54.46       53.11      2.63 o 
  -8   8   2      157.60      143.78      3.83 o 
  -7   8   2       30.71       28.21      1.78 o 
  -6   8   2       18.89       14.56      1.30 o 
  -5   8   2      456.37      404.40     12.81 o 
  -4   8   2       21.13       19.34      1.16 o 
  -3   8   2      126.54      115.35      3.03 o 
  -2   8   2      540.80      577.68      7.30 o 
  -1   8   2     3055.11     2852.73     25.22 o 
   0   8   2      470.25      456.13      6.24 o 
   1   8   2     1508.81     1478.73     30.86 o 
   2   8   2      139.17      149.17      5.11 o 
   3   8   2       68.18       63.69      2.38 o 
   4   8   2     1289.36     1214.83     10.82 o 
   5   8   2     1899.58     1685.20     14.91 o 
   6   8   2      255.41      225.38      5.48 o 
   7   8   2       96.60       77.49      3.21 o 
   8   8   2      702.29      729.95     18.44 o 
   9   8   2      373.60      368.83      7.87 o 
  10   8   2      119.39      106.60      3.54 o 
  11   8   2        5.89        5.52      0.87 o 
  12   8   2      125.00      150.18      3.51 o 
  13   8   2      627.56      729.08      8.12 o 
 -12   9   2       91.27      105.92      3.14 o 
 -11   9   2      994.92     1016.33     18.99 o 
 -10   9   2       86.44       93.08      4.42 o 
  -9   9   2       55.12       53.98      2.45 o 
  -8   9   2        0.77        1.51      0.75 o 
  -7   9   2      365.18      332.89      8.17 o 
  -6   9   2      188.70      173.69      4.74 o 
  -5   9   2      138.18      130.17      4.68 o 
  -4   9   2       21.46       21.13      1.56 o 
  -3   9   2      559.16      542.35      7.47 o 
  -2   9   2       11.39       13.27      1.56 o 
  -1   9   2       44.06       40.34      2.22 o 
   0   9   2        8.45        7.56      1.13 o 
   1   9   2      164.86      168.54      5.52 o 
   2   9   2      645.50      647.75     18.67 o 
   3   9   2      701.19      673.67     14.50 o 
   4   9   2      188.94      179.87      4.83 o 
   5   9   2       37.27       45.62      2.46 o 
   6   9   2      305.04      321.34      6.34 o 
   7   9   2      355.04      349.28      6.42 o 
   8   9   2      452.91      457.90     10.23 o 
   9   9   2        1.86        3.10      0.87 o 
  10   9   2      328.02      345.04      6.45 o 
  11   9   2      195.90      225.06      4.67 o 
  12   9   2      126.30      149.18      5.83 o 
 -10  10   2       62.50       72.64      2.62 o 
  -9  10   2      364.06      390.76      7.57 o 
  -8  10   2      231.74      234.26      7.17 o 
  -7  10   2      242.78      241.98      5.94 o 
  -6  10   2       94.38      108.56      3.44 o 
  -5  10   2        9.05       12.87      1.45 o 
  -4  10   2       20.59       20.01      1.79 o 
  -3  10   2        1.19        2.85      1.14 o 
  -2  10   2      306.26      340.03      6.27 o 
  -1  10   2       16.51       17.44      1.84 o 
   0  10   2       84.59       78.84      4.72 o 
   1  10   2        9.58       11.21      1.46 o 
   2  10   2        3.36        3.79      0.97 o 
   3  10   2       52.90       70.44      3.68 o 
   4  10   2        2.96        2.61      0.76 o 
   5  10   2        2.22        2.28      0.69 o 
   6  10   2        9.21        7.75      1.25 o 
   7  10   2       45.27       50.96      2.33 o 
   8  10   2      130.87      155.04      3.53 o 
   9  10   2       65.07       52.32      2.30 o 
  10  10   2      152.71      159.70      4.26 o 
  -8  11   2        1.41        2.42      1.28 o 
  -7  11   2       90.05      108.46      5.73 o 
  -6  11   2      124.01      135.14      6.84 o 
  -5  11   2      348.28      386.51      6.24 o 
  -4  11   2        7.27       11.44      1.30 o 
  -3  11   2      292.69      323.24      5.18 o 
  -2  11   2       10.55       28.85      2.60 o 
  -1  11   2      363.54      390.77      9.11 o 
   0  11   2       92.65       99.33      7.30 o 
   1  11   2      213.21      239.34      7.04 o 
   2  11   2       76.22       94.74      4.12 o 
   3  11   2      331.84      360.45      8.05 o 
   4  11   2       51.27       70.09      3.77 o 
   5  11   2       19.19       33.57      2.62 o 
   6  11   2      504.36      536.30      6.89 o 
   7  11   2      416.44      462.13     10.61 o 
  -1  12   2        4.02        6.96      1.46 o 
   0  12   2      451.35      540.24     12.41 o 
   1  12   2      193.68      251.03      8.50 o 
   2  12   2       55.58       90.10      5.04 o 
   3  12   2       81.25       96.27      4.96 o 
 -18   1   3      184.41      192.39     13.54 o 
 -17   1   3      117.62      121.66      3.60 o 
 -16   1   3      246.37      229.30      6.48 o 
 -15   1   3       35.67       28.49      1.79 o 
 -14   1   3      264.68      250.27      6.44 o 
 -13   1   3       11.07       20.42      1.65 o 
 -12   1   3     5609.36     5540.50     77.21 o 
 -11   1   3        2.09        2.02      0.46 o 
 -10   1   3        5.25        6.90      0.65 o 
  -9   1   3      149.79      192.66      4.11 o 
  -8   1   3     2991.59     3090.93     45.71 o 
  -7   1   3     1224.64     1380.94     12.53 o 
  -6   1   3     1355.16     1471.55     10.23 o 
  -5   1   3       50.07       61.79      1.70 o 
  -4   1   3       15.64       11.21      0.74 o 
  -3   1   3        3.89       15.38      0.82 o 
  -2   1   3      134.56      103.49      1.86 o 
  -1   1   3     7333.47     7011.81     37.28 o 
   0   1   3      558.16      487.55      7.52 o 
   1   1   3      974.73     1017.05     12.29 o 
   2   1   3     2589.65     2661.14     20.75 o 
   3   1   3     1141.80     1111.15      8.95 o 
   4   1   3       18.57       23.43      1.43 o 
   5   1   3     2539.93     2505.66     16.30 o 
   6   1   3      927.24      933.64     12.10 o 
   7   1   3        0.38        2.02      0.54 o 
   8   1   3      334.27      352.01      6.37 o 
   9   1   3     1705.08     1536.13     11.32 o 
  10   1   3       50.21       65.07      3.07 o 
  11   1   3       16.71       27.07      1.53 o 
  12   1   3      919.93      891.08     14.52 o 
  13   1   3      195.11      177.38      4.04 o 
  14   1   3      384.10      340.59      6.99 o 
  15   1   3       30.39       34.98      1.69 o 
  16   1   3       45.91       47.95      1.91 o 
  17   1   3       66.94       76.67      2.13 o 
 -18   2   3      275.66      296.26      8.18 o 
 -17   2   3      572.85      610.50      8.79 o 
 -16   2   3       44.31       47.49      2.46 o 
 -15   2   3       24.36       23.68      2.25 o 
 -14   2   3     1125.06     1132.56     19.89 o 
 -13   2   3       66.19       67.65      2.86 o 
 -12   2   3     2090.08     2093.93     23.46 o 
 -11   2   3       56.71       53.93      1.87 o 
 -10   2   3      499.83      411.83      4.74 o 
  -9   2   3      617.75      632.02      7.62 o 
  -8   2   3       98.74       61.50      3.00 o 
  -7   2   3        6.23        9.21      1.15 o 
  -6   2   3      283.21      312.94      5.70 o 
  -5   2   3     1247.05     1351.04     11.95 o 
  -4   2   3     1613.09     1979.15     14.03 o 
  -3   2   3       31.01       45.16      1.19 o 
  -2   2   3     3002.77     2999.99     37.50 o 
  -1   2   3        3.49        7.57      0.63 o 
   0   2   3      594.27      591.89      4.59 o 
   1   2   3     1136.30     1109.94      8.69 o 
   2   2   3     3450.31     3430.31     18.65 o 
   3   2   3     1610.15     1724.63     14.16 o 
   4   2   3     1608.53     1523.64     12.06 o 
   5   2   3     1251.15     1434.56     12.74 o 
   6   2   3     3247.27     3566.14     38.15 o 
   7   2   3     2042.80     2112.22     46.63 o 
   8   2   3     2232.64     2326.99     33.55 o 
   9   2   3      418.00      360.96      4.91 o 
  10   2   3      122.72      126.19      3.08 o 
  11   2   3      722.41      767.74     12.25 o 
  12   2   3      467.55      473.64     11.55 o 
  13   2   3      765.74      657.67      8.90 o 
  14   2   3       60.88       35.36      2.05 o 
  15   2   3      249.35      202.11      4.58 o 
  16   2   3       13.67       15.70      1.23 o 
  17   2   3        1.74        1.80      0.52 o 
 -17   3   3        4.89        5.33      0.99 o 
 -16   3   3       70.15       63.44      2.34 o 
 -15   3   3        1.83        1.92      0.69 o 
 -14   3   3       15.91       20.80      1.90 o 
 -13   3   3        0.04        0.99      0.71 o 
 -12   3   3     1088.80     1115.65     33.26 o 
 -11   3   3      754.83      762.82      8.28 o 
 -10   3   3       63.68       69.52      2.31 o 
  -9   3   3       50.54       61.35      2.00 o 
  -8   3   3        2.40        6.85      1.13 o 
  -7   3   3       11.42       21.13      1.73 o 
  -6   3   3      286.99      376.34     11.46 o 
  -5   3   3     1323.01     1498.49     12.61 o 
  -4   3   3     1417.73     1621.35     14.30 o 
  -3   3   3      519.36      571.09     10.15 o 
  -2   3   3        1.41       13.17      0.95 o 
  -1   3   3      761.51      780.18     13.70 o 
   0   3   3      127.36      115.70      3.10 o 
   1   3   3     1050.20     1050.70      9.99 o 
   2   3   3      277.27      313.32      5.57 o 
   3   3   3      525.36      557.26      9.91 o 
   4   3   3      100.79       77.53      3.88 o 
   5   3   3       65.79       90.15      4.31 o 
   6   3   3      696.86      702.78     12.29 o 
   7   3   3      146.13      154.56      5.95 o 
   8   3   3      542.51      506.44      6.92 o 
   9   3   3        0.09        1.43      0.45 o 
  10   3   3       23.61       23.24      1.24 o 
  11   3   3       72.23       70.70      2.26 o 
  12   3   3      925.98      839.97     10.13 o 
  13   3   3        0.96        1.06      0.54 o 
  14   3   3      166.14      146.37      4.02 o 
  15   3   3       13.70       11.88      1.12 o 
  16   3   3        0.37        0.75      0.56 o 
  17   3   3       14.86       24.42      1.27 o 
 -17   4   3      364.57      391.15      9.47 o 
 -16   4   3       73.40       79.55      2.55 o 
 -15   4   3       11.92       11.66      1.35 o 
 -14   4   3        0.41        1.30      0.81 o 
 -13   4   3       48.76       54.71      3.10 o 
 -12   4   3      995.41      990.94     13.39 o 
 -11   4   3      896.90      920.79     17.36 o 
 -10   4   3        0.48        0.85      0.51 o 
  -9   4   3       14.94       17.61      1.14 o 
  -8   4   3      179.57      167.91      3.37 o 
  -7   4   3      414.35      399.05      7.08 o 
  -6   4   3      332.06      386.97     14.82 o 
  -5   4   3        6.56        8.25      1.77 o 
  -4   4   3        2.55        2.94      1.08 o 
  -3   4   3       68.31       97.66      3.89 o 
  -2   4   3       73.22      120.48      3.11 o 
  -1   4   3       11.78       21.78      1.47 o 
   0   4   3      201.12      239.34      4.94 o 
   1   4   3      297.01      433.33      6.83 o 
   2   4   3        1.91        3.84      0.86 o 
   3   4   3      170.40      147.97      5.63 o 
   4   4   3       33.02       65.88      2.90 o 
   5   4   3        1.13        5.43      1.23 o 
   6   4   3       50.31       88.09      4.74 o 
   7   4   3       62.58       54.11      2.41 o 
   8   4   3      528.70      526.17      6.07 o 
   9   4   3       18.39       17.28      1.17 o 
  10   4   3       22.96       19.53      1.28 o 
  11   4   3      299.75      289.03      6.00 o 
  12   4   3        7.14        5.58      0.90 o 
  13   4   3      332.41      309.55      5.92 o 
  14   4   3      168.00      171.01      4.14 o 
  15   4   3       32.34       27.18      1.86 o 
  16   4   3       26.74       25.07      1.58 o 
  17   4   3       33.14       37.05      3.25 o 
 -16   5   3       66.98       67.55      2.47 o 
 -15   5   3       16.55       15.66      1.23 o 
 -14   5   3       40.01       39.39      2.10 o 
 -13   5   3      604.57      589.92     11.82 o 
 -12   5   3      557.08      580.24     16.06 o 
 -11   5   3       73.17       79.70      2.80 o 
 -10   5   3     2372.43     2362.63     33.91 o 
  -9   5   3      912.01      861.26     17.03 o 
  -8   5   3       23.68       24.00      1.24 o 
  -7   5   3      235.32      257.88      4.25 o 
  -6   5   3     2622.49     2733.15     31.20 o 
  -5   5   3     1874.23     1979.60     20.80 o 
  -4   5   3     3300.23     3453.60     26.15 o 
  -3   5   3      883.65      940.82     19.82 o 
  -2   5   3      694.19      818.43     12.25 o 
  -1   5   3     3267.86     3522.77     50.42 o 
   0   5   3     2053.28     2206.62     17.82 o 
   1   5   3     1875.55     2045.61     23.11 o 
   2   5   3      875.84      913.49     16.51 o 
   3   5   3     2724.23     2980.12     62.65 o 
   4   5   3      979.27     1013.01     21.50 o 
   5   5   3     2268.87     2377.05     15.88 o 
   6   5   3      486.32      546.09      8.12 o 
   7   5   3      495.43      478.83      6.01 o 
   8   5   3      416.89      401.25      5.65 o 
   9   5   3     1864.10     1878.73     15.80 o 
  10   5   3       43.62       44.61      2.36 o 
  11   5   3      506.61      509.24     12.49 o 
  12   5   3        5.75        7.22      1.01 o 
  13   5   3        7.70        6.75      0.97 o 
  14   5   3      958.44      905.84     19.31 o 
  15   5   3      627.36      607.13     10.64 o 
  16   5   3       10.74        9.44      1.07 o 
 -15   6   3        1.20        1.51      0.72 o 
 -14   6   3       81.21       83.74      5.20 o 
 -13   6   3      600.31      589.02     12.13 o 
 -12   6   3      792.47      843.98     29.36 o 
 -11   6   3      204.37      203.23      6.12 o 
 -10   6   3       60.94       65.16      2.95 o 
  -9   6   3      274.40      240.57      5.63 o 
  -8   6   3      830.95      834.15     17.05 o 
  -7   6   3      156.75      158.55      3.88 o 
  -6   6   3      880.13      952.36     14.87 o 
  -5   6   3      652.99      673.10      9.89 o 
  -4   6   3     1007.36     1041.74      9.27 o 
  -3   6   3      650.16      643.02      5.98 o 
  -2   6   3       12.22        5.89      0.79 o 
  -1   6   3       14.27       16.72      1.10 o 
   0   6   3        0.50        0.29      0.49 o 
   1   6   3      132.26      111.43      3.96 o 
   2   6   3      733.88      704.19      9.04 o 
   3   6   3      217.37      270.86      5.01 o 
   4   6   3       53.14       64.35      2.11 o 
   5   6   3        3.62        1.56      0.45 o 
   6   6   3      230.16      241.90      4.24 o 
   7   6   3        1.57        4.56      0.85 o 
   8   6   3        3.71        6.48      1.13 o 
   9   6   3      223.31      242.54      6.04 o 
  10   6   3      104.20      113.58      3.69 o 
  11   6   3        0.09        1.23      0.59 o 
  12   6   3        9.54       16.81      1.35 o 
  13   6   3      254.77      282.95      5.96 o 
  14   6   3      124.69      115.75      3.41 o 
  15   6   3       11.78       14.51      1.15 o 
 -15   7   3       26.42       25.55      2.48 o 
 -14   7   3        0.88        1.89      0.81 o 
 -13   7   3        7.95       11.37      1.26 o 
 -12   7   3       34.72       47.39      2.70 o 
 -11   7   3     1214.88     1177.12     13.77 o 
 -10   7   3      106.99      110.25      3.77 o 
  -9   7   3      321.60      276.29      6.07 o 
  -8   7   3        0.57        0.63      0.75 o 
  -7   7   3      343.04      324.93      5.78 o 
  -6   7   3      487.09      448.41      6.26 o 
  -5   7   3     1439.47     1351.51     20.64 o 
  -4   7   3       17.54       18.23      1.13 o 
  -3   7   3     1416.03     1419.98     21.10 o 
  -2   7   3      194.37      179.08      3.56 o 
  -1   7   3     1010.80      963.22     13.07 o 
   0   7   3        0.36        0.38      0.35 o 
   1   7   3       87.19       78.48      2.27 o 
   2   7   3       11.47       18.56      0.97 o 
   3   7   3      325.35      324.37      4.88 o 
   4   7   3      246.07      266.84      4.54 o 
   5   7   3       94.92       82.71      3.66 o 
   6   7   3       88.02       76.86      2.60 o 
   7   7   3       16.25       22.77      1.60 o 
   8   7   3      700.03      657.44     14.37 o 
   9   7   3       42.05       30.17      2.35 o 
  10   7   3        5.74        4.66      1.01 o 
  11   7   3       28.12       18.33      1.69 o 
  12   7   3       30.27       39.92      2.00 o 
  13   7   3      215.14      215.67      5.19 o 
  14   7   3        0.86        0.71      0.47 o 
 -13   8   3       28.47       30.65      1.69 o 
 -12   8   3      968.72      983.53     12.42 o 
 -11   8   3      517.05      525.61      7.37 o 
 -10   8   3      317.90      294.76      5.81 o 
  -9   8   3      355.12      343.47      6.54 o 
  -8   8   3      412.30      386.83      8.01 o 
  -7   8   3      859.40      751.06     10.44 o 
  -6   8   3     1428.26     1310.65     12.95 o 
  -5   8   3       89.77       85.39      2.72 o 
  -4   8   3       38.95       38.21      1.83 o 
  -3   8   3      318.37      309.13      6.37 o 
  -2   8   3     2559.59     2439.36     15.09 o 
  -1   8   3       83.05       77.48      2.94 o 
   0   8   3       42.60       43.66      2.00 o 
   1   8   3      443.89      454.24      9.07 o 
   2   8   3      690.63      680.60     13.37 o 
   3   8   3      304.20      275.99      5.14 o 
   4   8   3      562.10      506.40     11.67 o 
   5   8   3       29.50       19.18      1.46 o 
   6   8   3       84.97       85.82      4.21 o 
   7   8   3      310.69      276.70      7.97 o 
   8   8   3     1029.93      884.95     14.70 o 
   9   8   3     1404.42     1234.61     18.58 o 
  10   8   3      249.74      220.89      4.89 o 
  11   8   3       16.23       18.57      1.36 o 
  12   8   3      644.21      640.04      7.27 o 
  13   8   3      637.74      653.19     12.10 o 
 -12   9   3      448.61      492.48      8.02 o 
 -11   9   3        7.58        9.17      1.08 o 
 -10   9   3      883.30      889.96     11.87 o 
  -9   9   3      188.37      185.51      5.73 o 
  -8   9   3       21.22       21.80      1.68 o 
  -7   9   3       88.80       84.78      3.21 o 
  -6   9   3      429.22      400.94      7.81 o 
  -5   9   3      121.11      104.53      3.95 o 
  -4   9   3      880.38      808.80      9.06 o 
  -3   9   3      112.70      104.35      3.31 o 
  -2   9   3      146.19      123.89      3.95 o 
  -1   9   3      273.99      253.70      5.54 o 
   0   9   3      141.34      135.01      4.12 o 
   1   9   3       28.76       26.10      2.15 o 
   2   9   3       51.38       42.42      2.80 o 
   3   9   3        9.74        5.66      1.24 o 
   4   9   3        0.54        3.09      0.72 o 
   5   9   3        7.51        4.30      0.86 o 
   6   9   3        2.71        8.34      1.17 o 
   7   9   3      209.84      248.00      6.67 o 
   8   9   3        4.93       12.57      1.44 o 
   9   9   3       69.31       78.87      3.22 o 
  10   9   3      183.18      199.24      4.66 o 
  11   9   3      539.80      617.31      7.80 o 
 -10  10   3      248.65      273.51      8.01 o 
  -9  10   3       11.56       12.24      1.18 o 
  -8  10   3       83.98       84.96      2.69 o 
  -7  10   3      234.05      251.47      9.53 o 
  -6  10   3        0.94        3.44      1.31 o 
  -5  10   3       56.54       66.22      3.17 o 
  -4  10   3       17.36       18.21      2.26 o 
  -3  10   3        0.57        2.37      1.01 o 
  -2  10   3       16.64       21.89      1.94 o 
  -1  10   3       26.07       24.46      2.99 o 
   0  10   3        3.90       16.81      2.52 o 
   1  10   3        5.45        4.74      1.43 o 
   2  10   3        0.02        1.30      0.90 o 
   3  10   3      120.32      131.84      5.59 o 
   4  10   3       45.48       50.71      2.69 o 
   5  10   3       94.55       79.21      3.29 o 
   6  10   3       15.54       12.40      1.45 o 
   7  10   3       28.71       24.02      1.67 o 
   8  10   3        7.31        6.90      1.09 o 
   9  10   3        0.55        1.72      0.62 o 
  -7  11   3       15.94       25.73      2.80 o 
  -6  11   3      120.63      128.49      5.93 o 
  -5  11   3      325.20      331.22      9.72 o 
  -4  11   3      119.19      132.44      4.54 o 
  -3  11   3      119.06      116.73      4.47 o 
  -2  11   3       43.30       77.37     14.67 o 
  -1  11   3      134.06      167.79      5.86 o 
   0  11   3      596.72      647.87     11.12 o 
   1  11   3      318.12      329.06     12.05 o 
   2  11   3       89.89       80.52      3.75 o 
   3  11   3       32.07       56.31      3.15 o 
   4  11   3      416.14      476.55      8.77 o 
   5  11   3      497.21      542.99      8.89 o 
   6  11   3      169.36      188.64     10.73 o 
   7  11   3       21.44       27.99      2.55 o 
   0  12   3       17.53       19.37      2.29 o 
   1  12   3       47.93       42.02      3.40 o 
 -18   0   4      207.33      217.95      6.92 o 
 -17   0   4      396.08      388.15     11.10 o 
 -16   0   4      247.06      227.24      9.70 o 
 -15   0   4       23.86       26.92     10.62 o 
 -14   0   4     1132.28     1199.13     81.17 o 
 -13   0   4       79.12      109.07     14.68 o 
 -12   0   4     3158.94     3144.30     43.48 o 
 -11   0   4      199.09      158.64      5.37 o 
 -10   0   4      282.74      276.73      9.68 o 
  -9   0   4        3.46        7.84      1.04 o 
  -8   0   4      760.66      725.43     21.57 o 
  -7   0   4       73.46       96.36      4.27 o 
  -6   0   4        0.07        2.68      0.90 o 
  -5   0   4     5792.57     5879.33     32.01 o 
  -4   0   4       35.61       96.28      3.15 o 
  -3   0   4      328.50      238.74      5.74 o 
  -2   0   4       61.79       63.32      2.36 o 
  -1   0   4     2385.24     2085.78     34.66 o 
   0   0   4    14919.96    13184.06     40.08 o 
   1   0   4     3606.89     3110.03     87.80 o 
   2   0   4     3028.84     3069.86     18.46 o 
   3   0   4       11.91       11.24      1.13 o 
   4   0   4     2471.89     2399.00     21.94 o 
   5   0   4     2626.53     2639.28     29.28 o 
   6   0   4     8498.61     8554.13    135.00 o 
   7   0   4      587.33      580.57     14.61 o 
   8   0   4      343.65      419.68      8.58 o 
   9   0   4      173.61      168.67      5.69 o 
  10   0   4     1661.65     1555.70     16.30 o 
  11   0   4     1498.96     1545.70     18.29 o 
  12   0   4      264.72      252.80      7.73 o 
  13   0   4      146.24      162.77      6.14 o 
  14   0   4     1274.86     1099.60     21.24 o 
  15   0   4      153.84      213.65      6.34 o 
  16   0   4       24.50       14.67      1.29 o 
  17   0   4      785.46      851.23     23.16 o 
 -18   1   4      324.89      326.52      8.51 o 
 -17   1   4      572.90      545.92      9.11 o 
 -16   1   4     1335.10     1288.76     21.13 o 
 -15   1   4       12.40       10.34      1.27 o 
 -14   1   4       14.30       16.72      1.43 o 
 -13   1   4      676.69      660.22      9.43 o 
 -12   1   4    14504.60    13892.01     75.01 o 
 -11   1   4       74.74       87.39      3.06 o 
 -10   1   4      130.22      137.51      3.90 o 
  -9   1   4     1669.23     1723.83     13.50 o 
  -8   1   4     4269.04     4110.06     32.82 o 
  -7   1   4     6346.82     6930.85     47.96 o 
  -6   1   4     2118.51     2289.35     15.80 o 
  -5   1   4     3766.86     4057.97     30.35 o 
  -4   1   4      351.66      453.44      5.01 o 
  -3   1   4     4002.11     4233.82     28.93 o 
  -2   1   4      114.93      155.09      2.85 o 
  -1   1   4      123.77      187.86      2.84 o 
   0   1   4       27.25       43.43      1.48 o 
   1   1   4     2440.28     2463.84     33.17 o 
   2   1   4       24.91       37.39      1.48 o 
   3   1   4     1207.56     1302.78     17.29 o 
   4   1   4      886.30      838.16      9.01 o 
   5   1   4      409.98      429.57      5.67 o 
   6   1   4      710.82      851.27     12.99 o 
   7   1   4       99.30      128.39      9.87 o 
   8   1   4     1037.34     1113.54     15.11 o 
   9   1   4      176.59      164.84      3.61 o 
  10   1   4      316.38      264.40      4.59 o 
  11   1   4       41.39       42.52      1.89 o 
  12   1   4      180.10      175.06      4.08 o 
  13   1   4      165.80      136.35      3.55 o 
  14   1   4      404.68      360.50      6.38 o 
  15   1   4      188.74      209.96      7.74 o 
  16   1   4       20.66       26.10      1.36 o 
  17   1   4      108.80      110.73      3.47 o 
 -18   2   4      160.11      173.38      5.95 o 
 -17   2   4       48.54       48.04      4.79 o 
 -16   2   4       13.00       11.39      1.25 o 
 -15   2   4      496.01      485.40      9.67 o 
 -14   2   4      892.00      858.02     43.80 o 
 -13   2   4        8.99        9.38      1.55 o 
 -12   2   4      439.87      462.36      6.69 o 
 -11   2   4        2.50        2.36      0.53 o 
 -10   2   4     1523.33     1405.58     14.10 o 
  -9   2   4      427.84      410.55      5.99 o 
  -8   2   4      330.07      361.13      7.37 o 
  -7   2   4      286.67      259.70      6.11 o 
  -6   2   4       86.79       49.36      2.05 o 
  -5   2   4     1417.53     1500.23     23.05 o 
  -4   2   4      124.98      182.04      3.41 o 
  -3   2   4     3406.29     3531.89     27.04 o 
  -2   2   4      419.61      421.60      4.80 o 
  -1   2   4     2426.13     2379.27     40.48 o 
   0   2   4      329.83      388.01      5.35 o 
   1   2   4     4212.67     4132.88     25.99 o 
   2   2   4       52.04       45.33      2.08 o 
   3   2   4        5.27        3.36      0.75 o 
   4   2   4        2.17        1.78      0.73 o 
   5   2   4       45.87       48.00      2.15 o 
   6   2   4      782.45      792.60      8.40 o 
   7   2   4      568.36      608.75     15.43 o 
   8   2   4      761.80      848.65     10.29 o 
   9   2   4       32.16       36.63      1.79 o 
  10   2   4       12.59       12.59      0.99 o 
  11   2   4        3.93        4.15      0.63 o 
  12   2   4      253.39      235.89      4.79 o 
  13   2   4      612.49      592.96      8.48 o 
  14   2   4       91.09       82.97      3.04 o 
  15   2   4       47.47       44.47      2.11 o 
  16   2   4      140.76      133.07      3.20 o 
  17   2   4      377.02      388.35      6.75 o 
 -17   3   4       96.96       94.24      5.01 o 
 -16   3   4       80.81       87.00      3.93 o 
 -15   3   4      763.42      846.12     15.10 o 
 -14   3   4      306.02      342.33      9.95 o 
 -13   3   4      345.57      325.41      9.78 o 
 -12   3   4      451.25      481.06     11.13 o 
 -11   3   4      869.11      867.67     14.53 o 
 -10   3   4      122.27      105.65      3.31 o 
  -9   3   4       95.75      123.39      3.05 o 
  -8   3   4      372.23      432.16      6.02 o 
  -7   3   4      666.72      680.11     11.68 o 
  -6   3   4     2139.98     2234.93     24.01 o 
  -5   3   4        2.74        3.74      0.79 o 
  -4   3   4        3.92        3.50      0.73 o 
  -3   3   4     1571.32     1878.62     35.40 o 
  -2   3   4     2508.80     2731.34     41.08 o 
  -1   3   4     4215.32     4182.10     50.25 o 
   0   3   4       63.14       73.93      2.77 o 
   1   3   4      794.29      781.15     10.04 o 
   2   3   4      619.45      632.14      8.10 o 
   3   3   4     1987.27     2087.74     27.14 o 
   4   3   4     2412.55     2456.86     37.03 o 
   5   3   4      819.34      920.23     29.29 o 
   6   3   4     2620.30     2648.71     44.04 o 
   7   3   4       29.96       19.36      2.28 o 
   8   3   4     4226.04     4222.63     20.08 o 
   9   3   4      900.03      964.47      9.90 o 
  10   3   4     1136.10     1122.19     13.53 o 
  11   3   4     1083.60     1014.46     13.14 o 
  12   3   4     2128.31     2091.43     18.27 o 
  13   3   4      260.80      268.62      4.94 o 
  14   3   4       97.71       92.45      2.73 o 
  15   3   4      280.81      294.94      6.03 o 
  16   3   4      877.39      924.03     11.79 o 
  17   3   4      587.85      588.82     10.38 o 
 -16   4   4      260.95      251.55      5.11 o 
 -15   4   4      440.88      450.84      6.53 o 
 -14   4   4     2443.65     2421.92     19.02 o 
 -13   4   4      918.90      889.52     14.78 o 
 -12   4   4      148.72      159.33      5.32 o 
 -11   4   4      290.66      267.76      5.65 o 
 -10   4   4     1885.48     1786.45     12.95 o 
  -9   4   4      282.63      297.69      4.71 o 
  -8   4   4        4.59        3.18      0.60 o 
  -7   4   4      671.95      667.03     10.64 o 
  -6   4   4      165.04      275.04      5.81 o 
  -5   4   4     3712.03     3904.63     33.53 o 
  -4   4   4      239.94      295.86      7.34 o 
  -3   4   4      659.50      613.36     10.34 o 
  -2   4   4       16.10       36.85      1.87 o 
  -1   4   4      781.14      683.71     12.38 o 
   0   4   4      221.51      253.38      5.46 o 
   1   4   4     1677.09     1875.80     17.02 o 
   2   4   4      644.40      828.65     11.47 o 
   3   4   4       66.62       73.39      3.26 o 
   4   4   4       33.22       39.71      2.48 o 
   5   4   4      225.12      288.99      8.75 o 
   6   4   4        9.09        7.70      0.89 o 
   7   4   4      366.38      378.74      5.80 o 
   8   4   4      833.06      805.66      8.11 o 
   9   4   4      209.28      227.29      4.21 o 
  10   4   4      503.31      505.59      7.63 o 
  11   4   4       89.63      105.66      3.66 o 
  12   4   4      460.63      466.21      7.51 o 
  13   4   4      467.30      471.88      8.53 o 
  14   4   4       59.61       62.35      2.43 o 
  15   4   4       31.88       25.96      1.72 o 
  16   4   4      122.08      137.45      3.30 o 
 -16   5   4      244.31      249.87      7.55 o 
 -15   5   4       27.29       37.03      1.76 o 
 -14   5   4       14.96       16.97      1.62 o 
 -13   5   4      363.43      359.43      7.11 o 
 -12   5   4      378.33      377.97      8.87 o 
 -11   5   4      492.93      500.15     11.91 o 
 -10   5   4      364.00      349.24      6.67 o 
  -9   5   4      395.18      379.42      5.09 o 
  -8   5   4     1762.75     1804.48     13.76 o 
  -7   5   4      234.99      233.07      4.58 o 
  -6   5   4       21.77       36.70      2.49 o 
  -5   5   4      251.15      206.83      3.48 o 
  -4   5   4     2683.81     2728.32     21.42 o 
  -3   5   4        5.12        7.01      1.28 o 
  -2   5   4      580.86      675.86     14.37 o 
  -1   5   4     1234.81     1296.86     30.45 o 
   0   5   4     1358.25     1417.66     15.23 o 
   1   5   4      911.14     1039.29     22.38 o 
   2   5   4      141.07      163.94      5.50 o 
   3   5   4      904.25      894.53     13.20 o 
   4   5   4     1698.75     1737.37     20.17 o 
   5   5   4     1811.69     1934.67     17.63 o 
   6   5   4      400.95      421.09      6.63 o 
   7   5   4       23.08       23.03      1.64 o 
   8   5   4     1338.24     1273.16     15.35 o 
   9   5   4      126.11      122.84      3.49 o 
  10   5   4      395.29      389.70      6.85 o 
  11   5   4       93.55       90.34      3.56 o 
  12   5   4       48.44       46.97      2.33 o 
  13   5   4       97.31      106.02      3.24 o 
  14   5   4        9.58        6.28      0.80 o 
  15   5   4       28.40       40.57      2.33 o 
 -15   6   4       35.16       44.24      2.52 o 
 -14   6   4      158.77      163.85      5.65 o 
 -13   6   4       23.21       16.45      2.14 o 
 -12   6   4      108.75      128.18      4.55 o 
 -11   6   4        6.11       13.33      1.23 o 
 -10   6   4      224.02      218.86      4.78 o 
  -9   6   4      111.00      113.33      3.46 o 
  -8   6   4       12.46        9.95      1.03 o 
  -7   6   4       52.29       58.01      2.29 o 
  -6   6   4      195.49      201.83      3.33 o 
  -5   6   4       43.28       39.47      1.48 o 
  -4   6   4      187.98      153.17      2.81 o 
  -3   6   4      508.20      502.21      4.97 o 
  -2   6   4       20.05       11.84      0.78 o 
  -1   6   4      743.72      807.22     10.74 o 
   0   6   4     2253.51     2179.58     28.09 o 
   1   6   4     2348.87     2300.90     19.44 o 
   2   6   4      464.05      401.06      4.98 o 
   3   6   4      275.64      288.47      4.86 o 
   4   6   4     3359.72     3343.69     24.68 o 
   5   6   4     2381.54     2130.94     14.29 o 
   6   6   4     1560.51     1444.91     28.73 o 
   7   6   4        9.48       15.69      1.32 o 
   8   6   4      244.93      274.88      8.33 o 
   9   6   4      551.87      527.83     11.64 o 
  10   6   4     1374.82     1364.61     20.61 o 
  11   6   4       34.34       29.38      1.82 o 
  12   6   4        3.52        6.10      1.01 o 
  13   6   4       61.88       69.72      2.84 o 
  14   6   4      104.71      129.57      3.38 o 
  15   6   4        4.51       12.19      1.91 o 
 -14   7   4      422.13      433.09     12.40 o 
 -13   7   4      177.18      191.08      6.09 o 
 -12   7   4     2084.83     2059.09     32.77 o 
 -11   7   4      621.95      616.44     11.22 o 
 -10   7   4       57.43       56.59      2.72 o 
  -9   7   4      848.83      819.75     10.64 o 
  -8   7   4     1044.44      978.96     21.45 o 
  -7   7   4      503.63      505.96      7.47 o 
  -6   7   4       44.04       44.37      1.89 o 
  -5   7   4     1194.88     1124.54     17.99 o 
  -4   7   4        5.06        8.71      1.46 o 
  -3   7   4     3601.98     3522.51     29.50 o 
  -2   7   4       64.32       71.70      2.04 o 
  -1   7   4      128.08      102.66      2.26 o 
   0   7   4      218.88      186.20      3.93 o 
   1   7   4     1846.93     1676.13     25.46 o 
   2   7   4      918.01      892.61     18.13 o 
   3   7   4       84.36       77.64      2.66 o 
   4   7   4      343.38      279.40      5.11 o 
   5   7   4      610.44      512.29      9.98 o 
   6   7   4     1113.11      955.90     13.09 o 
   7   7   4      153.91      118.35      5.12 o 
   8   7   4      166.72      182.82      8.52 o 
   9   7   4       68.06       66.31      3.38 o 
  10   7   4      158.73      144.51      4.73 o 
  11   7   4      239.67      222.09      5.47 o 
  12   7   4        4.71        8.90      1.08 o 
  13   7   4       71.72       88.23      3.88 o 
 -13   8   4      354.59      390.86      7.24 o 
 -12   8   4       14.73       14.72      1.33 o 
 -11   8   4       20.39       19.25      1.67 o 
 -10   8   4       15.23       17.98      1.73 o 
  -9   8   4      372.76      344.06      6.40 o 
  -8   8   4       75.19       80.07      4.16 o 
  -7   8   4       35.71       38.77      2.35 o 
  -6   8   4      461.04      457.37      8.20 o 
  -5   8   4      353.89      329.30      5.29 o 
  -4   8   4      634.05      598.27      9.82 o 
  -3   8   4     1839.30     1681.37     13.35 o 
  -2   8   4       17.41       17.43      1.27 o 
  -1   8   4      123.91      115.48      3.12 o 
   0   8   4      127.78      136.21      3.75 o 
   1   8   4     1164.66     1127.92     11.66 o 
   2   8   4      984.48      882.66     12.62 o 
   3   8   4       22.26       31.09      2.06 o 
   4   8   4      203.04      205.13      5.20 o 
   5   8   4       77.57      111.29      3.53 o 
   6   8   4      544.13      541.60      8.34 o 
   7   8   4        0.71        3.08      0.78 o 
   8   8   4      158.66      155.33      5.04 o 
   9   8   4      621.75      655.04     11.78 o 
  10   8   4      112.28      128.58      4.08 o 
  11   8   4       68.19       83.28      3.59 o 
  12   8   4       96.72       95.20      3.26 o 
 -11   9   4        0.80        0.96      0.53 o 
 -10   9   4      593.84      595.62      8.32 o 
  -9   9   4        0.02        0.76      0.66 o 
  -8   9   4        6.92        6.13      1.09 o 
  -7   9   4        6.84        5.12      1.05 o 
  -6   9   4       93.23       85.68      3.00 o 
  -5   9   4      341.56      315.58      5.01 o 
  -4   9   4      141.75      151.87      3.83 o 
  -3   9   4      598.89      559.43      8.27 o 
  -2   9   4      504.33      510.63      7.98 o 
  -1   9   4     1185.89     1159.47     17.67 o 
   0   9   4       14.59       22.04      1.77 o 
   1   9   4       24.21       24.10      2.12 o 
   2   9   4      223.03      261.27      8.57 o 
   3   9   4      273.46      376.38     11.12 o 
   4   9   4      254.99      287.41      5.96 o 
   5   9   4        9.64        3.47      0.79 o 
   6   9   4      577.72      563.82      9.12 o 
   7   9   4      338.10      365.06      7.00 o 
   8   9   4      384.44      432.83      9.17 o 
   9   9   4        3.39        1.95      1.07 o 
  10   9   4      279.68      285.40      9.18 o 
  11   9   4      220.78      228.41      7.32 o 
  -9  10   4       18.78       19.45      1.66 o 
  -8  10   4      130.59      132.76      4.44 o 
  -7  10   4      361.88      392.85     15.54 o 
  -6  10   4      141.34      152.48     15.68 o 
  -5  10   4      584.84      588.06     10.39 o 
  -4  10   4       53.92       65.25      3.82 o 
  -3  10   4      420.48      415.86      9.51 o 
  -2  10   4       27.06       44.92      6.35 o 
  -1  10   4      935.18      853.38     20.56 o 
   0  10   4      152.03      143.53     12.08 o 
   1  10   4        0.08        3.08      2.04 o 
   2  10   4      153.27      176.47      9.55 o 
   3  10   4      451.33      469.65     10.30 o 
   4  10   4      111.56      110.43      4.88 o 
   5  10   4       68.74       54.33      2.63 o 
   6  10   4       11.82       15.81      1.38 o 
   7  10   4       48.50       53.63      2.29 o 
   8  10   4       55.06       60.55      2.91 o 
   9  10   4       43.17       47.77      2.32 o 
  -4  11   4      171.72      188.63      7.62 o 
  -3  11   4       98.21      114.13      6.47 o 
  -2  11   4       24.32       27.24      3.37 o 
  -1  11   4      415.94      472.18     13.92 o 
   0  11   4       61.86       68.82      5.43 o 
   1  11   4      193.66      201.89      9.07 o 
   2  11   4      305.09      346.41     11.58 o 
   3  11   4      305.31      354.56      7.40 o 
   4  11   4      328.58      345.20      7.06 o 
   5  11   4        4.44        6.62      3.02 o 
   6  11   4      163.08      200.28      6.73 o 
 -17   1   5      470.94      483.03      8.12 o 
 -16   1   5      610.02      646.77     10.88 o 
 -15   1   5     1012.11     1090.25     15.68 o 
 -14   1   5        8.12        5.53      1.36 o 
 -13   1   5      673.07      623.07     17.70 o 
 -12   1   5       42.80       41.53      4.71 o 
 -11   1   5     1567.69     1565.15     25.42 o 
 -10   1   5      198.48      210.73      5.15 o 
  -9   1   5      417.11      463.78      7.32 o 
  -8   1   5      266.30      301.44      6.52 o 
  -7   1   5       14.29       18.37      1.56 o 
  -6   1   5        2.44        8.66      1.05 o 
  -5   1   5     4106.52     4470.81     34.17 o 
  -4   1   5       55.03       78.90      2.44 o 
  -3   1   5       12.03        9.52      0.78 o 
  -2   1   5      500.07      524.02      5.44 o 
  -1   1   5     2647.11     2495.70     34.52 o 
   0   1   5     1642.72     1594.80     19.50 o 
   1   1   5      376.27      361.11      4.96 o 
   2   1   5      154.82      215.66      8.88 o 
   3   1   5    10620.53    11133.94    118.20 o 
   4   1   5     1578.15     1633.66     17.10 o 
   5   1   5     1681.89     1691.27     21.21 o 
   6   1   5      762.57      717.60     10.62 o 
   7   1   5     1614.29     1907.33     18.20 o 
   8   1   5     1395.44     1505.33     24.94 o 
   9   1   5     1303.68     1288.63     23.71 o 
  10   1   5      158.13      144.74      3.65 o 
  11   1   5      415.80      391.16     12.68 o 
  12   1   5        2.62        3.39      0.66 o 
  13   1   5       93.53      107.99      3.13 o 
  14   1   5        9.85        7.39      0.85 o 
  15   1   5      146.39      122.03      3.03 o 
  16   1   5      349.36      360.78      4.50 o 
  17   1   5      138.31      131.39      5.67 o 
 -17   2   5        0.54        0.26      0.67 o 
 -16   2   5      194.13      193.10      5.64 o 
 -15   2   5      137.88      137.77      6.09 o 
 -14   2   5       11.64       13.90      1.58 o 
 -13   2   5      230.29      233.12      7.63 o 
 -12   2   5      646.87      727.47     13.41 o 
 -11   2   5        7.29        3.04      0.64 o 
 -10   2   5      440.51      445.87      7.56 o 
  -9   2   5       33.72       36.30      1.86 o 
  -8   2   5      464.43      457.49      7.91 o 
  -7   2   5      335.87      317.78     12.66 o 
  -6   2   5      481.43      582.67     11.02 o 
  -5   2   5     1414.98     1708.35     32.94 o 
  -4   2   5     3684.66     3967.83     50.80 o 
  -3   2   5     2030.94     2111.64     19.50 o 
  -2   2   5      678.81      701.18      8.69 o 
  -1   2   5     1012.90     1097.26     15.04 o 
   0   2   5      887.04      958.34      9.93 o 
   1   2   5     6750.93     7002.46     46.19 o 
   2   2   5       82.04       57.81      2.62 o 
   3   2   5     1763.29     2132.65     16.74 o 
   4   2   5      425.54      504.20      8.73 o 
   5   2   5      378.03      483.91      8.30 o 
   6   2   5      174.15      152.63      4.74 o 
   7   2   5     1067.53     1187.95     14.07 o 
   8   2   5      932.72      911.72      9.43 o 
   9   2   5      844.09      805.53     10.37 o 
  10   2   5     1249.62     1226.64     40.60 o 
  11   2   5       22.53       21.43      1.81 o 
  12   2   5       84.10       73.22      2.68 o 
  13   2   5       62.01       62.60      2.41 o 
  14   2   5        0.05        1.48      0.62 o 
  15   2   5        2.08        1.25      0.46 o 
  16   2   5      222.50      229.17      3.89 o 
 -17   3   5        4.54        4.14      1.07 o 
 -16   3   5       43.88       57.08      4.44 o 
 -15   3   5        0.80        0.51      1.04 o 
 -14   3   5        1.42        3.41      1.05 o 
 -13   3   5       95.84      101.98      4.17 o 
 -12   3   5      391.36      406.33     10.98 o 
 -11   3   5      336.56      343.71      7.56 o 
 -10   3   5      138.67      147.60      4.50 o 
  -9   3   5       30.50       30.84      2.20 o 
  -8   3   5      177.73      206.81      5.63 o 
  -7   3   5       55.46       57.11      2.14 o 
  -6   3   5      632.86      673.17     17.53 o 
  -5   3   5     2034.26     2226.18     58.87 o 
  -4   3   5       27.16       34.47      1.80 o 
  -3   3   5      233.38      253.16      6.71 o 
  -2   3   5     2976.71     3254.17     54.62 o 
  -1   3   5      683.23      711.35     17.66 o 
   0   3   5      941.55      984.04     10.99 o 
   1   3   5      338.71      389.88      6.35 o 
   2   3   5      110.06      133.75      3.84 o 
   3   3   5     2870.60     3270.47     68.98 o 
   4   3   5     1097.85     1068.47     16.82 o 
   5   3   5      145.61      188.72      5.81 o 
   6   3   5      246.90      211.99      6.10 o 
   7   3   5        1.87        1.77      0.46 o 
   8   3   5      750.84      783.12      8.44 o 
   9   3   5      561.87      589.53      9.69 o 
  10   3   5        4.63        4.56      0.70 o 
  11   3   5      293.67      269.69      6.66 o 
  12   3   5       20.77       18.79      1.39 o 
  13   3   5        7.13       12.32      1.10 o 
  14   3   5      126.78      151.37      3.36 o 
  15   3   5      209.01      225.96      4.88 o 
  16   3   5       28.76       34.40      1.69 o 
 -16   4   5       56.28       60.55      4.05 o 
 -15   4   5      243.93      259.44      6.96 o 
 -14   4   5      208.03      209.95      6.72 o 
 -13   4   5      215.83      215.06      9.28 o 
 -12   4   5       18.08       26.01      1.89 o 
 -11   4   5        0.10        1.50      0.78 o 
 -10   4   5      350.03      353.54      8.18 o 
  -9   4   5       73.14       97.59      3.16 o 
  -8   4   5      131.26      124.49      3.05 o 
  -7   4   5      100.42       97.46      2.45 o 
  -6   4   5      634.71      753.65     12.99 o 
  -5   4   5       46.07       65.62      2.33 o 
  -4   4   5      471.40      446.91      9.62 o 
  -3   4   5      441.13      416.21     15.68 o 
  -2   4   5      137.96      102.96      3.19 o 
  -1   4   5      681.72      625.29     12.80 o 
   0   4   5      546.60      624.73      9.27 o 
   1   4   5      762.40      742.60     10.46 o 
   2   4   5       10.30       37.45      2.46 o 
   3   4   5      332.13      282.59      9.34 o 
   4   4   5      550.75      567.48     13.78 o 
   5   4   5        6.90        3.51      0.71 o 
   6   4   5       11.33        8.68      1.11 o 
   7   4   5       20.19       27.63      1.65 o 
   8   4   5      133.34      132.04      3.61 o 
   9   4   5      342.89      333.91      5.66 o 
  10   4   5      172.35      174.48      5.34 o 
  11   4   5      297.69      326.05      8.60 o 
  12   4   5       45.86       35.30      2.07 o 
  13   4   5       46.23       36.21      2.21 o 
  14   4   5       31.19       21.70      1.40 o 
  15   4   5        0.04        2.17      0.74 o 
  16   4   5        0.97        2.55      0.93 o 
 -15   5   5     1071.95     1145.58     10.38 o 
 -14   5   5      478.07      488.78      7.88 o 
 -13   5   5       45.87       51.17      2.84 o 
 -12   5   5       56.06       56.78      4.34 o 
 -11   5   5     1849.59     1742.52     22.41 o 
 -10   5   5      511.85      512.03     12.02 o 
  -9   5   5      870.20      900.08     19.63 o 
  -8   5   5       57.14       77.08      3.44 o 
  -7   5   5        0.15        2.80      0.66 o 
  -6   5   5      517.52      516.12      7.51 o 
  -5   5   5     1896.45     1903.35     11.23 o 
  -4   5   5       35.58       50.58      1.71 o 
  -3   5   5     1060.02     1170.06      7.84 o 
  -2   5   5        2.31       10.98      0.77 o 
  -1   5   5      899.53      901.60      7.01 o 
   0   5   5      571.57      597.16      5.50 o 
   1   5   5       70.48       87.17      2.13 o 
   2   5   5      380.08      431.16      6.68 o 
   3   5   5      237.37      206.15      3.64 o 
   4   5   5      120.44       78.89      2.54 o 
   5   5   5      733.17      750.70     11.87 o 
   6   5   5      840.46      783.38      9.85 o 
   7   5   5       11.10        6.83      1.01 o 
   8   5   5      136.56      117.03      3.48 o 
   9   5   5      610.02      579.09     10.06 o 
  10   5   5     1250.21     1145.71     16.48 o 
  11   5   5     1666.33     1583.09     59.92 o 
  12   5   5       52.03       72.28      4.13 o 
  13   5   5      588.63      608.57     11.52 o 
  14   5   5      464.84      500.33      8.24 o 
  15   5   5      462.79      463.72      9.67 o 
 -15   6   5       27.73       26.82      2.57 o 
 -14   6   5       56.10       52.62      4.22 o 
 -13   6   5     1358.40     1442.39     67.80 o 
 -12   6   5      275.55      312.85     13.97 o 
 -11   6   5        0.34        0.89      0.74 o 
 -10   6   5        2.74        2.20      0.65 o 
  -9   6   5        2.85       15.83      5.83 o 
  -8   6   5     1075.08      996.55     11.41 o 
  -7   6   5      462.49      444.03      9.98 o 
  -6   6   5      229.78      258.15      4.27 o 
  -5   6   5       73.20       85.83      2.35 o 
  -4   6   5      675.57      692.78      6.51 o 
  -3   6   5      289.56      304.15      4.88 o 
  -2   6   5     1198.71     1117.32     13.27 o 
  -1   6   5      624.47      636.05      5.83 o 
   0   6   5      678.40      750.08     10.38 o 
   1   6   5     2476.30     2609.75     22.69 o 
   2   6   5       22.69       19.67      1.18 o 
   3   6   5      163.33      175.91      3.52 o 
   4   6   5       63.73       58.88      2.32 o 
   5   6   5      851.13      778.52     12.74 o 
   6   6   5      310.19      299.30      6.00 o 
   7   6   5      408.74      387.98      8.39 o 
   8   6   5       34.98       40.37      2.32 o 
   9   6   5     1648.93     1708.85     20.32 o 
  10   6   5      333.31      298.84      8.43 o 
  11   6   5      121.68       98.45      3.55 o 
  12   6   5      435.45      423.65      8.50 o 
  13   6   5      320.57      336.53      6.87 o 
  14   6   5       22.46       29.19      1.97 o 
 -14   7   5       44.90       47.49      3.46 o 
 -13   7   5      448.72      479.49     18.86 o 
 -12   7   5        3.05        3.40      0.82 o 
 -11   7   5        2.89        4.01      0.82 o 
 -10   7   5      889.41      855.38     11.44 o 
  -9   7   5      321.19      308.58      5.57 o 
  -8   7   5       54.14       62.47      2.59 o 
  -7   7   5        1.04        1.37      0.61 o 
  -6   7   5       12.83        9.71      1.00 o 
  -5   7   5       38.69       32.77      1.59 o 
  -4   7   5      157.09      148.68      2.98 o 
  -3   7   5      927.07      910.54     10.00 o 
  -2   7   5       25.38       32.04      1.51 o 
  -1   7   5      116.40      114.69      2.62 o 
   0   7   5       12.89       14.65      1.65 o 
   1   7   5       13.13       19.24      3.82 o 
   2   7   5       43.83       32.76      1.96 o 
   3   7   5       73.54       45.75      2.09 o 
   4   7   5       42.98       37.90      1.95 o 
   5   7   5      196.96      180.57      4.88 o 
   6   7   5      308.83      294.92      6.17 o 
   7   7   5       89.42       70.44      3.59 o 
   8   7   5        4.39        2.12      1.41 o 
   9   7   5      193.61      159.27      6.02 o 
  10   7   5      396.59      353.39      8.45 o 
  11   7   5        1.49        2.01      1.80 o 
  12   7   5      290.05      287.69      6.80 o 
  13   7   5       32.78       35.53      2.12 o 
 -13   8   5       17.23       18.90      2.17 o 
 -12   8   5       61.22       56.36      4.27 o 
 -11   8   5      200.35      182.95      4.60 o 
 -10   8   5       11.46       15.34      1.57 o 
  -9   8   5      122.82      113.43      4.19 o 
  -8   8   5      344.80      323.03      6.23 o 
  -7   8   5      286.14      281.54      6.60 o 
  -6   8   5       16.41       17.74      1.39 o 
  -5   8   5       76.29       81.20      2.64 o 
  -4   8   5      232.51      227.28      4.36 o 
  -3   8   5      103.99      115.55      5.12 o 
  -2   8   5        2.95        8.75      3.42 o 
  -1   8   5      623.04      565.07      8.57 o 
   0   8   5      559.01      496.95      7.69 o 
   1   8   5      236.98      172.62      5.64 o 
   2   8   5        3.89        2.90      0.93 o 
   3   8   5      442.64      439.54      8.94 o 
   4   8   5      913.56      829.78     13.30 o 
   5   8   5      838.34      678.05      9.31 o 
   6   8   5       33.07       19.78      1.62 o 
   7   8   5      127.13      153.57      6.04 o 
   8   8   5      200.83      206.19      6.76 o 
   9   8   5      465.09      449.54      9.39 o 
  10   8   5       12.69       15.84      1.70 o 
  11   8   5       65.92       72.76      3.11 o 
  12   8   5       20.49       20.25      2.18 o 
 -11   9   5      343.16      359.48      9.62 o 
 -10   9   5      262.53      266.12     14.21 o 
  -9   9   5      112.25      104.74      3.74 o 
  -8   9   5       20.85       21.45      1.80 o 
  -7   9   5       99.22       96.74      3.75 o 
  -6   9   5      561.64      534.55     14.45 o 
  -5   9   5      272.02      249.09      6.15 o 
  -4   9   5       45.33       43.83      2.69 o 
  -3   9   5       21.18       18.01      1.54 o 
  -2   9   5      358.95      331.46     10.40 o 
  -1   9   5       29.04       22.37      2.86 o 
   0   9   5       19.02       13.63      1.62 o 
   1   9   5       48.46       40.81      2.71 o 
   2   9   5      192.18      201.64      5.97 o 
   3   9   5       62.37       46.87      2.87 o 
   4   9   5       30.98       19.42      1.56 o 
   5   9   5       42.08       23.38      1.68 o 
   6   9   5      319.80      299.24      6.36 o 
   7   9   5      191.35      187.88      6.08 o 
   8   9   5       49.86       44.18      2.82 o 
   9   9   5       78.70       79.13      3.44 o 
  10   9   5       13.42       18.94      1.53 o 
  -8  10   5        0.79        6.65      8.07 o 
  -7  10   5        0.14        4.00      5.46 o 
  -6  10   5      120.94      112.51      3.49 o 
  -5  10   5       19.41       26.83      2.20 o 
  -4  10   5      169.38      166.60      5.84 o 
  -3  10   5      118.02      115.59      7.46 o 
  -2  10   5       60.17       41.15      4.59 o 
  -1  10   5       93.91       71.59      6.17 o 
   0  10   5      325.80      333.36     13.19 o 
   1  10   5        1.32        1.44      0.79 o 
   2  10   5      241.05      216.54      9.10 o 
   3  10   5       47.87       62.25      2.97 o 
   4  10   5       50.45       52.79      3.22 o 
   5  10   5       27.37       21.70      1.99 o 
   6  10   5        5.74        9.74      0.99 o 
   7  10   5      111.03      113.83      3.91 o 
   8  10   5        1.74        1.69      0.92 o 
  -4  11   5      516.36      618.84     13.01 o 
  -3  11   5       16.06       28.27      3.09 o 
  -2  11   5        2.02        5.30      1.56 o 
  -1  11   5      243.41      288.89     10.50 o 
   0  11   5      376.35      417.67     12.50 o 
   1  11   5      160.07      191.01      8.32 o 
   2  11   5        8.92       11.57      2.09 o 
   3  11   5       65.26       66.88      4.52 o 
   4  11   5      258.66      271.30      8.25 o 
 -17   0   6      112.23      128.81      5.61 o 
 -16   0   6      706.00      733.63     15.72 o 
 -15   0   6       55.22       44.68      4.47 o 
 -14   0   6      785.90      751.31     19.38 o 
 -13   0   6      724.07      763.26     20.47 o 
 -12   0   6      703.97      761.00     20.87 o 
 -11   0   6        0.94        2.86      0.99 o 
 -10   0   6     2307.88     2304.83     36.20 o 
  -9   0   6       22.51       23.02      2.73 o 
  -8   0   6      827.81      914.00     15.40 o 
  -7   0   6      450.01      522.14     12.94 o 
  -6   0   6       32.68       27.08      7.94 o 
  -5   0   6       66.94       78.01      4.38 o 
  -4   0   6     5477.96     5518.95     35.99 o 
  -3   0   6        2.39       12.27      1.69 o 
  -2   0   6     2359.95     2377.83     15.90 o 
  -1   0   6      817.04      788.90     11.69 o 
   0   0   6     1129.81     1279.97     15.24 o 
   1   0   6     4734.73     4926.53     32.13 o 
   2   0   6      547.17      515.39     14.99 o 
   3   0   6     3717.51     4109.10    117.26 o 
   4   0   6      247.89      350.01     10.27 o 
   5   0   6     1124.46     1129.56     19.07 o 
   6   0   6     1570.84     1488.01     23.51 o 
   7   0   6     2844.97     3185.56     44.06 o 
   8   0   6     2993.81     3002.19     38.11 o 
   9   0   6       17.52       21.06      3.97 o 
  10   0   6     7026.72     6852.29     62.69 o 
  11   0   6      273.55      304.07      8.72 o 
  12   0   6      877.84      779.84     13.67 o 
  13   0   6      842.77      817.03     10.79 o 
  14   0   6     2054.71     2175.84     17.42 o 
  15   0   6      278.23      274.66      6.46 o 
  16   0   6       98.25      125.00      5.93 o 
 -17   1   6      287.18      313.03      8.73 o 
 -16   1   6     1100.05     1153.21     13.68 o 
 -15   1   6      637.04      636.18     11.44 o 
 -14   1   6        1.02        0.95      0.80 o 
 -13   1   6      951.45      997.38     18.61 o 
 -12   1   6       13.24       16.11      2.25 o 
 -11   1   6      699.24      700.73     11.06 o 
 -10   1   6      354.28      368.00      7.18 o 
  -9   1   6      261.61      226.90      5.41 o 
  -8   1   6     2119.06     2150.69     32.63 o 
  -7   1   6      223.56      200.61      8.34 o 
  -6   1   6      148.34      173.87      4.84 o 
  -5   1   6      218.21      333.66      5.73 o 
  -4   1   6     3618.99     3571.83     20.49 o 
  -3   1   6     3287.26     3231.13     48.24 o 
  -2   1   6        3.36        4.57      0.64 o 
  -1   1   6      256.80      260.57      5.04 o 
   0   1   6     2257.79     2344.14     39.06 o 
   1   1   6      522.74      516.06      6.83 o 
   2   1   6        9.25        9.84      1.23 o 
   3   1   6      892.34     1029.40     14.54 o 
   4   1   6      265.89      305.36      6.81 o 
   5   1   6       32.19       27.34      2.16 o 
   6   1   6      375.60      405.63      6.16 o 
   7   1   6      300.13      281.69      4.97 o 
   8   1   6      447.72      490.25      8.42 o 
   9   1   6       71.41       77.28      3.60 o 
  10   1   6     1505.52     1547.59     14.85 o 
  11   1   6      252.25      226.81      6.41 o 
  12   1   6       43.81       45.85      2.10 o 
  13   1   6      330.12      320.85      6.02 o 
  14   1   6       74.23       80.28      2.42 o 
  15   1   6       67.15       93.13      2.72 o 
  16   1   6       83.86       94.77      2.75 o 
 -17   2   6      153.28      135.88      5.55 o 
 -16   2   6      469.43      426.13     19.83 o 
 -15   2   6       38.92       37.61      2.72 o 
 -14   2   6       97.05       94.68      4.68 o 
 -13   2   6      251.23      234.05     10.52 o 
 -12   2   6       85.61       84.64      4.81 o 
 -11   2   6      433.24      418.82     10.67 o 
 -10   2   6      609.53      610.67     10.79 o 
  -9   2   6       18.10       13.59      1.32 o 
  -8   2   6       28.62       36.34      1.86 o 
  -7   2   6      405.82      410.23      6.74 o 
  -6   2   6     2876.31     3061.12     38.74 o 
  -5   2   6      219.18      163.13      3.72 o 
  -4   2   6       18.89       21.13      1.34 o 
  -3   2   6       24.49       21.10      1.25 o 
  -2   2   6      608.44      558.01      7.22 o 
  -1   2   6       26.11       15.43      1.24 o 
   0   2   6      669.85      644.50      7.90 o 
   1   2   6       41.71       64.25      2.96 o 
   2   2   6      632.76      608.75      9.23 o 
   3   2   6       97.28      107.27      4.04 o 
   4   2   6       41.87       40.94      2.60 o 
   5   2   6      616.72      543.14      9.65 o 
   6   2   6        1.26        2.52      0.56 o 
   7   2   6      152.00      164.86      3.44 o 
   8   2   6      597.89      603.97      9.32 o 
   9   2   6     1507.16     1369.59     19.28 o 
  10   2   6      146.71      138.72      6.19 o 
  11   2   6       25.77       27.00      1.90 o 
  12   2   6        4.87        3.52      0.80 o 
  13   2   6        5.06        5.98      0.95 o 
  14   2   6        0.19        3.71      1.39 o 
  15   2   6       18.04       22.47      1.31 o 
  16   2   6      117.44      145.76      4.02 o 
 -16   3   6       67.36       84.20      4.96 o 
 -15   3   6       10.68        5.26      1.61 o 
 -14   3   6      222.30      231.41     10.41 o 
 -13   3   6      203.10      208.31     14.51 o 
 -12   3   6      241.29      258.30     14.82 o 
 -11   3   6       29.04       38.00      2.62 o 
 -10   3   6        0.32        4.04      1.22 o 
  -9   3   6        8.23       12.15      1.32 o 
  -8   3   6       30.48       40.17      2.26 o 
  -7   3   6       76.68       78.27      3.02 o 
  -6   3   6        0.02        3.08      1.21 o 
  -5   3   6       93.63      114.27      4.17 o 
  -4   3   6      366.10      397.82      8.04 o 
  -3   3   6      101.18      120.96      3.56 o 
  -2   3   6       70.00       58.81      2.52 o 
  -1   3   6      604.45      579.39      7.97 o 
   0   3   6     1142.66     1199.96     13.33 o 
   1   3   6       32.37       21.46      1.68 o 
   2   3   6      494.99      429.48      8.55 o 
   3   3   6     5054.47     4834.74     32.74 o 
   4   3   6      778.85      773.95     10.73 o 
   5   3   6      959.49     1040.50     10.45 o 
   6   3   6      266.56      271.35      4.51 o 
   7   3   6     3337.41     3179.02     17.11 o 
   8   3   6     2508.74     2410.81     26.70 o 
   9   3   6     1910.61     1937.90     26.19 o 
  10   3   6       40.23       27.72      1.91 o 
  11   3   6        8.37       10.79      1.25 o 
  12   3   6     2452.19     2374.68     22.77 o 
  13   3   6     1877.25     1935.83     26.71 o 
  14   3   6      216.37      208.91      4.15 o 
  15   3   6        0.74        1.69      0.51 o 
 -16   4   6       15.93       16.60      1.45 o 
 -15   4   6       17.28       18.16      2.43 o 
 -14   4   6       10.66       12.86      1.62 o 
 -13   4   6      209.00      198.92      6.80 o 
 -12   4   6        0.08        2.38      1.97 o 
 -11   4   6      366.83      342.72      9.82 o 
 -10   4   6      663.88      579.97     12.86 o 
  -9   4   6        7.07        5.32      1.26 o 
  -8   4   6       55.15       34.00      1.85 o 
  -7   4   6      162.65      158.50      4.23 o 
  -6   4   6     1079.66     1086.19     10.65 o 
  -5   4   6      444.36      426.80      8.02 o 
  -4   4   6        3.53        3.38      0.54 o 
  -3   4   6        0.68        2.28      0.45 o 
  -2   4   6       24.90       27.93      1.39 o 
  -1   4   6     1241.82     1212.53     14.70 o 
   0   4   6      154.88      181.50      3.67 o 
   1   4   6     2512.84     2812.15     17.31 o 
   2   4   6     1825.05     1935.67     33.42 o 
   3   4   6       66.68       45.44      1.89 o 
   4   4   6       17.62       21.19      1.69 o 
   5   4   6       48.86       38.56      2.30 o 
   6   4   6      142.08      124.83      3.67 o 
   7   4   6        7.88        3.73      0.75 o 
   8   4   6     2313.25     2240.58     31.20 o 
   9   4   6     4480.48     4789.58     33.38 o 
  10   4   6      103.54       90.93      3.87 o 
  11   4   6      190.32      190.41      5.43 o 
  12   4   6       65.40       62.77      3.01 o 
  13   4   6      134.68      145.29      4.19 o 
  14   4   6      117.28      139.95      3.68 o 
  15   4   6      312.65      353.80      8.72 o 
 -15   5   6      559.79      559.90     48.64 o 
 -14   5   6       11.24       12.48      1.24 o 
 -13   5   6      207.77      199.13      5.31 o 
 -12   5   6      325.96      322.49      8.81 o 
 -11   5   6      297.89      281.93      8.67 o 
 -10   5   6      272.45      247.02      8.27 o 
  -9   5   6      263.61      216.21      8.38 o 
  -8   5   6     1061.15     1097.23     11.51 o 
  -7   5   6      618.29      571.32      8.68 o 
  -6   5   6       78.53       78.55      2.78 o 
  -5   5   6      349.30      348.79      4.98 o 
  -4   5   6     2680.73     2655.49     20.50 o 
  -3   5   6     2978.12     2926.40     16.06 o 
  -2   5   6       56.44       58.33      2.12 o 
  -1   5   6      185.16      184.15      3.49 o 
   0   5   6     2334.35     2299.87     29.24 o 
   1   5   6     2305.62     2331.44     12.97 o 
   2   5   6     1618.76     1642.35     20.01 o 
   3   5   6      110.26      120.93      2.92 o 
   4   5   6      187.05      172.56      3.89 o 
   5   5   6      230.19      212.09      4.96 o 
   6   5   6      505.15      461.90      7.41 o 
   7   5   6      115.98      102.66      3.72 o 
   8   5   6        0.62        3.05      0.93 o 
   9   5   6       16.90       20.92      2.35 o 
  10   5   6       37.94       37.87      2.88 o 
  11   5   6       20.72       18.25      2.10 o 
  12   5   6       24.85       29.72      2.39 o 
  13   5   6        3.13        7.00      1.15 o 
  14   5   6        1.31        4.84      0.85 o 
 -14   6   6        1.37        1.41      0.86 o 
 -13   6   6      699.39      733.59     11.48 o 
 -12   6   6      411.05      441.07     11.92 o 
 -11   6   6        1.13        2.24      1.42 o 
 -10   6   6      103.55      102.33      6.40 o 
  -9   6   6       72.35       55.27      4.06 o 
  -8   6   6       15.54       15.83      1.51 o 
  -7   6   6       92.46      108.11      3.81 o 
  -6   6   6       83.47       98.36      2.91 o 
  -5   6   6      143.19      154.78      3.46 o 
  -4   6   6     1415.28     1298.13     17.25 o 
  -3   6   6       67.27       81.23      2.65 o 
  -2   6   6        1.45        0.66      0.55 o 
  -1   6   6       18.72       23.65      1.33 o 
   0   6   6     1092.85     1096.46     21.16 o 
   1   6   6      134.25      114.20      3.13 o 
   2   6   6        6.56       11.12      0.95 o 
   3   6   6       53.25       55.89      2.08 o 
   4   6   6       31.75       45.95      2.10 o 
   5   6   6      135.74      146.18      3.73 o 
   6   6   6       88.40      105.89      4.42 o 
   7   6   6       75.20       57.98      2.78 o 
   8   6   6      466.16      442.26      8.86 o 
   9   6   6      131.84      129.12      4.41 o 
  10   6   6      252.36      278.71      6.14 o 
  11   6   6       77.16       92.44      3.46 o 
  12   6   6      197.45      187.43      5.32 o 
  13   6   6      266.94      262.31      5.54 o 
 -13   7   6      914.78      927.16     15.98 o 
 -12   7   6      184.65      210.07      6.31 o 
 -11   7   6      525.76      579.78      9.97 o 
 -10   7   6        0.00        0.95      0.76 o 
  -9   7   6      391.36      344.98      9.54 o 
  -8   7   6     1473.69     1463.94     40.61 o 
  -7   7   6     1749.10     1690.63     47.09 o 
  -6   7   6      200.08      199.53      4.59 o 
  -5   7   6        1.09        3.11      0.76 o 
  -4   7   6     3144.87     2740.56     18.85 o 
  -3   7   6     3190.39     2761.09     20.97 o 
  -2   7   6      679.66      556.93      7.44 o 
  -1   7   6      349.21      340.17      5.28 o 
   0   7   6     2193.56     2015.68     19.13 o 
   1   7   6     3652.28     3270.80     33.42 o 
   2   7   6      715.92      573.97      8.44 o 
   3   7   6      546.90      498.15      9.46 o 
   4   7   6      459.48      471.28      7.91 o 
   5   7   6      915.98      895.54     11.09 o 
   6   7   6     1261.26     1221.66     14.84 o 
   7   7   6       14.39       13.24      1.65 o 
   8   7   6       33.62       33.18      2.84 o 
   9   7   6       13.79       14.48      1.84 o 
  10   7   6      525.75      570.42     13.81 o 
  11   7   6      323.52      296.01      6.52 o 
  12   7   6        1.79        5.91      1.39 o 
 -12   8   6        4.65        6.93      1.54 o 
 -11   8   6       56.27       59.30      4.53 o 
 -10   8   6       59.33       66.81      8.16 o 
  -9   8   6      219.93      231.91      8.69 o 
  -8   8   6       25.66       24.79      1.74 o 
  -7   8   6      202.19      189.34      4.83 o 
  -6   8   6      110.48      110.83      3.30 o 
  -5   8   6        3.55        3.26      0.85 o 
  -4   8   6      103.06       94.37      3.49 o 
  -3   8   6       17.62       18.79      2.51 o 
  -2   8   6      683.62      658.81      9.01 o 
  -1   8   6      238.67      217.27      6.39 o 
   0   8   6       30.64       37.33      2.33 o 
   1   8   6      523.49      538.28     14.06 o 
   2   8   6       98.66       67.74      3.55 o 
   3   8   6       35.61       47.23      2.95 o 
   4   8   6       18.48       21.58      1.72 o 
   5   8   6      945.35      841.38     10.12 o 
   6   8   6       35.22       44.31      2.30 o 
   7   8   6      184.46      188.96      6.44 o 
   8   8   6       71.01       70.15      3.73 o 
   9   8   6       46.68       49.45      2.97 o 
  10   8   6      525.58      508.88     25.31 o 
  11   8   6       18.96       11.44      1.73 o 
 -10   9   6        4.28        3.53      1.22 o 
  -9   9   6        1.10        0.50      0.86 o 
  -8   9   6       42.19       45.83      6.53 o 
  -7   9   6      152.12      158.76      4.94 o 
  -6   9   6       25.20       21.18      1.70 o 
  -5   9   6       32.74       22.77      1.86 o 
  -4   9   6      149.32      177.80      4.48 o 
  -3   9   6      212.56      189.10      5.40 o 
  -2   9   6       16.30       17.51      1.72 o 
  -1   9   6       33.15       19.82      1.82 o 
   0   9   6       23.31       39.25      2.61 o 
   1   9   6       35.18       16.14      1.75 o 
   2   9   6      390.25      343.09      7.53 o 
   3   9   6      583.22      530.89      9.21 o 
   4   9   6       91.59      112.60      4.15 o 
   5   9   6        0.14        1.11      0.49 o 
   6   9   6        0.43        1.44      0.59 o 
   7   9   6      944.18      921.16     13.75 o 
   8   9   6      248.33      263.38      6.21 o 
   9   9   6      133.54      143.38      4.15 o 
  -7  10   6      121.75      158.09      6.30 o 
  -6  10   6      823.18      923.72     11.22 o 
  -5  10   6      705.75      794.03     11.14 o 
  -4  10   6      171.34      174.98      5.41 o 
  -3  10   6       12.93        8.22      2.07 o 
  -2  10   6      937.23     1017.28     21.61 o 
  -1  10   6     1089.14     1216.18     23.85 o 
   0  10   6      157.73      186.54     11.17 o 
   1  10   6       55.78       75.51      3.17 o 
   2  10   6      115.42      126.29      4.07 o 
   3  10   6      584.33      623.06     12.14 o 
   4  10   6      462.28      470.46     12.18 o 
   5  10   6       35.56       43.62      2.65 o 
   6  10   6        2.53        0.98      0.77 o 
   7  10   6       30.93       27.48      2.59 o 
  -2  11   6      195.86      217.00      8.24 o 
  -1  11   6       12.87       18.34      2.55 o 
   0  11   6       17.92       25.25      2.88 o 
   1  11   6      103.96      120.59      6.04 o 
   2  11   6       28.96       34.38      3.14 o 
 -16   1   7        0.77        2.22      0.71 o 
 -15   1   7       69.34       70.89      3.63 o 
 -14   1   7       63.07       71.18      4.03 o 
 -13   1   7       32.37       32.53      2.99 o 
 -12   1   7      203.37      204.94      7.59 o 
 -11   1   7      193.37      196.71      7.49 o 
 -10   1   7      109.93       91.67      4.02 o 
  -9   1   7      389.59      413.50      8.23 o 
  -8   1   7        0.80        4.46      0.94 o 
  -7   1   7      224.20      251.75      5.39 o 
  -6   1   7     3190.03     3554.06     25.68 o 
  -5   1   7     1382.93     1442.12     16.84 o 
  -4   1   7      697.79      692.21     11.56 o 
  -3   1   7      146.88      150.54      3.38 o 
  -2   1   7     1703.55     1947.35     13.15 o 
  -1   1   7     3757.65     3620.67     18.07 o 
   0   1   7     3107.17     3256.78     27.92 o 
   1   1   7      559.15      543.55      7.98 o 
   2   1   7       37.79       81.92      3.66 o 
   3   1   7      157.96      147.17      4.12 o 
   4   1   7      973.57     1015.36     17.58 o 
   5   1   7      203.65      183.01      4.29 o 
   6   1   7      406.16      359.72      6.19 o 
   7   1   7       25.16       39.26      2.31 o 
   8   1   7      116.93      118.38      8.19 o 
   9   1   7       73.11       68.32      3.91 o 
  10   1   7      411.84      444.48      9.05 o 
  11   1   7        0.84        2.81      0.69 o 
  12   1   7      173.85      168.05      3.88 o 
  13   1   7       13.66       12.90      1.05 o 
  14   1   7        0.39        2.81      1.06 o 
  15   1   7      128.28      162.70      3.79 o 
 -16   2   7        6.06        6.95      1.55 o 
 -15   2   7      415.99      464.80      8.67 o 
 -14   2   7       34.02       42.46      4.31 o 
 -13   2   7     1181.39     1283.31     47.52 o 
 -12   2   7       88.28       90.77      4.94 o 
 -11   2   7       17.44       17.92      2.29 o 
 -10   2   7        2.76        2.44      0.96 o 
  -9   2   7      849.52      877.34     10.06 o 
  -8   2   7      384.65      395.64      6.24 o 
  -7   2   7     1705.02     1754.21     13.56 o 
  -6   2   7      199.22      208.42      4.19 o 
  -5   2   7       62.25       68.46      2.15 o 
  -4   2   7      400.02      447.07     11.40 o 
  -3   2   7     2924.03     2786.66     47.53 o 
  -2   2   7       31.12       35.62      2.14 o 
  -1   2   7        0.46        1.36      0.52 o 
   0   2   7     3672.24     3879.79     24.04 o 
   1   2   7      264.89      206.43      5.07 o 
   2   2   7     2018.01     1992.66     20.80 o 
   3   2   7        4.07        2.87      0.73 o 
   4   2   7      186.86      216.45      4.28 o 
   5   2   7     1728.85     1771.43     13.86 o 
   6   2   7      435.91      375.05      6.11 o 
   7   2   7       85.80       84.45      2.57 o 
   8   2   7     3048.85     3105.18     74.84 o 
   9   2   7     1357.77     1387.54     19.73 o 
  10   2   7      463.59      479.99     11.55 o 
  11   2   7      527.72      493.06      7.79 o 
  12   2   7      811.00      765.38      9.27 o 
  13   2   7      614.95      601.68      7.67 o 
  14   2   7      183.66      188.88      3.82 o 
  15   2   7      120.87      167.79      4.02 o 
 -16   3   7      148.05      155.38      7.23 o 
 -15   3   7      195.66      206.84      8.32 o 
 -14   3   7      212.37      220.53      9.69 o 
 -13   3   7       15.02       14.52      2.92 o 
 -12   3   7       30.66       32.31      3.74 o 
 -11   3   7      251.33      249.15      8.10 o 
 -10   3   7      454.70      445.36     15.44 o 
  -9   3   7      367.29      393.88     11.52 o 
  -8   3   7       98.87      109.85      3.57 o 
  -7   3   7       35.85       40.28      2.47 o 
  -6   3   7     1146.61     1227.98     11.33 o 
  -5   3   7      300.83      306.78      5.47 o 
  -4   3   7      447.70      498.53      9.73 o 
  -3   3   7      142.41      130.91      3.03 o 
  -2   3   7        2.22        9.35      0.89 o 
  -1   3   7      637.84      714.90      9.25 o 
   0   3   7      847.24      881.95     11.31 o 
   1   3   7        8.92       13.24      0.96 o 
   2   3   7        0.92       10.29      0.86 o 
   3   3   7      248.40      225.12      5.72 o 
   4   3   7      137.05      146.74      3.52 o 
   5   3   7      282.69      321.01      6.66 o 
   6   3   7      195.47      210.72      4.27 o 
   7   3   7        0.34        2.50      0.58 o 
   8   3   7      129.01      137.98      3.76 o 
   9   3   7       14.05       16.50      2.21 o 
  10   3   7     1336.75     1341.09     28.81 o 
  11   3   7      149.51      153.34      4.23 o 
  12   3   7       13.06       18.01      1.42 o 
  13   3   7       24.39       17.94      1.31 o 
  14   3   7       92.53       81.94      2.36 o 
  15   3   7      368.84      362.25      8.43 o 
 -15   4   7      168.78      173.59      5.52 o 
 -14   4   7       34.08       39.49      2.76 o 
 -13   4   7      304.89      337.29     15.18 o 
 -12   4   7       39.55       47.30      3.69 o 
 -11   4   7      170.09      198.63     12.41 o 
 -10   4   7        0.78        0.14      0.73 o 
  -9   4   7      174.32      164.01      9.12 o 
  -8   4   7       46.23       50.48      2.47 o 
  -7   4   7      809.46      827.06     10.52 o 
  -6   4   7       80.23       81.32      2.74 o 
  -5   4   7      196.88      195.85      3.92 o 
  -4   4   7       60.01       70.43      2.69 o 
  -3   4   7      612.99      615.66      6.72 o 
  -2   4   7       41.50       43.73      1.82 o 
  -1   4   7       11.33       11.64      0.87 o 
   0   4   7      350.45      380.79      4.75 o 
   1   4   7        3.25        4.00      0.58 o 
   2   4   7       63.28       75.97      2.27 o 
   3   4   7       10.40       21.61      1.38 o 
   4   4   7      412.56      373.27      6.08 o 
   5   4   7      603.63      561.56      7.84 o 
   6   4   7       13.44       23.35      1.66 o 
   7   4   7      406.81      375.75      7.57 o 
   8   4   7       11.82       18.13      1.78 o 
   9   4   7     1309.94     1329.23     14.31 o 
  10   4   7      240.40      182.40      6.52 o 
  11   4   7       25.56       13.10      1.45 o 
  12   4   7        2.50        8.58      1.12 o 
  13   4   7        0.34        0.96      0.61 o 
  14   4   7        1.77        1.88      0.56 o 
 -14   5   7       38.02       38.60      1.87 o 
 -13   5   7       13.72       12.13      1.25 o 
 -12   5   7       15.34        7.68      1.19 o 
 -11   5   7      108.57      103.87      4.28 o 
 -10   5   7      237.87      193.47      5.84 o 
  -9   5   7        3.90        2.11      0.67 o 
  -8   5   7      106.23       81.18      3.18 o 
  -7   5   7       73.57       66.61      2.69 o 
  -6   5   7      805.23      737.29     15.06 o 
  -5   5   7       76.99       59.15      2.09 o 
  -4   5   7       89.31       88.53      2.81 o 
  -3   5   7       57.55       46.96      2.02 o 
  -2   5   7      694.86      657.33      7.40 o 
  -1   5   7       64.50       42.88      1.96 o 
   0   5   7      992.57      870.77     12.94 o 
   1   5   7     1409.49     1383.44     17.81 o 
   2   5   7      110.84       85.04      2.39 o 
   3   5   7        9.80       16.95      1.34 o 
   4   5   7     1245.97     1262.43     24.51 o 
   5   5   7     1138.41     1171.39     12.63 o 
   6   5   7     2528.24     2376.11     29.59 o 
   7   5   7       69.04       49.30      3.04 o 
   8   5   7      162.68      173.05      5.52 o 
   9   5   7      427.16      471.08      8.43 o 
  10   5   7     1293.61     1337.87     16.87 o 
  11   5   7        6.91       12.20      1.65 o 
  12   5   7       40.06       48.12      2.81 o 
  13   5   7       35.53       38.49      2.23 o 
 -13   6   7       52.07       49.88      2.79 o 
 -12   6   7      349.39      366.27      8.34 o 
 -11   6   7       67.01       53.29      3.53 o 
 -10   6   7       42.00       37.22      3.14 o 
  -9   6   7      908.77      823.94     14.91 o 
  -8   6   7      563.31      619.92     25.57 o 
  -7   6   7      364.57      363.57     11.07 o 
  -6   6   7      133.80      138.51      4.31 o 
  -5   6   7        0.25        0.83      0.77 o 
  -4   6   7     1021.84      951.72     11.11 o 
  -3   6   7      959.76      956.92     22.90 o 
  -2   6   7       23.37       32.89      1.76 o 
  -1   6   7      411.37      381.83      6.40 o 
   0   6   7        9.59        8.60      1.08 o 
   1   6   7      200.94      213.60      4.44 o 
   2   6   7     1741.00     1542.02     15.07 o 
   3   6   7      207.42      185.91      4.60 o 
   4   6   7      184.27      161.52      4.61 o 
   5   6   7      143.47      131.93      4.13 o 
   6   6   7      234.43      175.39      5.67 o 
   7   6   7       69.81       45.59      2.45 o 
   8   6   7     1559.29     1401.11     15.35 o 
   9   6   7      524.38      552.64     13.54 o 
  10   6   7        0.26        2.05      0.88 o 
  11   6   7       78.41       86.75      3.70 o 
  12   6   7       75.61       75.05      3.05 o 
  13   6   7       67.49       73.67      3.87 o 
 -12   7   7       22.18       24.85      1.93 o 
 -11   7   7        3.53        3.72      0.94 o 
 -10   7   7       34.97       33.44      2.75 o 
  -9   7   7       47.20       42.16      3.25 o 
  -8   7   7       35.88       27.60      2.16 o 
  -7   7   7       41.10       46.48      2.87 o 
  -6   7   7        1.82        2.53      0.82 o 
  -5   7   7       41.56       35.65      2.59 o 
  -4   7   7       65.19       55.34      3.19 o 
  -3   7   7      897.40      797.11     10.16 o 
  -2   7   7        8.18        7.29      1.12 o 
  -1   7   7      215.19      174.92      4.78 o 
   0   7   7      180.26      140.21      4.29 o 
   1   7   7      324.70      257.17      5.76 o 
   2   7   7      291.31      233.61      5.48 o 
   3   7   7       40.87       31.50      2.07 o 
   4   7   7       12.76        5.43      0.94 o 
   5   7   7       11.53        4.41      0.86 o 
   6   7   7        5.31       14.07      1.64 o 
   7   7   7      300.90      248.07      6.38 o 
   8   7   7       45.02       36.30      2.81 o 
   9   7   7        5.64        3.71      1.03 o 
  10   7   7      191.07      196.43      5.45 o 
  11   7   7       82.86       84.58      4.80 o 
 -11   8   7       30.79       31.62      3.06 o 
 -10   8   7       32.74       34.74      2.40 o 
  -9   8   7        6.14        6.07      1.22 o 
  -8   8   7        6.68        3.79      1.08 o 
  -7   8   7       39.39       37.52      2.38 o 
  -6   8   7       60.03       52.18      2.91 o 
  -5   8   7       30.20       29.56      2.26 o 
  -4   8   7      227.25      195.19      5.71 o 
  -3   8   7       74.67       57.81      3.15 o 
  -2   8   7       31.36       60.17      5.40 o 
  -1   8   7       17.95       32.84      2.71 o 
   0   8   7       11.59       17.69      1.55 o 
   1   8   7        9.52        8.81      1.13 o 
   2   8   7       77.68       94.54      4.40 o 
   3   8   7      178.65      180.14      5.53 o 
   4   8   7      110.54      132.95      3.95 o 
   5   8   7       60.65       48.67      2.35 o 
   6   8   7       65.17       59.85      3.00 o 
   7   8   7      380.08      369.56     13.79 o 
   8   8   7      712.80      677.10     34.74 o 
   9   8   7        8.94        8.41      1.23 o 
  10   8   7        0.06        0.47      0.77 o 
  -9   9   7        0.87        1.78      0.97 o 
  -8   9   7       10.35        9.51      1.95 o 
  -7   9   7        0.25        0.50      0.50 o 
  -6   9   7       85.30       81.55      3.21 o 
  -5   9   7       56.40       51.05      2.65 o 
  -4   9   7      143.66      113.34      4.02 o 
  -3   9   7       69.86       50.06      2.73 o 
  -2   9   7       75.22       61.72      3.02 o 
  -1   9   7       68.38       65.15      3.11 o 
   0   9   7      432.82      393.92      9.80 o 
   1   9   7       30.46       20.64      1.85 o 
   2   9   7       19.90       34.21      2.32 o 
   3   9   7        9.35        6.49      1.09 o 
   4   9   7      156.88      164.96      4.72 o 
   5   9   7       88.72       91.17      3.33 o 
   6   9   7       12.61       16.16      1.65 o 
   7   9   7      193.48      187.77      5.06 o 
   8   9   7        7.47        6.95      1.41 o 
  -5  10   7       16.17       27.27      1.96 o 
  -4  10   7        0.19       -0.40      0.90 o 
  -3  10   7       57.73       63.12      5.04 o 
  -2  10   7        1.91        4.99      1.65 o 
  -1  10   7      194.58      229.98      6.55 o 
   0  10   7       32.95       31.61      2.98 o 
   1  10   7      111.58      137.29      3.90 o 
   2  10   7      210.72      223.13      4.95 o 
   3  10   7        0.53        1.14      0.50 o 
   4  10   7      102.54      118.02      3.93 o 
   5  10   7       98.50       96.02      4.94 o 
 -16   0   8       62.42       70.39      3.92 o 
 -15   0   8      481.49      565.56     13.31 o 
 -14   0   8       36.88       26.98      3.38 o 
 -13   0   8        0.86        1.86      1.30 o 
 -12   0   8       31.35       34.39      4.36 o 
 -11   0   8      636.20      551.91     17.58 o 
 -10   0   8       40.04       30.43      4.31 o 
  -9   0   8     1274.64     1145.45     43.80 o 
  -8   0   8      412.86      388.10     11.21 o 
  -7   0   8      224.57      275.23      7.64 o 
  -6   0   8      278.71      299.28      7.68 o 
  -5   0   8     1160.62     1185.08     14.75 o 
  -4   0   8     3714.25     3739.52     23.85 o 
  -3   0   8      382.37      373.00      7.09 o 
  -2   0   8      221.24      265.59      6.74 o 
  -1   0   8       32.99       30.95      1.86 o 
   0   0   8      230.29      210.63      6.76 o 
   1   0   8       69.80       76.06      3.72 o 
   2   0   8      349.12      384.16      9.04 o 
   3   0   8       48.99       38.32      2.78 o 
   4   0   8     1625.16     1543.78     18.06 o 
   5   0   8     2080.31     2106.72     23.59 o 
   6   0   8      265.24      263.15      7.92 o 
   7   0   8      114.50      123.38      5.54 o 
   8   0   8      102.75       77.83      6.79 o 
   9   0   8     1482.09     1360.22     28.54 o 
  10   0   8       46.72       37.53      4.80 o 
  11   0   8      396.47      385.97      9.53 o 
  12   0   8       27.16       37.84      2.85 o 
  13   0   8        3.28        7.63      0.97 o 
  14   0   8      409.85      463.76      7.71 o 
 -16   1   8        4.82       10.16      1.62 o 
 -15   1   8      140.08      151.34      4.77 o 
 -14   1   8        0.19        1.32      0.78 o 
 -13   1   8       33.22       29.15      2.66 o 
 -12   1   8     1229.82     1139.61     19.22 o 
 -11   1   8      263.40      254.72      8.39 o 
 -10   1   8       38.48       26.50      2.79 o 
  -9   1   8      231.79      209.38      7.55 o 
  -8   1   8      736.68      760.18     12.56 o 
  -7   1   8      462.48      491.15      7.86 o 
  -6   1   8     2241.49     2295.99     36.25 o 
  -5   1   8      563.05      648.61     11.57 o 
  -4   1   8      111.44      108.73      2.61 o 
  -3   1   8      471.28      464.79      7.87 o 
  -2   1   8      828.02      903.91     15.72 o 
  -1   1   8      704.05      679.75     11.34 o 
   0   1   8        1.87        2.52      0.44 o 
   1   1   8     1895.03     1797.79     13.10 o 
   2   1   8     1059.24     1136.18      9.66 o 
   3   1   8      273.63      293.95      5.06 o 
   4   1   8      279.07      280.32      5.48 o 
   5   1   8     1700.37     1670.87     13.78 o 
   6   1   8     1150.59     1165.02     14.49 o 
   7   1   8      675.84      725.68     15.79 o 
   8   1   8      263.32      254.79      8.54 o 
   9   1   8     2608.72     2506.69     27.26 o 
  10   1   8      235.34      248.17      8.17 o 
  11   1   8      102.44      106.00      3.49 o 
  12   1   8       15.13       16.84      1.23 o 
  13   1   8       96.87      100.38      2.99 o 
  14   1   8      355.07      384.54      7.02 o 
 -15   2   8        9.37       12.51      2.12 o 
 -14   2   8      243.48      256.02      6.65 o 
 -13   2   8      176.25      179.96      7.70 o 
 -12   2   8        0.47        1.12      0.76 o 
 -11   2   8       41.20       46.04      3.55 o 
 -10   2   8      347.85      329.50     10.72 o 
  -9   2   8      353.25      294.15      8.82 o 
  -8   2   8      594.45      609.05      9.04 o 
  -7   2   8       12.96       18.80      1.47 o 
  -6   2   8      182.26      142.92      3.87 o 
  -5   2   8       21.78       16.93      1.22 o 
  -4   2   8     1260.96     1261.31      9.27 o 
  -3   2   8        7.12       11.76      0.80 o 
  -2   2   8      891.23      815.35      8.11 o 
  -1   2   8      397.49      384.91      6.95 o 
   0   2   8      256.65      248.56      3.71 o 
   1   2   8        1.50        1.51      0.42 o 
   2   2   8       99.38       88.19      2.51 o 
   3   2   8      375.75      331.19      5.22 o 
   4   2   8      811.85      754.98      8.17 o 
   5   2   8      486.24      507.04      8.22 o 
   6   2   8        3.40        3.92      0.79 o 
   7   2   8        7.43        5.34      0.78 o 
   8   2   8       78.86       64.86      4.30 o 
   9   2   8     1320.50     1243.07     30.49 o 
  10   2   8      501.28      446.55     10.99 o 
  11   2   8        0.49        1.30      0.58 o 
  12   2   8      116.69      139.54      3.74 o 
  13   2   8        8.14        6.31      0.82 o 
  14   2   8       58.80       50.99      2.09 o 
 -15   3   8      297.35      331.45     11.91 o 
 -14   3   8       24.04       25.51      3.13 o 
 -13   3   8      166.97      178.46      8.84 o 
 -12   3   8       29.64       27.96      3.93 o 
 -11   3   8      949.36      936.41     35.69 o 
 -10   3   8       50.12       75.96      3.50 o 
  -9   3   8      203.39      205.49      8.58 o 
  -8   3   8       83.14       79.83      3.55 o 
  -7   3   8      144.73      133.82      4.18 o 
  -6   3   8       32.95       32.50      1.72 o 
  -5   3   8        3.39        6.76      0.96 o 
  -4   3   8      172.78      177.89      3.47 o 
  -3   3   8      478.97      464.27      7.50 o 
  -2   3   8       64.69       67.16      1.99 o 
  -1   3   8      546.41      494.13      5.38 o 
   0   3   8     1344.65     1234.38     13.96 o 
   1   3   8      526.71      490.74      6.42 o 
   2   3   8        3.18        3.69      1.05 o 
   3   3   8      648.54      629.88      6.70 o 
   4   3   8     1528.61     1465.84     12.94 o 
   5   3   8     1878.95     1790.43     21.59 o 
   6   3   8      197.45      159.38      3.85 o 
   7   3   8        7.02       16.24      1.72 o 
   8   3   8     1448.27     1529.70     13.92 o 
   9   3   8      898.46      965.24     21.42 o 
  10   3   8       42.36       45.13      2.34 o 
  11   3   8       76.71       93.04      3.14 o 
  12   3   8      603.78      654.08     16.12 o 
  13   3   8      236.25      285.45      4.51 o 
  14   3   8      112.36      149.12      7.54 o 
 -15   4   8       86.16      101.64      5.01 o 
 -14   4   8        1.02        1.34      0.66 o 
 -13   4   8      112.68      120.15      5.94 o 
 -12   4   8        1.88        0.54      0.94 o 
 -11   4   8        6.52       11.58      1.45 o 
 -10   4   8       33.82       29.59      2.34 o 
  -9   4   8      304.73      281.75      9.51 o 
  -8   4   8      448.46      427.25     11.12 o 
  -7   4   8        4.60        9.70      1.72 o 
  -6   4   8      361.92      324.01      7.24 o 
  -5   4   8      227.55      212.87      4.94 o 
  -4   4   8      488.44      454.97      7.36 o 
  -3   4   8       30.34       37.99      1.94 o 
  -2   4   8      847.54      721.27      7.77 o 
  -1   4   8     1342.83     1198.59     10.45 o 
   0   4   8      376.14      353.33      5.46 o 
   1   4   8      350.80      384.03      5.30 o 
   2   4   8      292.52      263.60      4.27 o 
   3   4   8     1784.99     1676.88     13.68 o 
   4   4   8      311.45      294.29      4.87 o 
   5   4   8      161.13      126.03      3.59 o 
   6   4   8      377.01      438.02     12.64 o 
   7   4   8     1369.53     1405.97     45.63 o 
   8   4   8       44.84       30.81      1.79 o 
   9   4   8     1189.83     1238.06     13.36 o 
  10   4   8       33.70       42.25      2.48 o 
  11   4   8      160.14      170.97      5.65 o 
  12   4   8      225.14      258.22      6.40 o 
  13   4   8       16.37       14.24      1.11 o 
 -14   5   8       58.29       54.19      3.82 o 
 -13   5   8        8.80       10.41      1.05 o 
 -12   5   8      751.78      715.61      9.62 o 
 -11   5   8      552.43      504.25      8.59 o 
 -10   5   8        5.41        6.68      1.14 o 
  -9   5   8      146.53      153.16      4.39 o 
  -8   5   8      769.48      725.64     20.46 o 
  -7   5   8     1072.15      977.41     18.51 o 
  -6   5   8      745.37      685.23     13.42 o 
  -5   5   8      200.85      174.44      5.66 o 
  -4   5   8      561.66      498.15     10.07 o 
  -3   5   8       15.18        7.16      0.97 o 
  -2   5   8     2999.63     2788.29     47.86 o 
  -1   5   8        1.45        3.06      1.08 o 
   0   5   8        9.76       11.86      1.14 o 
   1   5   8       33.02       28.88      1.58 o 
   2   5   8      381.59      351.02      6.85 o 
   3   5   8      127.34      110.16      4.21 o 
   4   5   8       77.29       52.00      3.57 o 
   5   5   8      578.96      575.72     17.32 o 
   6   5   8       23.55       38.38      2.69 o 
   7   5   8        8.00       11.02      1.45 o 
   8   5   8        2.04        2.11      0.77 o 
   9   5   8      114.06      111.17      3.91 o 
  10   5   8      308.34      329.26      6.20 o 
  11   5   8        9.71       12.18      1.51 o 
  12   5   8        0.34        1.56      1.22 o 
 -13   6   8       28.37       26.40      2.66 o 
 -12   6   8      228.71      236.79      8.23 o 
 -11   6   8      596.11      564.63     16.88 o 
 -10   6   8      329.22      323.65     10.75 o 
  -9   6   8        4.15        3.83      0.90 o 
  -8   6   8      260.38      256.08      7.96 o 
  -7   6   8      314.46      296.81      7.27 o 
  -6   6   8      986.09      890.43     12.73 o 
  -5   6   8       27.81       34.70      2.56 o 
  -4   6   8      663.84      572.06     10.19 o 
  -3   6   8       79.32       62.11      3.36 o 
  -2   6   8      727.41      630.17     10.50 o 
  -1   6   8      723.87      665.73      9.39 o 
   0   6   8        7.80        6.37      0.99 o 
   1   6   8       29.15       22.31      1.76 o 
   2   6   8       71.67       46.74      2.97 o 
   3   6   8       37.50       30.86      2.07 o 
   4   6   8      993.46      898.35     20.48 o 
   5   6   8      375.25      327.52      7.66 o 
   6   6   8       16.80       17.00      1.82 o 
   7   6   8      565.06      567.72     12.34 o 
   8   6   8       51.65       56.64      2.79 o 
   9   6   8      416.05      404.20      6.92 o 
  10   6   8      490.10      467.65      8.35 o 
  11   6   8      546.06      545.83      8.13 o 
  12   6   8      107.47       91.87      4.36 o 
 -11   7   8      611.56      651.22     14.25 o 
 -10   7   8      247.28      239.47      6.68 o 
  -9   7   8      415.11      401.50     10.63 o 
  -8   7   8     1419.30     1286.97     17.36 o 
  -7   7   8      829.36      715.21     16.75 o 
  -6   7   8      862.10      740.43     13.67 o 
  -5   7   8      247.53      232.50      6.38 o 
  -4   7   8      804.65      741.86     12.63 o 
  -3   7   8     2602.40     2325.98     20.15 o 
  -2   7   8      587.44      509.10     11.08 o 
  -1   7   8       14.93       16.69      1.56 o 
   0   7   8      281.02      283.93      6.08 o 
   1   7   8     1383.75     1302.25     12.95 o 
   2   7   8      393.50      444.66     11.16 o 
   3   7   8      117.33      114.49      4.43 o 
   4   7   8      203.74      180.00      5.43 o 
   5   7   8      703.89      642.01     12.79 o 
   6   7   8        2.51        4.21      0.97 o 
   7   7   8      164.51      150.09      5.04 o 
   8   7   8       12.39       13.87      2.03 o 
   9   7   8      394.68      405.03     14.70 o 
  10   7   8       26.20       38.72      3.76 o 
 -10   8   8        0.82        1.95      1.01 o 
  -9   8   8        3.54        3.30      0.84 o 
  -8   8   8      203.06      205.26      6.66 o 
  -7   8   8      155.41      156.43      5.41 o 
  -6   8   8        2.45        2.87      0.86 o 
  -5   8   8       78.31       72.57      3.35 o 
  -4   8   8      125.43      136.11      4.66 o 
  -3   8   8       69.67       70.31      3.38 o 
  -2   8   8        6.15        4.53      0.99 o 
  -1   8   8        3.69        4.52      0.99 o 
   0   8   8      102.22      114.81      4.02 o 
   1   8   8        0.30        3.57      0.91 o 
   2   8   8      330.05      289.59      6.85 o 
   3   8   8       56.54       44.70      2.67 o 
   4   8   8       23.66       21.17      1.80 o 
   5   8   8       18.53       13.02      1.40 o 
   6   8   8       95.54       85.45      3.29 o 
   7   8   8       28.42       23.46      1.98 o 
   8   8   8      232.71      210.87     12.70 o 
  -8   9   8       51.18       48.37      3.58 o 
  -7   9   8      168.16      160.72      6.94 o 
  -6   9   8       11.84       18.38      1.45 o 
  -5   9   8       38.47       42.67      2.28 o 
  -4   9   8       79.23       79.72      3.20 o 
  -3   9   8        5.57        1.67      0.62 o 
  -2   9   8      200.90      188.71      5.01 o 
  -1   9   8       41.81       30.73      2.63 o 
   0   9   8      135.15      144.27      5.30 o 
   1   9   8        9.99       11.81      1.86 o 
   2   9   8       15.83       14.94      1.45 o 
   3   9   8        3.16        4.32      0.83 o 
   4   9   8      322.68      351.56      6.22 o 
   5   9   8      105.19      130.74      6.42 o 
   6   9   8        0.29        2.66      1.06 o 
   7   9   8        2.49        6.57      1.31 o 
  -3  10   8       17.77       13.66      2.21 o 
  -2  10   8      144.03      139.70      6.81 o 
  -1  10   8      611.35      654.82     14.85 o 
   0  10   8      586.87      640.69     10.02 o 
   1  10   8      140.43      146.88      6.68 o 
   2  10   8       56.80       67.51      4.27 o 
 -15   1   9      208.81      243.73      6.21 o 
 -14   1   9        2.79        4.06      1.09 o 
 -13   1   9       62.82       63.58      3.58 o 
 -12   1   9        0.62        1.46      0.89 o 
 -11   1   9     1284.38     1236.57     25.41 o 
 -10   1   9      209.41      250.99      8.23 o 
  -9   1   9     1203.13     1154.23     17.58 o 
  -8   1   9        8.25        6.88      1.44 o 
  -7   1   9      149.75      142.56      6.25 o 
  -6   1   9      298.55      312.90      6.86 o 
  -5   1   9     2225.98     2258.90     25.16 o 
  -4   1   9      138.45      139.43      3.37 o 
  -3   1   9      667.00      663.84      8.33 o 
  -2   1   9     1202.85     1210.67     13.79 o 
  -1   1   9      104.69       99.65      2.80 o 
   0   1   9       31.21       28.30      1.61 o 
   1   1   9       81.38       77.25      2.68 o 
   2   1   9      234.14      263.46      5.37 o 
   3   1   9        7.81       15.41      1.37 o 
   4   1   9       82.49      109.34      3.62 o 
   5   1   9        9.95        1.66      0.57 o 
   6   1   9       33.43       45.88      3.50 o 
   7   1   9       55.99       52.59      3.84 o 
   8   1   9       37.78       37.03      3.35 o 
   9   1   9      306.39      314.52      9.46 o 
  10   1   9      142.79      171.55      5.47 o 
  11   1   9        6.49       12.01      1.17 o 
  12   1   9      148.89      172.08      3.92 o 
  13   1   9       13.48       12.32      0.97 o 
 -15   2   9       40.95       37.49      2.16 o 
 -14   2   9      259.03      260.71      6.58 o 
 -13   2   9      382.76      376.28      9.61 o 
 -12   2   9       82.11       91.28      5.59 o 
 -11   2   9      344.47      326.69     15.99 o 
 -10   2   9      196.42      201.83      7.15 o 
  -9   2   9     2005.57     1941.27     39.89 o 
  -8   2   9      441.95      440.37     10.59 o 
  -7   2   9      502.64      462.32     10.02 o 
  -6   2   9       43.41       38.04      1.91 o 
  -5   2   9      263.37      276.26      4.70 o 
  -4   2   9     4984.74     4991.11     36.20 o 
  -3   2   9      555.67      523.83      6.71 o 
  -2   2   9      160.08      144.03      2.91 o 
  -1   2   9      549.20      540.95      5.57 o 
   0   2   9      567.24      601.52      6.18 o 
   1   2   9      694.80      640.86      7.34 o 
   2   2   9      965.92      917.16     10.81 o 
   3   2   9      445.40      457.22      6.11 o 
   4   2   9      780.00      674.94     12.85 o 
   5   2   9       45.95       43.66      2.42 o 
   6   2   9      216.93      201.90      7.23 o 
   7   2   9      428.93      414.57      8.30 o 
   8   2   9      730.99      691.80     13.84 o 
   9   2   9      422.32      359.23      9.80 o 
  10   2   9        2.03        1.76      0.93 o 
  11   2   9       38.58       46.74      2.18 o 
  12   2   9      501.32      565.17      8.68 o 
  13   2   9       65.89       73.69      2.16 o 
 -14   3   9       57.37       60.33      3.00 o 
 -13   3   9        6.28        3.28      1.00 o 
 -12   3   9      164.33      160.48      6.03 o 
 -11   3   9      113.16      106.19      5.23 o 
 -10   3   9        1.58        6.00      1.11 o 
  -9   3   9       44.24       31.52      2.00 o 
  -8   3   9       17.86       25.70      1.82 o 
  -7   3   9       14.40       20.54      1.61 o 
  -6   3   9       12.71       16.43      2.12 o 
  -5   3   9       75.14       74.19      2.62 o 
  -4   3   9       25.07       22.78      1.38 o 
  -3   3   9      364.93      384.34      5.52 o 
  -2   3   9      793.99      798.37     12.10 o 
  -1   3   9      246.91      247.34      4.04 o 
   0   3   9       59.43       58.72      1.99 o 
   1   3   9      542.97      571.49      8.60 o 
   2   3   9       99.80      104.61      2.76 o 
   3   3   9       60.95       59.77      2.11 o 
   4   3   9      474.38      456.54      7.33 o 
   5   3   9       21.85       23.28      1.74 o 
   6   3   9     1249.61     1130.23     28.88 o 
   7   3   9      201.31      176.00      4.67 o 
   8   3   9       48.72       48.82      2.80 o 
   9   3   9      363.97      351.37     10.18 o 
  10   3   9      182.72      158.92      4.05 o 
  11   3   9       37.48       23.83      1.65 o 
  12   3   9       61.74       51.47      1.93 o 
  13   3   9       12.41       18.56      1.44 o 
 -14   4   9        0.57        1.40      0.94 o 
 -13   4   9        0.94        1.79      0.74 o 
 -12   4   9       12.30       11.76      1.64 o 
 -11   4   9        8.76        9.06      1.24 o 
 -10   4   9        6.23        6.00      0.89 o 
  -9   4   9       20.30       24.57      1.81 o 
  -8   4   9       29.63       21.87      1.75 o 
  -7   4   9        9.15        6.44      1.00 o 
  -6   4   9       56.99       53.14      3.02 o 
  -5   4   9      451.34      406.13      8.11 o 
  -4   4   9      418.36      395.69      7.94 o 
  -3   4   9      128.00      117.98      3.77 o 
  -2   4   9      119.48      114.11      4.17 o 
  -1   4   9        1.02        0.93      0.55 o 
   0   4   9     1514.62     1417.53     16.27 o 
   1   4   9     1927.25     1767.32     23.43 o 
   2   4   9      344.12      283.85      6.63 o 
   3   4   9        5.98        3.99      1.51 o 
   4   4   9        0.28        1.89      0.63 o 
   5   4   9      712.75      692.09     15.80 o 
   6   4   9      767.32      706.59     13.08 o 
   7   4   9       31.73       41.74      2.13 o 
   8   4   9       18.17       24.54      1.68 o 
   9   4   9        0.16        3.01      0.61 o 
  10   4   9        1.55        0.89      0.72 o 
  11   4   9       27.72       41.39      2.39 o 
  12   4   9        0.13        1.77      0.65 o 
 -13   5   9       16.22       16.89      2.28 o 
 -12   5   9      268.45      286.04      7.39 o 
 -11   5   9     1077.80      969.20     26.29 o 
 -10   5   9       16.92       22.40      2.46 o 
  -9   5   9      396.21      388.92      9.73 o 
  -8   5   9       42.88       42.75      2.32 o 
  -7   5   9      127.62      116.97      3.90 o 
  -6   5   9      117.38      119.41      4.11 o 
  -5   5   9      600.64      560.62     11.54 o 
  -4   5   9       19.53       24.47      2.11 o 
  -3   5   9     2732.81     2437.71     21.13 o 
  -2   5   9       64.36       67.18      3.22 o 
  -1   5   9      147.71      136.03      4.87 o 
   0   5   9      351.91      345.21      6.74 o 
   1   5   9      689.20      691.93      9.55 o 
   2   5   9        9.58       21.84      2.15 o 
   3   5   9       66.26       85.10      3.34 o 
   4   5   9      436.92      381.46     13.09 o 
   5   5   9      250.14      261.49      7.95 o 
   6   5   9       22.05       37.87      2.56 o 
   7   5   9       55.71       32.35      2.32 o 
   8   5   9        3.53       13.39      1.75 o 
   9   5   9      288.06      259.48      5.48 o 
  10   5   9      278.28      285.35      6.67 o 
  11   5   9       72.79       79.44      3.17 o 
 -12   6   9        7.37       20.23      2.39 o 
 -11   6   9       18.99       26.46      2.09 o 
 -10   6   9        0.00        1.10      0.70 o 
  -9   6   9        8.29       12.48      1.37 o 
  -8   6   9       36.02       35.78      2.38 o 
  -7   6   9       37.81       37.71      2.94 o 
  -6   6   9        0.26        1.09      0.77 o 
  -5   6   9      242.81      224.82      6.34 o 
  -4   6   9      209.46      213.12      6.20 o 
  -3   6   9       41.34       45.95      2.52 o 
  -2   6   9      393.09      314.63      9.15 o 
  -1   6   9      676.86      582.03      8.79 o 
   0   6   9      248.80      272.47      6.01 o 
   1   6   9      147.96      161.59      5.43 o 
   2   6   9      493.29      476.32      9.15 o 
   3   6   9      211.98      193.97      5.70 o 
   4   6   9       99.14       93.41      3.35 o 
   5   6   9      130.07      137.16      4.78 o 
   6   6   9      608.39      651.10     12.50 o 
   7   6   9      213.41      239.67      4.97 o 
   8   6   9       51.33       75.01      3.41 o 
   9   6   9       69.88       84.29      2.81 o 
  10   6   9       23.77       16.66      1.45 o 
 -10   7   9       28.05       36.30      2.36 o 
  -9   7   9       42.69       43.24      2.81 o 
  -8   7   9       25.02       24.99      2.20 o 
  -7   7   9      500.39      494.17     12.23 o 
  -6   7   9       47.68       41.19      2.58 o 
  -5   7   9       85.85       81.41      3.68 o 
  -4   7   9       48.21       38.50      2.58 o 
  -3   7   9      101.50      122.14      4.54 o 
  -2   7   9      425.24      364.96      7.85 o 
  -1   7   9        8.93       20.21      1.68 o 
   0   7   9      104.65       95.95      4.10 o 
   1   7   9        1.42        2.81      0.85 o 
   2   7   9       16.76       23.59      2.00 o 
   3   7   9      105.19      127.52      4.43 o 
   4   7   9       55.50       40.47      2.44 o 
   5   7   9      178.21      198.16      7.19 o 
   6   7   9       79.95       73.40      3.14 o 
   7   7   9       68.60       60.10      3.19 o 
   8   7   9      181.62      156.31      7.39 o 
   9   7   9      166.00      156.36      6.15 o 
  -9   8   9      154.66      150.80      6.19 o 
  -8   8   9        0.85        3.66      0.87 o 
  -7   8   9        1.26        1.19      0.57 o 
  -6   8   9       43.90       46.45      2.44 o 
  -5   8   9       42.57       35.05      2.23 o 
  -4   8   9      210.71      179.23      5.52 o 
  -3   8   9       68.91       57.60      2.91 o 
  -2   8   9       46.79       37.83      2.40 o 
  -1   8   9      123.37      116.59      4.47 o 
   0   8   9        0.66        0.98      0.71 o 
   1   8   9       41.00       37.87      2.75 o 
   2   8   9      373.35      357.70      9.61 o 
   3   8   9      270.41      263.07      6.52 o 
   4   8   9      160.55      137.83      4.01 o 
   5   8   9       16.34       13.60      3.45 o 
   6   8   9      295.40      355.79     10.22 o 
   7   8   9      323.36      369.31      9.37 o 
  -5   9   9       13.88       22.67      1.51 o 
  -4   9   9       20.24       27.19      1.72 o 
  -3   9   9      224.10      245.77      6.55 o 
  -2   9   9     1054.43     1136.90     14.28 o 
  -1   9   9        9.74       14.35      1.69 o 
   0   9   9      156.59      182.18      6.47 o 
   1   9   9      185.38      203.48      7.55 o 
   2   9   9       10.49        5.99      0.85 o 
   3   9   9      105.08       95.11      3.93 o 
   4   9   9      765.29      782.41     23.35 o 
 -14   0  10      111.86      124.53      5.49 o 
 -13   0  10      576.68      673.18     15.17 o 
 -12   0  10     1870.48     1794.56     18.98 o 
 -11   0  10       50.54       57.40      3.71 o 
 -10   0  10       63.37       63.14      4.02 o 
  -9   0  10       13.03       21.46      2.46 o 
  -8   0  10      778.07      818.15     25.38 o 
  -7   0  10      690.65      684.13     18.86 o 
  -6   0  10      617.29      555.43     16.72 o 
  -5   0  10      400.49      389.00     13.79 o 
  -4   0  10     2881.53     2854.09    148.39 o 
  -3   0  10      601.36      591.97     18.16 o 
  -2   0  10     1944.10     1806.51     19.93 o 
  -1   0  10        1.05        0.58      0.90 o 
   0   0  10      595.67      552.70     13.44 o 
   1   0  10        7.54       16.80      1.78 o 
   2   0  10        6.55       13.45      2.18 o 
   3   0  10     1390.86     1243.33     24.51 o 
   4   0  10        6.18        6.49      2.04 o 
   5   0  10       23.91       27.23      3.82 o 
   6   0  10       54.51       35.52      4.42 o 
   7   0  10      438.15      448.93     15.63 o 
   8   0  10        4.13        8.53      2.44 o 
   9   0  10      235.02      271.37     11.95 o 
  10   0  10      537.90      648.14     16.91 o 
  11   0  10        9.32        4.58      1.02 o 
  12   0  10       39.54       25.21      1.48 o 
 -14   1  10       83.49       96.07      4.90 o 
 -13   1  10        3.65        2.69      0.70 o 
 -12   1  10       60.12       48.66      2.57 o 
 -11   1  10      324.48      308.81      7.87 o 
 -10   1  10       65.56       67.51      3.37 o 
  -9   1  10      327.00      292.54      7.12 o 
  -8   1  10       34.68       34.74      3.05 o 
  -7   1  10      291.38      288.82      8.49 o 
  -6   1  10      273.76      273.44      6.80 o 
  -5   1  10      620.85      628.09     12.33 o 
  -4   1  10      782.21      725.72     13.01 o 
  -3   1  10      216.19      220.49      5.93 o 
  -2   1  10     3337.42     3199.93     47.13 o 
  -1   1  10       90.19       79.18      2.96 o 
   0   1  10      555.24      514.89      8.89 o 
   1   1  10      783.24      762.99     14.04 o 
   2   1  10     1773.29     1753.24     42.65 o 
   3   1  10       72.08       75.11      4.28 o 
   4   1  10       60.43       61.19      3.94 o 
   5   1  10     1045.42      884.79     15.08 o 
   6   1  10      287.31      300.04      9.88 o 
   7   1  10      286.19      281.25      8.67 o 
   8   1  10       52.92       57.74      3.97 o 
   9   1  10        8.21       14.16      2.01 o 
  10   1  10      348.13      395.60      8.90 o 
  11   1  10      183.37      201.04      4.12 o 
  12   1  10        6.93        8.80      0.82 o 
 -14   2  10        1.43        0.74      0.62 o 
 -13   2  10       16.52       10.82      1.47 o 
 -12   2  10      337.47      331.53      9.55 o 
 -11   2  10       46.65       45.42      2.23 o 
 -10   2  10        7.12        5.83      1.08 o 
  -9   2  10      123.17      120.90      4.51 o 
  -8   2  10       53.12       56.71      3.16 o 
  -7   2  10       88.27       83.74      3.82 o 
  -6   2  10        6.80        5.92      0.92 o 
  -5   2  10      906.38      899.33     10.28 o 
  -4   2  10      411.02      385.62      6.70 o 
  -3   2  10      326.26      321.96      6.07 o 
  -2   2  10      319.07      350.94      7.26 o 
  -1   2  10      116.05      111.60      3.04 o 
   0   2  10     2324.06     2096.82     26.99 o 
   1   2  10     2168.16     1936.13     62.32 o 
   2   2  10      357.47      314.93      8.52 o 
   3   2  10       21.33       14.51      1.98 o 
   4   2  10      666.15      623.14     26.66 o 
   5   2  10     1586.95     1383.51     32.79 o 
   6   2  10      397.41      315.85      7.15 o 
   7   2  10        0.84        2.55      0.79 o 
   8   2  10      372.02      437.60     10.65 o 
   9   2  10       83.68       96.62      5.28 o 
  10   2  10        0.09        0.74      0.58 o 
  11   2  10        1.05        4.06      0.80 o 
  12   2  10       65.54       77.48      2.44 o 
 -13   3  10      103.11      121.93      6.52 o 
 -12   3  10       41.36       52.81      5.66 o 
 -11   3  10      143.84      121.33      5.17 o 
 -10   3  10      316.47      240.46      6.14 o 
  -9   3  10        1.99        3.15      1.63 o 
  -8   3  10      101.07      107.76      3.53 o 
  -7   3  10      492.71      477.27     10.39 o 
  -6   3  10       41.95       48.86      2.44 o 
  -5   3  10        1.70        3.23      0.69 o 
  -4   3  10      783.74      732.92     10.84 o 
  -3   3  10     4825.54     4399.37     29.19 o 
  -2   3  10      143.87      161.36      4.33 o 
  -1   3  10      136.50      113.33      3.59 o 
   0   3  10        1.18        3.55      0.82 o 
   1   3  10       87.44       93.54      3.35 o 
   2   3  10       13.09       19.88      1.57 o 
   3   3  10      168.34      133.35      4.59 o 
   4   3  10      492.54      521.43     11.22 o 
   5   3  10      166.18      112.81      3.67 o 
   6   3  10       39.97       25.70      2.05 o 
   7   3  10      430.24      391.68      9.91 o 
   8   3  10      161.98      145.06      4.47 o 
   9   3  10      104.76      120.66      4.97 o 
  10   3  10       58.26       77.70      2.54 o 
  11   3  10       29.39       16.59      1.09 o 
  12   3  10      388.21      385.29      8.63 o 
 -12   4  10        0.80        2.64      1.25 o 
 -11   4  10       28.68       32.70      2.55 o 
 -10   4  10       49.02       48.39      2.18 o 
  -9   4  10      440.96      409.40     10.35 o 
  -8   4  10       15.82       23.33      1.73 o 
  -7   4  10       40.62       41.60      2.34 o 
  -6   4  10      579.82      531.45      8.34 o 
  -5   4  10      312.84      269.02      6.13 o 
  -4   4  10     1027.51      937.68     12.28 o 
  -3   4  10      262.88      277.97      5.98 o 
  -2   4  10      431.19      426.03      7.34 o 
  -1   4  10      401.17      372.89      7.11 o 
   0   4  10     1644.67     1577.13     16.15 o 
   1   4  10      178.16      152.41      4.96 o 
   2   4  10       17.57       26.76      2.08 o 
   3   4  10      934.87      990.61     12.19 o 
   4   4  10      392.89      473.54     11.35 o 
   5   4  10      609.13      606.95     15.47 o 
   6   4  10        1.04        2.16      0.60 o 
   7   4  10      246.37      265.85      8.40 o 
   8   4  10      316.12      366.15     13.10 o 
   9   4  10      136.51      141.25      4.98 o 
  10   4  10        3.68        4.74      0.77 o 
  11   4  10      135.33      158.98      4.25 o 
 -12   5  10      269.66      297.12      8.84 o 
 -11   5  10        0.97        1.63      0.60 o 
 -10   5  10      535.84      501.91      9.33 o 
  -9   5  10       36.53       42.60      2.06 o 
  -8   5  10        4.73        2.89      0.68 o 
  -7   5  10       50.77       39.76      2.19 o 
  -6   5  10      249.21      222.95      5.23 o 
  -5   5  10      301.01      248.69      6.65 o 
  -4   5  10      238.58      217.34      5.21 o 
  -3   5  10     1020.86     1017.83     16.62 o 
  -2   5  10        3.24        4.02      0.76 o 
  -1   5  10      557.88      534.20     11.42 o 
   0   5  10        0.26        2.05      0.63 o 
   1   5  10       51.21       64.69      3.41 o 
   2   5  10      821.93      819.68     11.72 o 
   3   5  10      302.99      334.47      7.31 o 
   4   5  10       96.86       85.41      3.78 o 
   5   5  10      349.01      348.24     11.32 o 
   6   5  10     1344.53     1351.69     17.48 o 
   7   5  10      145.06      160.08      6.51 o 
   8   5  10       23.07       19.94      1.53 o 
   9   5  10       28.23       26.25      1.55 o 
  10   5  10      164.97      200.82      4.79 o 
 -10   6  10      480.64      501.32     24.76 o 
  -9   6  10        5.11        5.10      0.89 o 
  -8   6  10      460.88      472.12      9.47 o 
  -7   6  10     1158.74     1092.46     25.83 o 
  -6   6  10      894.57      864.04     14.24 o 
  -5   6  10       92.18       81.86      3.70 o 
  -4   6  10      136.95      116.13      4.42 o 
  -3   6  10      406.29      372.31      7.91 o 
  -2   6  10      342.56      316.14      7.55 o 
  -1   6  10        4.49        1.86      0.63 o 
   0   6  10      169.21      151.52      5.14 o 
   1   6  10       32.76       21.01      1.94 o 
   2   6  10       62.68       52.54      2.91 o 
   3   6  10       13.11       14.30      1.52 o 
   4   6  10      247.55      221.55      7.17 o 
   5   6  10       28.93       31.43      2.15 o 
   6   6  10      586.02      628.97      9.50 o 
   7   6  10        0.48        2.66      0.92 o 
   8   6  10      109.84      119.50      3.74 o 
   9   6  10        8.30       10.72      1.74 o 
  -9   7  10       51.09       58.53      2.83 o 
  -8   7  10      227.96      262.78      6.16 o 
  -7   7  10      681.09      753.21     11.47 o 
  -6   7  10       31.75       39.74      2.34 o 
  -5   7  10      117.41      109.87      4.98 o 
  -4   7  10      940.66      911.74     11.64 o 
  -3   7  10       20.12       23.51      1.98 o 
  -2   7  10      894.07      888.31     14.24 o 
  -1   7  10       47.91       40.88      2.55 o 
   0   7  10      287.44      262.19      7.39 o 
   1   7  10      524.01      525.75      8.81 o 
   2   7  10      468.99      425.99      8.35 o 
   3   7  10        9.98        5.58      0.98 o 
   4   7  10        4.28        2.96      0.97 o 
   5   7  10      351.19      421.15     10.35 o 
   6   7  10      189.40      219.43      8.08 o 
   7   7  10      445.71      453.23     10.34 o 
  -7   8  10        8.03       10.65      1.83 o 
  -6   8  10      171.51      198.76      5.83 o 
  -5   8  10      741.51      802.58     11.56 o 
  -4   8  10        3.08        2.83      1.22 o 
  -3   8  10      139.12      158.56      5.50 o 
  -2   8  10       29.55       47.01      3.03 o 
  -1   8  10      325.83      297.25      7.73 o 
   0   8  10       47.14       42.50      2.31 o 
   1   8  10      111.05       99.46      3.44 o 
   2   8  10        8.71       12.35      1.26 o 
   3   8  10       24.82       25.57      2.35 o 
   4   8  10      230.48      263.11      6.34 o 
   5   8  10        1.57        1.98      0.97 o 
 -13   1  11       21.43       29.26      2.64 o 
 -12   1  11      125.85      113.81      3.30 o 
 -11   1  11       81.69      103.50      3.52 o 
 -10   1  11      152.97      134.37      4.30 o 
  -9   1  11       23.86       24.47      1.98 o 
  -8   1  11       41.12       45.10      2.72 o 
  -7   1  11      842.63      822.29     14.16 o 
  -6   1  11       16.19       27.88      5.66 o 
  -5   1  11       21.26       23.52      3.28 o 
  -4   1  11      203.04      211.45      7.13 o 
  -3   1  11     1480.61     1365.71     17.84 o 
  -2   1  11       14.64       14.74      2.83 o 
  -1   1  11      658.62      596.49     11.73 o 
   0   1  11        9.66       16.38      2.00 o 
   1   1  11       65.15       66.54      3.99 o 
   2   1  11        1.01        5.89      1.33 o 
   3   1  11      370.71      294.74      8.49 o 
   4   1  11       26.93       23.48      2.47 o 
   5   1  11      591.24      475.17     10.86 o 
   6   1  11       78.28       79.32      3.48 o 
   7   1  11       18.91       15.85      2.11 o 
   8   1  11        0.50        0.40      0.78 o 
   9   1  11       31.49       40.95      2.24 o 
  10   1  11       90.81       98.61      2.75 o 
  11   1  11        8.21        2.49      0.50 o 
 -12   2  11      582.08      583.27     12.44 o 
 -11   2  11        3.81        7.35      0.86 o 
 -10   2  11       63.44       66.47      2.95 o 
  -9   2  11      236.68      246.79      5.96 o 
  -8   2  11      782.88      838.93     17.28 o 
  -7   2  11      550.39      544.01      9.31 o 
  -6   2  11       16.66       16.80      1.69 o 
  -5   2  11      238.64      250.28      6.31 o 
  -4   2  11      198.07      178.69      8.25 o 
  -3   2  11      638.71      588.30     22.50 o 
  -2   2  11      425.96      392.80     13.84 o 
  -1   2  11      111.73       87.51      4.45 o 
   0   2  11        9.46        4.00      1.08 o 
   1   2  11        4.26        9.76      1.55 o 
   2   2  11       21.56       27.77      2.12 o 
   3   2  11     1047.21      941.13     28.29 o 
   4   2  11        3.04        2.23      0.96 o 
   5   2  11       31.52       26.04      2.05 o 
   6   2  11       41.67       53.80      2.85 o 
   7   2  11      466.22      481.09      8.45 o 
   8   2  11      119.24      151.15      5.68 o 
   9   2  11        9.69       10.89      1.20 o 
  10   2  11       72.59      107.07      2.74 o 
  11   2  11      429.59      449.71      9.74 o 
 -12   3  11      139.62      133.58      5.80 o 
 -11   3  11        0.08        0.63      0.58 o 
 -10   3  11      100.75       90.76      3.41 o 
  -9   3  11        2.72        0.79      0.64 o 
  -8   3  11       47.18       50.23      2.91 o 
  -7   3  11        7.23        8.90      1.03 o 
  -6   3  11        5.52        5.89      0.97 o 
  -5   3  11       12.56       14.36      1.36 o 
  -4   3  11      799.29      759.35     10.96 o 
  -3   3  11       61.95       57.24      3.05 o 
  -2   3  11      844.78      851.77     13.94 o 
  -1   3  11       73.70       75.63      3.60 o 
   0   3  11      355.21      333.36      7.39 o 
   1   3  11      576.95      568.98      9.48 o 
   2   3  11      220.41      173.00      6.41 o 
   3   3  11       32.40       25.29      3.28 o 
   4   3  11       12.79       14.28      1.54 o 
   5   3  11      926.39      848.08     13.42 o 
   6   3  11        0.04        0.83      0.54 o 
   7   3  11       18.20       17.17      1.53 o 
   8   3  11        9.16       10.94      1.22 o 
   9   3  11       44.93       56.60      2.07 o 
  10   3  11       98.49      114.47      3.72 o 
 -11   4  11       26.79       37.68      2.29 o 
 -10   4  11      103.20      100.61      3.27 o 
  -9   4  11      450.12      423.75      7.36 o 
  -8   4  11      850.87      815.48     12.70 o 
  -7   4  11      627.71      606.78     11.08 o 
  -6   4  11       47.05       46.13      2.38 o 
  -5   4  11       42.99       37.79      2.18 o 
  -4   4  11      573.05      542.88      8.15 o 
  -3   4  11     1393.91     1284.12     12.59 o 
  -2   4  11       24.56       20.83      1.92 o 
  -1   4  11       27.45       31.12      2.26 o 
   0   4  11       29.05       33.02      2.31 o 
   1   4  11      126.22      142.65      4.64 o 
   2   4  11       45.60       57.87      2.57 o 
   3   4  11       15.95       24.81      1.73 o 
   4   4  11      398.08      377.15     13.82 o 
   5   4  11       24.22       31.99      1.66 o 
   6   4  11        0.51        3.54      0.73 o 
   7   4  11      298.38      355.03      8.93 o 
   8   4  11        0.98        1.00      0.56 o 
   9   4  11      131.24      109.34      3.73 o 
 -10   5  11       68.27       68.09      4.53 o 
  -9   5  11        1.82        2.71      0.51 o 
  -8   5  11        0.97        2.40      0.58 o 
  -7   5  11       10.18        8.66      1.02 o 
  -6   5  11       16.32       19.65      1.48 o 
  -5   5  11       84.57       74.00      2.89 o 
  -4   5  11      348.98      339.50      6.90 o 
  -3   5  11     1297.16     1183.09     29.49 o 
  -2   5  11       23.69       27.44      6.73 o 
  -1   5  11      255.97      204.39      4.90 o 
   0   5  11       40.46       26.68      2.15 o 
   1   5  11       80.24       77.64      3.53 o 
   2   5  11       48.65       40.47      2.50 o 
   3   5  11      553.41      500.94     10.63 o 
   4   5  11        6.42        8.21      1.19 o 
   5   5  11      346.61      350.95      9.02 o 
   6   5  11       90.71       94.56      7.04 o 
   7   5  11       51.74       41.15      2.03 o 
   8   5  11       62.57       82.40      3.56 o 
  -9   6  11       12.69       16.54      2.18 o 
  -8   6  11       35.58       40.59      2.06 o 
  -7   6  11       96.85      103.13      3.48 o 
  -6   6  11      708.97      734.78     20.88 o 
  -5   6  11       81.24       85.01      3.48 o 
  -4   6  11        0.37        3.06      0.79 o 
  -3   6  11      404.99      413.17      9.78 o 
  -2   6  11      553.35      591.59     11.69 o 
  -1   6  11       52.39       73.44      3.37 o 
   0   6  11       16.95       23.02      1.90 o 
   1   6  11       38.16       29.52      2.09 o 
   2   6  11      249.72      266.34      5.91 o 
   3   6  11      615.00      660.71     11.56 o 
   4   6  11        2.36        8.74      1.37 o 
   5   6  11        8.92       15.65      1.31 o 
   6   6  11       46.10       39.39      3.36 o 
  -7   7  11      125.88      140.80      6.19 o 
  -6   7  11       57.79       51.99      3.15 o 
  -5   7  11        4.04        8.64      1.27 o 
  -4   7  11       36.00       34.32      2.56 o 
  -3   7  11       82.17       86.20      4.07 o 
  -2   7  11       91.46      101.64      4.01 o 
  -1   7  11      153.89      152.05      5.43 o 
   0   7  11      119.11      125.53      4.02 o 
   1   7  11        7.65        6.03      0.94 o 
   2   7  11        0.59        1.71      0.55 o 
   3   7  11      171.89      165.44      5.24 o 
   4   7  11      215.14      187.43      5.27 o 
   5   7  11        0.60        4.76      1.17 o 
  -3   8  11      124.73      160.04      4.72 o 
  -2   8  11      235.93      269.67     12.61 o 
  -1   8  11       42.66       57.28      2.85 o 
   0   8  11      108.99      110.14      5.56 o 
   1   8  11      187.78      225.63      7.72 o 
 -11   0  12     1129.73     1326.18     18.68 o 
 -10   0  12      503.15      533.91     13.17 o 
  -9   0  12      139.63      156.96      7.72 o 
  -8   0  12        6.07        6.55      1.98 o 
  -7   0  12      510.53      514.45     15.10 o 
  -6   0  12     1668.35     1631.70     26.92 o 
  -5   0  12      563.40      555.85     15.80 o 
  -4   0  12       45.73       49.48      4.80 o 
  -3   0  12      659.31      671.84     17.52 o 
  -2   0  12      724.69      729.35     18.24 o 
  -1   0  12      132.95      144.57      8.14 o 
   0   0  12      757.60      717.20     18.15 o 
   1   0  12      164.45      157.85      8.57 o 
   2   0  12      605.25      557.62     16.11 o 
   3   0  12       32.49       39.55      4.40 o 
   4   0  12      526.47      478.12     14.77 o 
   5   0  12      107.94       91.37      6.41 o 
   6   0  12        0.02        1.86      1.39 o 
   7   0  12        5.33        2.89      1.25 o 
   8   0  12       34.28       18.40      2.70 o 
   9   0  12      187.60      164.45      6.93 o 
 -11   1  12        6.89       10.67      1.85 o 
 -10   1  12        2.50        9.82      5.94 o 
  -9   1  12       40.75       52.70      3.13 o 
  -8   1  12      247.84      253.71      7.12 o 
  -7   1  12       56.42       55.98      3.49 o 
  -6   1  12       26.71       31.27      2.67 o 
  -5   1  12       32.42       28.29      2.57 o 
  -4   1  12      189.06      176.94      6.30 o 
  -3   1  12      169.38      162.92      6.07 o 
  -2   1  12        5.69        6.50      1.29 o 
  -1   1  12       46.16       50.86      3.45 o 
   0   1  12      108.08      102.17      4.84 o 
   1   1  12      258.58      254.54      7.66 o 
   2   1  12      368.03      372.03      9.24 o 
   3   1  12       41.17       42.25      3.14 o 
   4   1  12       34.27       28.09      2.57 o 
   5   1  12      197.25      245.69      5.79 o 
   6   1  12      828.98      915.62     10.69 o 
   7   1  12      255.72      316.48      7.95 o 
   8   1  12        0.64        2.15      0.83 o 
   9   1  12      332.94      359.78      4.82 o 
 -11   2  12      293.25      323.21      9.09 o 
 -10   2  12       22.35       21.32      1.89 o 
  -9   2  12        8.36        5.62      0.79 o 
  -8   2  12      935.72      928.07     16.87 o 
  -7   2  12     1192.36     1210.00     21.65 o 
  -6   2  12      142.59      148.27      5.53 o 
  -5   2  12       96.79       98.59      4.58 o 
  -4   2  12     1194.40     1110.61     33.04 o 
  -3   2  12     1814.19     1731.00     50.41 o 
  -2   2  12       95.90       77.66      4.14 o 
  -1   2  12        4.52        7.51      1.33 o 
   0   2  12      332.38      340.13      7.25 o 
   1   2  12      193.49      212.76      7.92 o 
   2   2  12      283.23      265.81      9.36 o 
   3   2  12      105.75      111.21      4.94 o 
   4   2  12      846.31      858.15     14.15 o 
   5   2  12       28.38       45.32      2.46 o 
   6   2  12      116.53      147.24      4.24 o 
   7   2  12        0.81        3.48      3.00 o 
   8   2  12      308.49      317.33      6.83 o 
   9   2  12      427.56      466.73      9.70 o 
 -10   3  12      329.99      375.78     10.10 o 
  -9   3  12      163.97      166.70      4.29 o 
  -8   3  12      115.19      115.14      3.87 o 
  -7   3  12       16.95       16.11      1.59 o 
  -6   3  12      465.11      439.37      9.09 o 
  -5   3  12      443.93      445.29     14.22 o 
  -4   3  12       48.48       47.29      4.05 o 
  -3   3  12     1255.59     1213.00     54.13 o 
  -2   3  12      115.21       99.71      4.48 o 
  -1   3  12       41.37       54.36      3.66 o 
   0   3  12      554.75      528.48     11.11 o 
   1   3  12        0.83        2.21      0.64 o 
   2   3  12      200.66      147.88      5.47 o 
   3   3  12      449.81      322.55      8.17 o 
   4   3  12      260.70      279.33      7.33 o 
   5   3  12      133.62      111.17      4.26 o 
   6   3  12      103.86      120.31      3.19 o 
   7   3  12        4.59        2.51      0.58 o 
   8   3  12        7.82        4.67      1.09 o 
  -9   4  12       59.81       65.25      3.49 o 
  -8   4  12       17.13       16.69      1.40 o 
  -7   4  12      117.92      107.73      3.66 o 
  -6   4  12      188.14      209.55      5.29 o 
  -5   4  12       94.22      122.74      5.14 o 
  -4   4  12      170.60      193.41      6.07 o 
  -3   4  12      140.72      149.67      4.70 o 
  -2   4  12       82.93       86.89      3.57 o 
  -1   4  12      127.65      141.65      3.97 o 
   0   4  12      542.97      592.49      9.25 o 
   1   4  12        1.25        4.66      1.08 o 
   2   4  12        3.08        8.87      1.12 o 
   3   4  12      225.67      236.28      6.61 o 
   4   4  12      620.92      655.54     18.90 o 
   5   4  12       95.59      102.23      3.91 o 
   6   4  12      180.00      210.46     13.61 o 
   7   4  12       70.88       83.10      4.85 o 
  -8   5  12       10.68       10.79      1.83 o 
  -7   5  12       19.26       28.82      2.31 o 
  -6   5  12      106.37      128.10      4.88 o 
  -5   5  12      593.06      644.52      8.73 o 
  -4   5  12        2.44        1.77      0.56 o 
  -3   5  12       38.56       40.01      1.99 o 
  -2   5  12      531.55      562.01     11.45 o 
  -1   5  12      451.30      506.93      8.42 o 
   0   5  12      207.90      254.34      5.85 o 
   1   5  12        0.51        0.81      0.70 o 
   2   5  12      215.67      229.50      6.60 o 
   3   5  12      198.48      226.77      7.67 o 
   4   5  12      339.40      330.78     10.42 o 
   5   5  12      101.02      114.17      5.69 o 
   6   5  12       60.09       85.79      4.42 o 
  -6   6  12      138.23      158.09      4.77 o 
  -5   6  12       25.80       28.00      2.16 o 
  -4   6  12        5.29        6.58      1.55 o 
  -3   6  12      123.11      141.68      5.04 o 
  -2   6  12       78.90       94.70      4.21 o 
  -1   6  12        2.39        5.00      0.87 o 
   0   6  12        1.30        1.63      0.55 o 
   1   6  12       51.56       53.65      2.39 o 
   2   6  12       43.33       43.78      2.67 o 
   3   6  12        1.32        3.55      1.32 o 
   4   6  12      180.82      174.40      6.86 o 
  -9   1  13       65.69       70.75      3.67 o 
  -8   1  13        1.08        3.10      0.85 o 
  -7   1  13      216.78      223.87      6.09 o 
  -6   1  13      191.68      193.65      5.91 o 
  -5   1  13      127.70      118.06      4.75 o 
  -4   1  13        1.60        3.65      1.01 o 
  -3   1  13        0.49        2.38      1.14 o 
  -2   1  13        2.72        3.80      1.00 o 
  -1   1  13       63.60       52.76      3.31 o 
   0   1  13       86.76       92.02      3.57 o 
   1   1  13        0.98        1.63      0.73 o 
   2   1  13        0.13        0.45      0.70 o 
   3   1  13        7.73        2.95      0.94 o 
   4   1  13      118.62      139.91      4.04 o 
   5   1  13       19.21       38.46      2.04 o 
   6   1  13        6.93        3.42      0.93 o 
   7   1  13       14.38       23.56      1.83 o 
  -9   2  13       35.69       45.52      3.42 o 
  -8   2  13       45.26       49.79      2.88 o 
  -7   2  13        0.69        0.84      0.50 o 
  -6   2  13      362.96      390.26      6.91 o 
  -5   2  13      107.49      126.21      6.60 o 
  -4   2  13        3.60        5.16      0.99 o 
  -3   2  13      219.12      229.35      7.18 o 
  -2   2  13      127.85      153.41      4.59 o 
  -1   2  13       10.74        8.75      1.13 o 
   0   2  13       62.78       70.64      3.96 o 
   1   2  13      397.53      378.75      8.45 o 
   2   2  13       68.17       64.61      3.47 o 
   3   2  13      359.13      405.19     11.18 o 
   4   2  13       16.48       18.61      1.49 o 
   5   2  13       42.51       61.95      2.52 o 
   6   2  13        2.36        1.20      0.51 o 
  -8   3  13      382.16      406.64     16.86 o 
  -7   3  13      179.13      174.70      5.31 o 
  -6   3  13      181.48      179.41      7.91 o 
  -5   3  13       40.49       40.98      2.89 o 
  -4   3  13      216.26      221.31      6.76 o 
  -3   3  13      124.12      115.88      4.90 o 
  -2   3  13        2.58        2.33      0.64 o 
  -1   3  13       10.26        8.63      1.08 o 
   0   3  13      120.02      144.68      4.07 o 
   1   3  13      168.44      181.09      5.06 o 
   2   3  13        4.72        9.20      1.10 o 
   3   3  13        0.68        1.26      0.52 o 
   4   3  13       79.80       71.52      2.31 o 
   5   3  13        8.18        8.35      0.93 o 
  -6   4  13      105.21      109.92      6.10 o 
  -5   4  13      308.99      314.40     10.68 o 
  -4   4  13        0.46        1.58      0.62 o 
  -3   4  13       15.57       26.97      1.83 o 
  -2   4  13        0.46        3.96      0.80 o 
  -1   4  13       11.49        7.16      0.98 o 
   0   4  13      131.15      116.67      3.59 o 
   1   4  13      350.82      360.15      7.68 o 
   2   4  13       10.38       13.58      1.51 o 
   3   4  13      183.56      186.61      7.60 o 
   4   4  13      122.53      146.38      6.21 o 
  -5   5  13       61.33       61.56      4.31 o 
  -4   5  13       11.47        6.64      1.62 o 
  -3   5  13        0.64        1.05      0.98 o 
  -2   5  13       56.93       73.58      3.44 o 
  -1   5  13      267.63      312.45     11.53 o 
   0   5  13      221.30      280.41      9.67 o 
   1   5  13       15.14       13.68      2.22 o 
   2   5  13       44.17       53.54      3.98 o 
   3   5  13        0.40        2.59      1.01 o 
  -6   0  14      240.15      274.86      8.48 o 
  -5   0  14      481.15      548.34     12.60 o 
  -4   0  14        3.68        5.15      1.39 o 
  -3   0  14      125.23      135.63      6.66 o 
  -2   0  14      694.13      697.39     31.25 o 
  -1   0  14      485.65      537.40     13.39 o 
   0   0  14      126.98      115.57      6.20 o 
   1   0  14      113.21      180.22      7.64 o 
   2   0  14      395.06      476.28     12.15 o 
   3   0  14        1.08        2.39      1.09 o 
   4   0  14      266.23      263.41      8.54 o 
  -6   1  14        2.95        4.41      1.25 o 
  -5   1  14       75.91       77.90      2.82 o 
  -4   1  14        6.02        5.31      0.87 o 
  -3   1  14      165.17      180.12      4.44 o 
  -2   1  14      273.72      320.84      5.91 o 
  -1   1  14        0.84        1.76      0.54 o 
   0   1  14       33.70       23.57      1.99 o 
   1   1  14       98.99      106.39      4.08 o 
   2   1  14      294.23      347.77      5.83 o 
   3   1  14      242.37      327.92      6.88 o 
   4   1  14       18.11       29.24      2.86 o 
  -5   2  14       58.67       64.63      3.12 o 
  -4   2  14      110.23      132.69      4.59 o 
  -3   2  14       60.66       89.26      3.80 o 
  -2   2  14       55.21       80.60      2.82 o 
  -1   2  14        0.11        2.08      0.66 o 
   0   2  14      433.65      453.10      6.73 o 
   1   2  14      781.82      893.12      9.29 o 
   2   2  14       49.11       71.86      3.19 o 
   3   2  14       96.18      142.90      6.19 o 
  -2   3  14        0.06        0.82      0.58 o 
  -1   3  14      146.61      202.62      5.44 o 
   0   3  14       50.30       75.12      4.86 o 
   1   3  14      142.30      189.33      7.36 o 
                                                 
